# Supplementary material for: Developing and applying a gene functional association network for anti-angiogenic kinase inhibitor activity assessment in an angiogenesis co-culture model
Source: BMC Genomics. 2008 Jun 2;9:264. doi: 10.1186/1471-2164-9-264 (PMC2435557; doi:10.1186/1471-2164-9-264)
Supplement: Additional file 1 — This table lists the 1103 differentially expressed genes identified in HUVECs. [file 1471-2164-9-264-S1.xls]

## Sheet: Supp. Table 1
Table 1. Genes with significant changes at one or more passage numbers (P5, P8, P12 and P12). Shown in column C to F are average relative abundance of transcripts for each of the four passages.
Probe set ID	Gene Symbol	Mean HUVEC P5	Mean HUVEC P8	Mean HUVEC P12	Mean HUVEC P22	Gene Description
231852_at	3'HEXO	1688.05	876.833	941.467	453.8	3'HEXO: 3' exoribonuclease, a protein which specifically binds to the 3' stem-loop structure of histone mRNA along with stem-loop binding protein (SLBP) and mediates 3'-5' degradation, may initiate post-DNA replication elimination of histone mRNA
242949_x_at	4930562D19Rik	427.65	463.733	612.533	947.6	4930562D19Rik: Protein of unknown function
229819_at	A1BG	473	705.467	594.567	1092.1	A1BG: Alpha-1-B glycoprotein, a plasma glycoprotein that is N-linked to four glucosamine oligosaccharides, member of the immunoglobulin superfamily
212772_s_at	ABCA2	945.3	894.6	785.1	1439.07	ABCA2: ATP-binding cassette subfamily A member 2, an ATP-binding cassette transporter of steroids and possibly lipids that may be involved in lipid metabolism and neurogenesis and contributes to resistance to steroid analog drugs
217504_at	ABCA6	343.8	1057.43	997.933	1624.7	ABCA6: ATP-binding cassette subfamily A (ABC1) member 6, a putative membrane transporter which may mediate macrophage lipid export or lipid homeostasis; expression of the corresponding gene is increased in mantle cell lymphoma
204567_s_at	ABCG1	818.25	3057.43	2025.5	792.467	ABCG1: ATP-binding cassette subfamily G (WHITE) member 1, an ABC transporter involved in phospholipid and cholesterol transport, mediates cholesterol and phospholipid efflux in macrophages, expression in macrophages is upregulated in Tangier disease
222697_s_at	ABHD10	2905.85	2001.2	2163.73	1149.2	ABHD10: Protein containing an alpha or beta hydrolase fold domain, has high similarity to uncharacterized mouse Abhd10
238563_at	ABI1	686.65	899.6	916.533	1391.3	ABI1: Abl-interactor 1, binds SH3 domains of EPS8, ABL1, and SPTA1, acts in pinocytosis, regulates actin nucleator protein WASF2, inhibits cell proliferation; fusion of gene to SSH3BP1 or MLL is linked to acute myelogenous leukemia
220518_at	ABI3BP	329	529.9	722.933	1198.6	ABI3BP: Target protein of Nesh SH3, a protein that may bind new molecule including SH3 (NESH), contains an SH3 binding motif, and a nuclear targeting sequence
223395_at	ABI3BP	4837.45	7135.03	15416.1	25673.7	ABI3BP: Target protein of Nesh SH3, a protein that may bind new molecule including SH3 (NESH), contains an SH3 binding motif, and a nuclear targeting sequence
218405_at	ABT1	3218.85	1788.17	1822.93	1129.03	ABT1: Activator of basal transcription 1, a protein predicted to interact with TATA-binding protein (TBP), may function as a basal transcriptional activator
219986_s_at	ACAD10	419.05	560.533	510.1	980.733	ACAD10: Acyl-Coenzyme A dehydrogenase family member 10, a putative acyl-CoA dehydrogenase, likely functions in mitochondrial fatty acid beta oxidation, widely expressed
209608_s_at	ACAT2	2606.9	2398.7	3023.03	1318.87	ACAT2: Acetyl-Coenzyme A acetyltransferase 2 (cytosolic acetoacetyl Coenzyme A thiolase), a liver enzyme that functions in acyl-CoA metabolism
1564504_at	ACCN5	211.1	263.667	170.767	623.133	ACCN5: Amiloride-sensitive sodium channel, a member of the DEG/ENaC superfamily of sodium channels, mediates amiloride-sensitive sodium and potassium transport, may be ligand-gated but is not activated by acidic extracellular pH
201662_s_at	ACSL3	6500.9	6112.57	5794.2	3633.43	ACSL3: Fatty acid Coenzyme A ligase long chain 3, a putative long-chain fatty-acyl-CoA synthetase that may function in lipid synthesis and fatty acid degradation
222147_s_at	ACTR5	930.65	895.933	877.367	557.7	ACTR5: Member of the actin family, which are major cytoskeletal proteins, has low similarity to S. cerevisiae Arp5p, which is an actin-related protein involved in nuclear organization and biogenesis
241794_at	ACTR6	226.9	356.3	374.2	572.433	ACTR6: Member of the actin family, which are major cytoskeletal proteins, has moderate similarity to C. elegans C08B11.6, which functions in embryonic development and germ line meiosis
205260_s_at	ACYP1	4312.9	3411.13	4352.73	2131.2	ACYP1: Acylphosphatase 1 erythrocyte (common) type, an enzyme which hydrolyzes acyl phosphates, can also hydrolyze DNA and RNA, plays a role in phosphate metabolism
213808_at	ADAM23	759.45	704.667	659.567	1255.3	ADAM23: A disintegrin and metalloprotease domain 23, member of the ADAM family of disintegrin domain-containing zinc metalloproteases that functions as an integrin ligand and promotes adhesion, may play a role in malignant tumor progression
240143_at	ADAM23	313.35	242.433	237.3	520.367	ADAM23: A disintegrin and metalloprotease domain 23, member of the ADAM family of disintegrin domain-containing zinc metalloproteases that functions as an integrin ligand and promotes adhesion, may play a role in malignant tumor progression
237356_at	ADAMTS18	660.8	1238.17	1888.1	2888.5	ADAMTS18: A disintegrin-like and metalloprotease (reprolysin type) with thrombospondin type 1 motif 18, member of the ADAMTS family of zinc-dependent metalloproteases
220866_at	ADAMTS6	1010.45	838.4	744.733	1271.73	ADAMTS6: A disintegrin-like and metalloprotease with thrombospondin type 1 motif 6, an ADAMTS zinc metalloprotease family member, expression is stimulated by TNF-alpha (TNF), may act in inflammatory eye disease involving retinal matrix structure compromis
1554697_at	ADAMTS9	1364.45	560.1	1316	108.633	ADAMTS9: A disintegrin-like and metalloprotease with thrombospondin type 1 motif 9, an ADAM metalloprotease-disintegrin family member, activated by FURIN, cleaves aggrecan (AGC1) and versican (CSPG2), may play a role in inflammatory eye disease
213219_at	ADCY2	117.15	236	135.667	653.067	ADCY2: Adenylyl cyclase type 2, a member of the ATP-pyrophosphate lyase family that converts ATP to cAMP, plays a role in signal transduction, expression is downregulated in Alzheimer disease
209122_at	ADFP	6675.1	7102.43	8028.37	12195.3	ADFP: Adipose differentiation-related protein, a fatty acid binding protein acting in fatty acid transport, expression is induced in macrophage stimulated with oxidized LDL, may be associated with lipid accumulation in foam cells of atherosclerotic lesion
1552680_a_at	AF15Q14	2311.2	1567	1800.97	946.967	AF15Q14: AF15q14 protein, contains a bipartite nuclear localization site, expressed predominantly in the testis and in lung cancers of patients who smoke; corresponding gene is fused to the MLL gene in some patients with acute myeloid or lymphocytic leuke
228323_at	AF15Q14	5822.25	3017.43	3987.87	1705.93	AF15Q14: AF15q14 protein, contains a bipartite nuclear localization site, expressed predominantly in the testis and in lung cancers of patients who smoke; corresponding gene is fused to the MLL gene in some patients with acute myeloid or lymphocytic leuke
225440_at	AGPAT3	2166.25	1855.4	2232.9	961.167	AGPAT3: Member of the phospholipid and glycerol acyltransferase family, which are involved in phospholipid biosynthesis, has strong similarity to uncharacterized mouse Agpat3
242008_at	AGTPBP1	219.75	288.433	441.367	767.467	AGTPBP1: Protein with strong similarity to mouse Agtpbp1, which is a putative zinc carboxypeptidase that functions in neurogenesis, spermatogenesis, olfaction, and vision, contains a zinc carboxypeptidase domain
244699_at	AHI1	239.65	280.133	248.1	502.1	AHI1: Abelson helper integration site 1 (jouberin), may play roles in cerebellar and cortical development, axonal decussation, and primitive hematopoietic cell differentiation, upregulated in myeloid leukemia; mutations are associated with Joubert syndrom
230520_at	AIG1	394.25	320.333	285.7	602.233	AIG1: Androgen-induced 1, upregulated by androgen, may function in androgen-regulated hair follicle growth
212543_at	AIM1	3097.15	3846.67	1528.1	563.1	AIM1: Absent in melanoma 1, member of the betagamma-crystallin superfamily of proteins, may function as a melanoma tumor suppressor
240186_at	AIP1	231.2	197.367	277.833	536.233	AIP1: Atrophin-1 interacting protein 1, a tight junction protein that interacts with PTEN, involved in signal transduction
219308_s_at	AK5	590.6	826.633	587.067	1539.13	AK5: Adenylate kinase 5, a nucleotide kinase that catalyzes the transfer of phosphate groups between adenine nucleotides and between guanine and cytidine nucleotides
222862_s_at	AK5	199.1	809.3	534.933	2391.2	AK5: Adenylate kinase 5, a nucleotide kinase that catalyzes the transfer of phosphate groups between adenine nucleotides and between guanine and cytidine nucleotides
210517_s_at	AKAP12	40632.9	20716.6	20100.2	41485.9	AKAP12: A kinase anchor protein 12 (gravin), anchor protein for protein kinases A and C, acts as a scaffold during receptor desensitization, and is an myasthenia gravis autoantigen; expression is downregulated in papillary thyroid, prostate and pulmonary
227529_s_at	AKAP12	10000.8	4929.33	4462	15766.8	AKAP12: A kinase anchor protein 12 (gravin), anchor protein for protein kinases A and C, acts as a scaffold during receptor desensitization, and is an myasthenia gravis autoantigen; expression is downregulated in papillary thyroid, prostate and pulmonary
227530_at	AKAP12	20297.2	10831.1	9559.23	34400.3	AKAP12: A kinase anchor protein 12 (gravin), anchor protein for protein kinases A and C, acts as a scaffold during receptor desensitization, and is an myasthenia gravis autoantigen; expression is downregulated in papillary thyroid, prostate and pulmonary
231067_s_at	AKAP12	5060.3	2317.67	2214.63	7639.03	AKAP12: A kinase anchor protein 12 (gravin), anchor protein for protein kinases A and C, acts as a scaffold during receptor desensitization, and is an myasthenia gravis autoantigen; expression is downregulated in papillary thyroid, prostate and pulmonary
211172_x_at	AKAP7	371.4	359.267	409.733	832.4	AKAP7: A kinase anchor protein 7, member of a family of proteins that anchor cAMP-dependent protein kinase to subcellular locations, alternatively spliced forms allows differential localization, involved in coupling the kinase to L-type calcium channels
206561_s_at	AKR1B10	464.9	344.167	547.833	862.1	AKR1B10: Aldo-keto reductase family 1 member B10, reduces aliphatic and aromatic aldehydes and, to a lesser extent, hexoses, may detoxify reactive digested aldehydes or act in steroid metabolism; overexpressed in hepatocellular carcinoma
242876_at	AKT3	547.05	769.1	890.367	1341.67	AKT3: Protein kinase B gamma, a serine/threonine protein kinase that is activated by growth factors and 3-phosphoinositide; insulin-induced activity is upregulated in estrogen receptor negative breast cancer and androgen insensitive prostrate carcinoma
207016_s_at	ALDH1A2	6700.3	4418.4	7384.67	2828.57	ALDH1A2: Aldehyde dehydrogenase 1A2, oxidizes retinaldehyde to retinoic acid, a truncated form is associated with T-cell acute lymphoblastic leukemia cell lines
206714_at	ALOX15B	169.4	270.2	260.267	989.8	ALOX15B: Arachidonate 15-lipoxygenase second type, catalyzes conversion of arachidonic acid to 15S-hydroperoxyeicosatetraenoic acid in eicosanoid metabolism, inhibits cell cycle progression; downregulated in prostate adenocarcinoma and prostate carcinoma
223881_at	ALS2CR15	338.65	493.033	488.7	742.3	ALS2CR15: Protein with high similarity to islet cell autoantigen 1 (human ICA1), which is an autoantigen in type 1 insulin dependent diabetes and primary Sjogren syndrome, member of the islet cell autoantigen ICA69 homolog family, contains an arfaptin-lik
244586_x_at	ALS2CR19	228.2	172.067	205.2	615.4	ALS2CR19: Amyotrophic lateral sclerosis 2 (juvenile) chromosome region candidate 19 (partitioning defective 3-related), a tight junction protein that may play a role in tight junction formation, contains an aPKC-binding and three PDZ domains
224461_s_at	AMID	1484.45	1501.1	1459.77	564.267	AMID: Apoptosis-inducing factor (AIF)-like mitochondrion-associated inducer of death, induced by p53 (TP53), activates a caspase-independent apoptotic pathway, contains a motif for bacterial aromatic ring hydroxylases (flavoprotein monooxygenases)
222108_at	AMIGO2	2875.85	3837.47	5004.87	7554.17	AMIGO2: Amphoterin induced gene and ORF 2, a predicted cell adhesion molecule and member of the AMIGO family of type I transmembrane proteins, contains a signal sequence, a transmembrane domain, leucine-rich repeats, and an immunoglobulin domain
204976_s_at	AMMECR1	2135.45	1797.13	2000.5	1136.6	AMMECR1: Alport syndrome (mental retardation midface hypoplasia and elliptocytosis chromosomal region) gene 1, a putative regulatory factor that is deleted in the AMME syndrome marked by Alport syndrome, mental retardation, midface hypoplasia, and ellipto
204294_at	AMT	1025.25	1372.67	1275.07	2066.13	AMT: Glycine decarboxylase (aminomethyltransferase), tetrahydrofolate-requiring mitochondrial enzyme with aminomethyltransferase activity that is used in the glycine cleavage system; gene mutations result in glycine encephalopathy (non-ketotic hyperglycin
205572_at	ANGPT2	4213.85	2045.63	1631.2	577.767	ANGPT2: Angiopoietin 2, an antagonist and inhibitor of angiopoietin-1 (ANGPT1)-induced angiogenesis and chemotaxis, acts through the endothelial protein tyrosine kinase receptor Tie2 (TEK), may promote tumor cell survival and regulate tumor angiogenesis
221009_s_at	ANGPTL4	2502.65	1512.53	1123.4	5965.67	ANGPTL4: Angiopoietin-like 4, a secreted glycoprotein that functions in the oxidative stress and hypoxia responses, protects vascular endothelial cells from apoptosis, negatively regulates lipid catabolism and may regulate angiogenesis
223333_s_at	ANGPTL4	1054.85	258.767	154.7	1972.8	ANGPTL4: Angiopoietin-like 4, a secreted glycoprotein that functions in the oxidative stress and hypoxia responses, protects vascular endothelial cells from apoptosis, negatively regulates lipid catabolism and may regulate angiogenesis
223094_s_at	ANKH	383.4	570.667	534.3	263.433	ANKH: Progressive ankylosis homolog, a putative transmembrane phosphate transporter that may regulate pyrophosphate levels and bone mineralization; mutations in the corresponding gene are detected in craniometaphyseal dysplasia and chondrocalcinosis (CCAL
206029_at	ANKRD1	3690.85	3781.03	1709.8	6664.8	ANKRD1: Ankyrin repeat domain 1 (cardiac ankyrin repeat protein), a cytokine-induced DNA-binding protein and putative transcription factor controlling muscle gene expression, interacts with myopalladin (FLJ14437), may be regulated by Nkx2.5 (CSX)
1552619_a_at	ANLN	14400.3	3947.33	7915.8	2146.67	ANLN: Aniline actin binding protein (scraps homolog Drosophila), an actin binding protein that interacts with cleavage furrow proteins such as septins and may play a role in cytokinesis
222608_s_at	ANLN	16604.7	5818.03	10225.9	3048.43	ANLN: Aniline actin binding protein (scraps homolog Drosophila), an actin binding protein that interacts with cleavage furrow proteins such as septins and may play a role in cytokinesis
208103_s_at	ANP32E	4352.25	3016.43	2803.47	1269.2	ANP32E: Protein with strong similarity to cerebellar postnatal development protein 1 (leucine-rich acidic nuclear protein (LANP)-like large protein, mouse Anp32e), which inhibits the activity of protein phosphatase 2A, contains three leucine rich repeats
205082_s_at	AOX1	156.8	618.067	572.8	149.5	AOX1: Aldehyde oxidase, a molybdenum-containing flavoenzyme involved in oxygen radical, xenobiotic, and drug metabolism; candidate gene for the cause of the autosomal recessive form of amyotrophic lateral sclerosis
239678_at	AP1GBP1	542.2	358.033	315.967	714.433	AP1GBP1: AP1 gamma subunit binding protein 1, interacts with gamma-adaptins (AP1G1 and AP1G2) and the AGEH domains of GGA proteins (GGA1, KIAA1080, KIAA0154), may be involved in intracellular protein trafficking
205320_at	APC2	169.55	240.5	289.333	516.267	APC2: Adenomatous polyposis coli-like, regulates formation of active beta catenin (CTNNB1)-Tcf complexes and may be involved in the Wnt signaling pathway, expression is decreased in brain tumors, a predicted tumor suppressor in ovarian cancers
204408_at	APEX2	2121.5	1354.8	1602.87	879.533	APEX2: APEX nuclease (apurinic/apyrimidinic endonuclease) 2, partly associated with proliferating cell nuclear antigen, may be involved in DNA dependent DNA replication
237327_at	APH1A	428.3	337.533	309.967	605.233	APH1A: Anterior pharynx defective 1 homolog A, a component of the gamma secretase complex, interacts with presenilin and nicastrin (NCSTN) and is required for intramembrane proteolysis of amyloid beta precursor protein (APP) and Notch
205216_s_at	APOH	91.95	389.267	85.3	807.7	APOH: Apolipoprotein H (beta 2-glycoprotein I), binds DNA, heparin, and anionic phospholipids; major target of autoantibodies in anti-phospholipid syndrome, associated with adverse pregnancy outcomes and perhaps Lupus-associated thrombosis and atheroscler
214953_s_at	APP	19280.8	21649.8	23366.3	38648	APP: Amyloid beta (A4) precursor protein, a cell surface protease inhibitor that reduces copper; inhibition or decreased expression may be therapeutic for Alzheimer disease; increased expression or secretion may be therapeutic for transient ischemic attac
216219_at	AQP6	677.3	300.767	290.933	815.367	AQP6: Aquaporin 6, a kidney-specific water channel that is sensitive to mercury and may function in fluid secretion
215931_s_at	ARFGEF2	958.7	825.767	850.7	481.767	ARFGEF2: ADP-ribosylation factor guanine nucleotide-exchange factor 2, a brefeldin A-inhibited ARF guanine nucleotide exchange factor that activates ARF1, ARF5 and ARF6, involved in the membrane association of AP1, but not COP1, adaptor complexes
37577_at	ARHGAP19	1378.3	782.067	1029.53	382.567	ARHGAP19: Protein containing a RhoGAP (GTPase activator protein) domain
227911_at	ARHGAP28	846.25	1486.33	1410.1	566.133	ARHGAP28: Protein containing a RhoGAP (GTPase activator protein) domain, has a region of low similarity to a region of breakpoint cluster region (human BCR), which is a p21rac GTPase-activating protein that is associated with a form of chronic myeloid leu
226617_at	ARL5	4782.8	5001.17	3977.9	2525.6	ARL5: ADP-ribosylation factor-like 5, a GTP-binding protein and putative ARF small monomeric GTPase, localizes to the nucleus and binds importin-alpha and heterochromatin protein 1 alpha (CBX5)
203404_at	ARMCX2	12768	11319.9	11775.2	1868.87	ARMCX2: Armadillo repeat protein ALEX2, member of the armadillo repeat family of proteins, may function as a tumor suppressor; lack of expression is associated with lung, prostate, colon, pancreas, and ovarian carcinomas
222756_s_at	ARRB1	785.45	1199.97	1186.5	1983.33	ARRB1: Arrestin beta 1, an adaptor protein regulating desensitization and internalization of G protein-coupled receptors, interacts with phosphorylated receptors to disrupt G protein coupling and induce endocytosis
222912_at	ARRB1	1694	1465.23	1588.57	2874.87	ARRB1: Arrestin beta 1, an adaptor protein regulating desensitization and internalization of G protein-coupled receptors, interacts with phosphorylated receptors to disrupt G protein coupling and induce endocytosis
214490_at	ARSF	188.1	208.133	259.533	755.933	ARSF: Arylsulfatase F, not inhibited by warfarin unlike arylsulfatase E
216052_x_at	ARTN	91.85	107.367	168.133	594.767	ARTN: Artemin, a member of the glial cell line-derived neurotrophic factor ligand family, activates the GFRA1 - RET receptor complex, also binds GFRA3, required for the survival of sensory and sympathetic neurons in culture, promotes neuronal proliferatio
215684_s_at	ASCC2	1387.85	919.233	1063.8	305.433	ASCC2: Activating signal cointegrator 1 complex subunit 2 (ASC-1 complex subunit P100), component of the activating signal cointegrator 1 (ASC-1) complex which functions as a transcriptional coactivator
204244_s_at	ASK	6432.25	3104.87	4321.73	1355.97	ASK: Activator of S phase kinase, binds to and activates kinase activity of CDC7 (CDC7L1), which is required for the initiation of DNA replication at the G1/S transition
205047_s_at	ASNS	3446.35	6431.5	5166.03	1587.4	ASNS: Asparagine synthase, catalyzes ATP-dependent conversion of aspartate to asparagine using an amine group from glutamine or ammonia, expression is induced upon amino acid and glucose deprivation and induction increases cancer cell resistance to chemot
219918_s_at	ASPM	10474.9	4769.9	7706.13	1772.23	ASPM: Abnormal spindle-like microcephaly associated, regulates the size of the forebrain, contains 74 IQ calmodulin-binding domains, calponin homology and microtubule-binding domains; mutations cause autosomal recessive primary microcephaly
232238_at	ASPM	2342	2078.23	1949.97	739.5	ASPM: Abnormal spindle-like microcephaly associated, regulates the size of the forebrain, contains 74 IQ calmodulin-binding domains, calponin homology and microtubule-binding domains; mutations cause autosomal recessive primary microcephaly
239002_at	ASPM	2408.15	2632.3	2292.3	1175.77	ASPM: Abnormal spindle-like microcephaly associated, regulates the size of the forebrain, contains 74 IQ calmodulin-binding domains, calponin homology and microtubule-binding domains; mutations cause autosomal recessive primary microcephaly
218782_s_at	ATAD2	3414.85	1385.9	2149.77	770.833	ATAD2: Member of the ATPase family associated with various cellular activities, contains a bromodomain, which interacts specifically with acetylated lysine, has low similarity to C. elegans F11A10.1, which is a putative ATPase that functions in germ line
222740_at	ATAD2	3664.55	980.5	1820.7	534.833	ATAD2: Member of the ATPase family associated with various cellular activities, contains a bromodomain, which interacts specifically with acetylated lysine, has low similarity to C. elegans F11A10.1, which is a putative ATPase that functions in germ line
228401_at	ATAD2	1929.85	691.333	1075.7	425.1	ATAD2: Member of the ATPase family associated with various cellular activities, contains a bromodomain, which interacts specifically with acetylated lysine, has low similarity to C. elegans F11A10.1, which is a putative ATPase that functions in germ line
208758_at	ATIC	8219.75	6442.67	6425.9	3395.63	ATIC: 5-aminoimidazole-4-carboxamide ribonucleotide formyltransferase and IMP cyclohydrolase, a bifunctional protein that catalyzes the last two steps of de novo purine biosynthesis; fusion to the ALK gene is associated with anaplastic large cell lymphoma
1558706_a_at	ATOH8	345.8	309.133	303.1	555.433	ATOH8: Atonal homolog 8, a putative transcription factor that may have a role in the adaptation of endothelial cells to laminar shear stress
228890_at	ATOH8	703.2	797.133	683.4	1492	ATOH8: Atonal homolog 8, a putative transcription factor that may have a role in the adaptation of endothelial cells to laminar shear stress
212297_at	ATP13A3	7032.95	5355.97	7046.07	3174.97	ATP13A3: ATPase family homolog upregulated in senescence cells, may play a role in cellular senescence and tumor suppression
219558_at	ATP13A3	2356.55	1804.17	1583.03	1039.37	ATP13A3: ATPase family homolog upregulated in senescence cells, may play a role in cellular senescence and tumor suppression
236527_at	ATP6V0E	759	409.233	386	808.2	ATP6V0E: ATPase H+ transporting lysosomal 9kDa V0 subunit e (lysosomal H+ transporting ATPase 9kD), a very hydrophobic subunit of the vacuolar H+-ATPase proton pump
235864_at	ATP6V1D	328.3	183.067	194.933	540.7	ATP6V1D: ATPase H+ transporting lysosomal 34kDa V1 subunit D, binds translocase of the outer mitochondrial membrane 34 (TOMM34) in the cytosol
205416_s_at	ATXN3	904.05	1249.07	941.4	574.733	ATXN3: Ataxin 3, a ubiquitin protease that inhibits histone acetylation and may mediate ubiquitinated protein degradation; variants with an expanded polyglutamine region are associated with Machado-Joseph (spinocerebellar ataxia 3) and Parkinson disease
209464_at	AURKB	4541.45	1853.63	2532.73	1190.67	AURKB: Serine threonine kinase 12, maximally expressed during G2/M phases and may function in cytokinesis and megakaryocyte differentiation, upregulation may cause abnormal cytokinesis and ploidy in colorectal and other neoplasms
211379_x_at	B3GALT3	1444.95	1007.63	1436.73	569.533	B3GALT3: UDP-Gal:betaGlcNAc beta 1,3-galactosyltransferase polypeptide 3 (globoside synthase), an enzyme that catalyzes the transfer of N-acetylgalactosamine to globotriaosylceramide, recognized by HLA-A2-restricted cytotoxic T-cells in patients with brai
223374_s_at	B3GALT3	1460.55	1628.67	1648.53	727.167	B3GALT3: UDP-Gal:betaGlcNAc beta 1,3-galactosyltransferase polypeptide 3 (globoside synthase), an enzyme that catalyzes the transfer of N-acetylgalactosamine to globotriaosylceramide, recognized by HLA-A2-restricted cytotoxic T-cells in patients with brai
206233_at	B4GALT6	1828.25	1377.87	1214.73	623.4	B4GALT6: UDP-Gal:betaGlcNAc beta 1,4-galactosyltransferase polypeptide 6 (lactosylceramide synthase), beta 4-galactosyltransferase family member, predicted to add galactose to glucosylceramide, regulation may be aberrant in multidrug-resistant ovarian can
236970_s_at	BCAP29	445.2	529.3	371.933	876.267	BCAP29: Member of the B-cell receptor-associated protein 31-like family, has a region of strong similarity to mouse Bcap29, which binds and promotes ER retention of membrane-bound IgD molecules that are not associated with the mouse Cd79a and mouse Cd79b
214452_at	BCAT1	6704.7	4778.63	5410.8	2614.53	BCAT1: Cytosolic branched-chain amino acid aminotransferase (branched chain aminotransferase), reversibly transaminates branched-chain L-amino acids, catalyzing the last step of their synthesis and the first step of their degradation
218264_at	BCCIP	1835.6	1622.37	1515	540.533	BCCIP: Cdk inhibitor p21 binding protein, forms a ternary complex with p21Cip1 (CDKN1A) and cyclin-dependent kinase 2 (CDK2) and enhances CDKN1A induced inhibition of CDK2 kinase activity, binds BRCA2 and acts as a cofactor for BRCA2 in tumor suppression
205433_at	BCHE	592.3	1159.87	1449.13	516.133	BCHE: Butyrylcholinesterase, serum cholinesterase that regulates smooth muscle tone in pulmonary artery and is found in amyloid plaques in Alzheimer's disease; mutations in the gene cause acholinesterasemia and apnea upon succinylcholine administration
233110_s_at	BCL2L12	2218.35	1654.27	2041.5	878.267	BCL2L12: BCL2-like 12 (proline rich), member of the Bcl-2 family, contains a BH2 domain and several small proline-rich motifs (PXXP), predicted to interact with other proteins and to modulate apoptosis
223915_at	BCOR	250.75	417.733	423.7	675.2	BCOR: BCL-6 corepressor, acts as a transcriptional corepressor with BCL-6, interaction with histone deacetylases may affect corepressor activity; gene mutations are implicated in oculofaciocardiodental and Lenz microphthalmia syndromes
215440_s_at	BEXL1	2310.4	2843.53	2677.87	4305.8	BEXL1: Protein with high similarity to nerve growth factor receptor (TNFRSF16) associated protein 1 (mouse Ngfrap1), which mediates nerve growth factor-induced caspase cleavage and apoptosis, member of the brain expressed X-linked like family
201261_x_at	BGN	5067.4	10030	8643.77	17378.3	BGN: Biglycan, a leucine-rich chondroitin sulfate proteoglycan of the extracellular matrix, binds collagen and TGF beta and may function in connective tissue organization and bone formation; may play a role in the pathogenesis of coronary arteriosclerosis
213905_x_at	BGN	6293	9881.13	9479.87	22536.8	BGN: Biglycan, a leucine-rich chondroitin sulfate proteoglycan of the extracellular matrix, binds collagen and TGF beta and may function in connective tissue organization and bone formation; may play a role in the pathogenesis of coronary arteriosclerosis
201170_s_at	BHLHB2	3810.9	2567.57	2075.13	1107.6	BHLHB2: Differentiated embryo chondrocyte 1, a basic helix-loop-helix protein that represses transcription, plays a role in G1-S transition, may function in skeletal development and in TGFbeta receptor signaling pathways
202094_at	BIRC5	4220.05	1886.37	2378.13	1195.73	BIRC5: Baculoviral IAP repeat-containing 5, antiapoptotic cell cycle regulator, expression in many cancers is associated with poor prognosis and mediates cancer cell resistance to taxol and radiation; rat Birc5 is upregulated in response to acute pancreat
202095_s_at	BIRC5	10847.9	4245.27	6331.5	1473.83	BIRC5: Baculoviral IAP repeat-containing 5, antiapoptotic cell cycle regulator, expression in many cancers is associated with poor prognosis and mediates cancer cell resistance to taxol and radiation; rat Birc5 is upregulated in response to acute pancreat
1569415_at	BIRC6	2404.75	2178.47	2110	3525.03	BIRC6: Baculoviral IAP repeat-containing 6, putative E2 ubiquitin-conjugating enzyme predicted to mark proteins for proteolysis, contains a baculovirus inhibitor of apoptosis repeat (BIR) domain, functions as an inhibitor of apoptosis in cancer cell lines
210934_at	BLK	358.05	560.567	570.867	967.367	BLK: B-lymphocyte tyrosine kinase, B-lymphocyte specific member of the Src family of tyrosine kinases that is involved in B-lymphocyte receptor-linked signal transduction
205289_at	BMP2	7236.7	4259.87	4205.9	1506.27	BMP2: Bone morphogenetic protein 2, member of the TGF-beta family of growth factors that signal through receptor serine-threonine kinases, upregulation correlates with arteriosclerosis and ossification associated with heart valve disease
205290_s_at	BMP2	2984.65	1714.43	1886.17	929.9	BMP2: Bone morphogenetic protein 2, member of the TGF-beta family of growth factors that signal through receptor serine-threonine kinases, upregulation correlates with arteriosclerosis and ossification associated with heart valve disease
211260_at	BMP7	68.3	239.133	101.1	692.967	BMP7: Bone morphogenetic protein 7, regulates cell proliferation, cell differentiation, apoptosis, folliculogenesis, ovulation, and bone formation; increased expression may be therapeutic for acute renal failure and thyroid cancer
223349_s_at	BOK	3219.2	2996.1	2927.4	4893.13	BOK: BCL2-related ovarian killer, member of the Bcl-2-related protein family, contains four different Bcl-2 homology (BH) domains and an ITWGK motif in the first BH domain, predicted to function as an apoptosis activator
212563_at	BOP1	4345.55	2179.67	2899.77	1370.4	BOP1: Block of proliferation 1, has four WD40 repeats and PEST sequences, which likely mediate protein-protein interactions, has strong similarity to mouse Bop1, which is a protein involved in 28S and 5.8S rRNA processing and large ribosomal subunit bioge
204531_s_at	BRCA1	2598.1	1048.03	1762.43	677.333	BRCA1: Breast cancer 1, a tumor suppressor and transcriptional regulator, forms protein complexes involved in multiple DNA repair pathways, plays a role in cell proliferation and apoptosis; mutations are linked to breast and ovarian cancer
233321_x_at	BRD1	472.35	292.333	276.967	664.367	BRD1: Bromodomain containing 1, a nuclear protein that contains a cysteine rich region, a bromodomain, and four potential LXXLL motifs
233204_at	BRE	1384.85	1636.63	1562.33	2455.23	BRE: Brain and reproductive organ-expressed (TNFRSF1A modulator), may function in homeostasis, peroxisomal activities, and neural, epithelial or germ line cell differentiation, downregulated by UV radiation, retinoic acid, DNA damage, and in adrenal neopl
212949_at	BRRN1	2141	883.7	1392.07	174.067	BRRN1: Barren homolog (Drosophila), a component of the condensin complex which induces DNA supercoiling and mitotic chromosome condensation
212613_at	BTN3A3	545.15	702.067	691.7	231.8	BTN3A3: Member of the SPRY (SPla and the RYanodine Receptor) domain containing family, contains an immunoglobulin (Ig) domain and an Ig V-set domain, has moderate similarity to mouse Btn1a1, which is secreted in association with the milk-fat-globule membr
1553279_at	BTNL9	410.55	434.667	328.433	1018.13	BTNL9: Protein containing an immunoglobulin V-set domain, has low similarity to human CD276, which is a costimulatory molecule for T-cells that positively regulates proliferation and interferon-gamma (human IFNG) synthesis
209642_at	BUB1	6811.25	3381.8	5287.6	1452	BUB1: Budding uninhibited by benzimidazoles 1 homolog, a spindle assembly checkpoint protein that may sense kinetochore tension; mutations are associated with lung cancer, adult T cell leukemia, and chromosome instability in colorectal cancer cell lines
215509_s_at	BUB1	3919.7	1688.37	2501.1	491.2	BUB1: Budding uninhibited by benzimidazoles 1 homolog, a spindle assembly checkpoint protein that may sense kinetochore tension; mutations are associated with lung cancer, adult T cell leukemia, and chromosome instability in colorectal cancer cell lines
203755_at	BUB1B	10094.8	4617.93	7163.77	2424.23	BUB1B: Budding uninhibited by benzimidazoles 1 homolog beta, a protein kinase that acts in the mitotic spindle checkpoint, inhibits anaphase-promoting complex activation; mutations and inactivation are associated with leukemia and colorectal cancers
218542_at	C10orf3	12087.9	3771.53	6273.8	2150.17	C10orf3: Protein of unknown function, has high similarity to uncharacterized mouse 1200008O12Rik
229695_at	C10orf45	1092.7	974.833	879.567	581.433	C10orf45: Member of the DUF1151 domain of unknown function family, has a region of high similarity to human TU3A, which is a putative nuclear protein that negatively regulates cell proliferation and is associated with renal cell carcinoma
221652_s_at	C12orf11	10084.4	6338.57	7117.17	4219.43	C12orf11: Protein of unknown function, has strong similarity to uncharacterized mouse 4933424B01Rik
227355_at	C13orf10	684.25	929.633	873.6	464.033	C13orf10: Member of the zinc finger C-x8-C-x5-C-x3-H type (and similar) family, which bind DNA or RNA, contains two RNA recognition motifs (RRM, RBD, or RNP), has low similarity to C. elegans B0336.3, which is involved in body morphogenesis and growth reg
227165_at	C13orf3	4841.1	2132.4	2865.5	1291.8	C13orf3: Protein of unknown function, has high similarity to uncharacterized mouse F630043A04Rik
227575_s_at	C14orf102	882.6	831.367	928.867	515.633	C14orf102: Protein of unknown function, has high similarity to uncharacterized mouse BC002230
226630_at	C14orf106	2113.8	1348.73	1341.2	777.633	C14orf106: Protein containing a Myb-like DNA-binding domain, has high similarity to uncharacterized mouse C79407
220887_at	C14orf162	667.8	634.233	499.533	991.833	C14orf162: Protein of unknown function
219316_s_at	C14orf58	359.2	279.7	417.833	1111.43	C14orf58: Protein with high similarity to feline leukemia virus subgroup C receptor (human FLVCR), which acts in vitro as a feline leukemia virus receptor and may act as an organic anion transporter, member of the major facilitator superfamily
1558750_a_at	C15orf16	923.05	533	519.733	284.7	C15orf16: Protein with high similarity to cellular zinc finger anti-NF-kappaB (human ZA20D1), which is a zinc finger protein that binds human TRAF6 and reduces NF-kappaB activation, member of the ovarian tumor (OTU)-like cysteine protease family
228252_at	C15orf20	1393.8	1079.03	1288.6	605.667	C15orf20: Protein of unknown function
1559658_at	C15orf29	292.1	476.133	453.933	962.767	C15orf29: Protein of unknown function, has strong similarity to uncharacterized mouse 2410042D21Rik
225981_at	C17orf28	424.35	665.3	620.167	1129.83	C17orf28: Chromosome 17 open reading frame 28 (downregulated in multiple cancer 1), member of a class of inside out membrane proteins, a putative integral membrane protein that is downregulated in many cancer cell lines
244233_at	C18orf10	351.75	569	395.1	894.8	C18orf10: Protein of unknown function, has strong similarity to uncharacterized mouse 5730494M16Rik
230143_at	C18orf23	278.2	370.967	333.367	669.633	C18orf23: Protein containing a C3HC4 type (RING) zinc finger, which may mediate protein binding, has moderate similarity to a region of human RNF111, which binds and functions in ubiquitin-dependent degradation of human MADH7 to amplify TGF-beta signaling
217640_x_at	C18orf24	1420.45	525.667	757.733	266.9	C18orf24: Member of the DUF1395 domain of unknown function family, has high similarity to uncharacterized mouse 2810433K01Rik
223181_at	C18orf55	2563.95	1644.13	2573.27	1072.13	C18orf55: Protein of unknown function, has high similarity to uncharacterized mouse 1700034H14Rik
219311_at	C18orf9	1217.7	1098.4	1352.9	709.667	C18orf9: Protein of unknown function
1553125_x_at	C19orf14	299.5	318.6	328.967	542.9	C19orf14: Protein containing ten WD domain G-beta repeats, has moderate similarity to jun N-terminal kinase-binding protein 1 (mouse Mapkbp1), which associates with mouse Mapk8, mouse Mapk9, and mouse Mapk10 to enhance activation by mouse Map3k1 and mouse
212925_at	C19orf21	248.65	558.3	560.333	1036.47	C19orf21: Protein of unknown function, has high similarity to uncharacterized mouse 9130017N09Rik
225399_at	C1orf19	4002.6	3362.4	4029.07	2186.37	C1orf19: Chromosome 1 open reading frame 19, a tRNA splicing endonuclease subunit, may play a role in pre-mRNA 3' end processing; gene maps to locus associated with hereditary prostate cancer and hyperparathyroidism-jaw tumor syndrome
228737_at	C20orf100	771	1161.77	1163.17	618.133	C20orf100: Protein with strong similarity to granulosa cell HMG-box protein-1 (rat GCX-1), which is a transcriptional activator that binds transcription factor Giot1 and responds to a hormone stimulus, contains a high mobility group box (HMG1 or 2) family
234337_at	C20orf125	207.05	262.567	155.867	540.4	C20orf125: Member of the tubulin-tyrosine ligase family, has a region of low similarity to tubulin tyrosine ligase (rat Ttl), which catalyzes tyrosination of microtubules and may have a role in cell cycle regulation
225687_at	C20orf129	14423	5505.5	9986.97	3132.7	C20orf129: Member of the DUF1669 domain of unknown function family, which may be phospholipases, has low similarity to uncharacterized mouse Bc030396
222765_x_at	C20orf6	1718.75	1311.53	1270.87	820.333	C20orf6: Protein with low similarity to S. cerevisiae Esf1p, which is required for 18S rRNA biogenesis
228597_at	C21orf45	3465.25	1737.43	2791.3	1068.73	C21orf45: Protein of unknown function, has high similarity to uncharacterized mouse 2610039C10Rik
238676_at	C21orf59	289.55	166.867	274.167	661.633	C21orf59: Protein of unknown function, has strong similarity to uncharacterized mouse 1110004E09Rik
210168_at	C6	562.9	559.467	548.067	979.633	C6: Complement component 6, a member of the membrane attack complex which forms a transmembrane channel, part of the classical and alternative complement pathways, inhibits apoptosis, may act in the wound response; mutations may lead to recurrent infectio
227226_at	C6orf117	1947.35	2464.33	2676.4	936.867	C6orf117: Protein of unknown function
237016_at	C6orf128	483.4	673.967	593.333	1289.6	C6orf128: Protein of unknown function, has high similarity to uncharacterized mouse 4933413N12Rik
230457_at	C6orf35	148.65	358.1	315.2	642.733	C6orf35: Member of the DUF1358 domain of unknown function family, has strong similarity to uncharacterized mouse 5730437N04Rik
222309_at	C6orf62	1467.45	955.767	1086.6	483.333	C6orf62: Protein of unknown function, has very strong similarity to uncharacterized mouse BC005537
227161_at	C7orf3	1827.75	1342.17	1372.43	790.833	C7orf3: Member of the MA3 domain containing family, has a region of low similarity to a region of C. elegans LET-858, which is a prototypical nucampholin that associates with chromatin in adult germ line cells and is necessary for germ line proliferation
1559589_a_at	C9orf102	284.2	350.333	324.167	584.7	C9orf102: Protein of unknown function
225777_at	C9orf140	3779.8	2023.07	3259.9	1254.4	C9orf140: Protein of unknown function, has high similarity to uncharacterized mouse 2010317E24Rik
225602_at	C9orf19	2337.6	3106.63	3027.9	5536.63	C9orf19: Chromosome 9 open reading frame 19 (Golgi-associated PR-1 protein), a Golgi associated protein predicted to be involved in the immune response, member of the plant pathogenesis-related superfamily
225604_s_at	C9orf19	3654.05	3874.43	3637.07	6402.1	C9orf19: Chromosome 9 open reading frame 19 (Golgi-associated PR-1 protein), a Golgi associated protein predicted to be involved in the immune response, member of the plant pathogenesis-related superfamily
209821_at	C9orf26	120.45	1174.1	645.933	212.8	C9orf26: Protein of unknown function, has high similarity to uncharacterized mouse 9230117N10Rik
218904_s_at	C9orf40	1258.3	818.733	840.767	529.167	C9orf40: Protein of unknown function, has high similarity to uncharacterized mouse D030056L22
222781_s_at	C9orf40	3400	2230.17	2468.07	1378.73	C9orf40: Protein of unknown function, has high similarity to uncharacterized mouse D030056L22
225531_at	CABLES1	3146.35	2764.33	3165.67	7135.97	CABLES1: Hypothetical protein BC004124 (cables), a nuclear protein that shows a loss of expression in non-small cell lung cancer, colon adenocarcinomas and head and neck squamous cell carcinomas
225532_at	CABLES1	7562.6	6052.53	5627.6	9248	CABLES1: Hypothetical protein BC004124 (cables), a nuclear protein that shows a loss of expression in non-small cell lung cancer, colon adenocarcinomas and head and neck squamous cell carcinomas
206996_x_at	CACNB1	251.1	269.4	257.633	955.167	CACNB1: Calcium channel voltage-dependent beta 1 subunit (dihydropyridine receptor), involved in the coupling of excitation and contraction in muscle, acts as a calcium channel in other tissues
215199_at	CALD1	403.9	354.3	367.1	650.933	CALD1: Caldesmon 1, member of the caldesmon family of actomyosin binding proteins, contains myosin, tropomyosin, actin and calmodulin binding domains, binds actomyosin, inhibits myosin MgATPase activity, and is involved in muscle contraction and cell grow
235834_at	CALD1	730.2	894.067	535.5	1577.63	CALD1: Caldesmon 1, member of the caldesmon family of actomyosin binding proteins, contains myosin, tropomyosin, actin and calmodulin binding domains, binds actomyosin, inhibits myosin MgATPase activity, and is involved in muscle contraction and cell grow
213108_at	CAMK2A	111.45	376.233	123.533	711.667	CAMK2A: Calcium:calmodulin-dependent protein kinase II alpha subunit, member of a family of kinases involved in Ca(2+)-regulated processes, participates in TGF-beta (TGFB1) and EGF signal transduction pathways through the phosphorylation of Smad2 (MADH2)
201850_at	CAPG	1221.9	1424.63	1400.97	2404.6	CAPG: Capping protein (actin filament) gelsolin-like (macrophage capping protein), member of the gelsolin/villin protein family, caps the barbed ends of actin but does not sever actin filaments, may be involved in macrophage function
1562336_at	CASC2	267.5	422.9	343.767	677.7	CASC2: Cancer susceptibility candidate 2, a putative tumor suppressor that is downregulated in some cancers; mutations in the corresponding gene may be associated with endometrial cancer
211888_x_at	CASP10	439.85	211.9	363	822.633	CASP10: Caspase 10, an aspartate-specific cysteine protease involved in apoptosis; mutations are associated with autoimmune lymphoproliferative syndrome, gastric cancer, lung cancer, and non-Hodgkin lymphoma
207686_s_at	CASP8	299.4	86.5	177.667	543.333	CASP8: Caspase 8, a cysteine protease and an upstream activator in FAS and tumor necrosis factor (TNF)-induced apoptosis, cleaves BID which leads to mitochondrial damage during apoptosis; increased activation may be therapeutic for various types of cancer
212580_at	CAST	891.6	924.133	936.7	1429.57	CAST: Calpastatin, inhibitor of the cysteine (thiol) protease calpain, involved in apoptosis, fertilization, and stress response, expression is downregulated in red blood cells of hypertensive patients and elevated in patients with acute lymphoblastic leu
212816_s_at	CBS	1244.6	1454.4	1571.53	816.333	CBS: Cystathionine beta-synthase, catalyzes condensation of serine and homocysteine to form cystathionine, thereby removing toxic homocysteine; deficiency causes homocystinuria with associated vascular disease
242069_at	CBX5	1085.95	778.667	723.133	112.5	CBX5: Chromosomal protein chromobox homolog 5, a nonhistone chromosomal protein and transcriptional corepressor, interacts with the nucleoplasmic domain of inner nuclear membrane receptor lamin B (LBR), and with Ku70 (G22P1)
203418_at	CCNA2	6651.5	3283.9	3747.77	1639.8	CCNA2: Cyclin A2, a member of the cyclin family of CDK regulatory subunits that binds CDK2 and CDC2 to promote cell cycle G1/S and G2/M phase transition; aberrantly expressed in acute myeloid and promyelocytic leukemias
214710_s_at	CCNB1	22256.5	12278.8	15749.9	4782.67	CCNB1: Cyclin B1, regulatory subunit of the CCNB1 - CDC2 maturation-promoting factor complex that mediates G2-M phase transition, involved in apoptosis; altered expression may be therapeutic for various cancers
228729_at	CCNB1	6673.35	2149.93	3936.63	1069.33	CCNB1: Cyclin B1, regulatory subunit of the CCNB1 - CDC2 maturation-promoting factor complex that mediates G2-M phase transition, involved in apoptosis; altered expression may be therapeutic for various cancers
202705_at	CCNB2	15134	10307.1	12589.9	4714.27	CCNB2: Cyclin B2, a CDC2 kinase-associated cyclin that is involved in Golgi apparatus disassembly, may function in p53 (TP53) -mediated cell cycle arrest at the G2/M transition, may mediate cell cycle arrest by linking CDC2 with TGFbeta type II receptor (
227458_at	CD274	4885.95	3170.9	3425.6	6100.83	CD274: Programmed cell death 1 ligand 1, binds PDCD1, regulates lymphocyte proliferation and cytokine secretion in response to antigens, marker for rheumatoid arthritis and HIV, may be exploited by tumors as a mechanism of immune evasion
232686_at	CD33	187.6	229.233	188.933	676.4	CD33: CD33 antigen, a receptor that inhibits apoptosis, cell proliferation, and FCGR1A -mediated signaling, expressed on acute myeloid leukemic blasts and rheumatoid synovial dendritic cells; cytotoxic antibody is therapeutic for acute myeloid leukemia
215346_at	CD40	355.75	661.933	681.9	197.067	CD40: Tumor necrosis factor receptor superfamily member 5, binds CD40L (TNFSF5) leading to B-cell activation, differentiation, and proliferation, marker for numerous diseases, putative therapeutic for breast cancer, lung cancer, HIV, and others
213958_at	CD6	654.7	498.467	432.6	914.567	CD6: CD6 antigen (T cell surface glycoprotein 120), surface glycoprotein on thymocytes and T-cells, acts as a cell adhesion receptor, binds ALCAM, involved in cell adhesion, T-cell activation, and T-cell proliferation, may be involved in T-cell selection
210440_s_at	CDC14A	432.15	343.3	236.333	689.233	CDC14A: Cell division cycle 14 homolog A, dual specificity protein phosphatase, dephosphorylates and activates the anaphase promoting complex regulator FZR1, promoting exit from mitosis, dephosphorylates TP53 and may regulate TP53 activity
203213_at	CDC2	15236.1	7282.03	11622.4	4036.87	CDC2: Cell division cycle 2, cyclin-dependent protein kinase that binds B-type cyclins, regulates entry of mitosis and G2 to M-phase transition, promotes cell proliferation; implicated in Alzheimers disease through phosphorylation of amyloid beta and nucl
210559_s_at	CDC2	12192.5	5593.27	8878.57	3596.17	CDC2: Cell division cycle 2, cyclin-dependent protein kinase that binds B-type cyclins, regulates entry of mitosis and G2 to M-phase transition, promotes cell proliferation; implicated in Alzheimers disease through phosphorylation of amyloid beta and nucl
202870_s_at	CDC20	15525.1	5845.77	9780.4	2010.63	CDC20: Cell division cycle 20, seven WD repeat protein that is essential for cell division, interacts with and activates the mitotically phosphorylated form of the anaphase promoting complex, involved in mitotic spindle checkpoint activation
240735_at	CDC42BPA	75.8	235.9	219.4	615.133	CDC42BPA: CDC42 binding protein kinase alpha, a protein kinase that binds granulocyte-macrophage colony-stimulating factor receptor alpha subunit (CSF2RA), capable of autophosphorylation, may act in muscle physiology
225685_at	CDC42EP3	5633.1	5318	6211.5	3475.83	CDC42EP3: CDC42 effector protein 3, binds the Rho GTPases CDC42 and TC10, probably acts downstream of CDC42 to induce assembly of actin filaments and change cell shape
204126_s_at	CDC45L	1970.1	522.967	1595.93	212.933	CDC45L: Cell division cycle 45 like, associates with ORC2L, MCM7, and POLA2, predicted to be involved in the initiation of DNA replication; corresponding gene is located in a chromosomal region frequently deleted in DiGeorge syndrome
204510_at	CDC7	2783.35	1747.67	2073.93	1122.53	CDC7: Cell division cycle 7-like 1, a serine/threonine kinase involved in the regulation of DNA replication, phosphorylates histones and MCM proteins involved in DNA replication; overexpression is seen in certain tumors
223381_at	CDCA1	5665.95	2287.17	3682.83	747.833	CDCA1: Cell division cycle associated 1, mediates stable attachement of microtubules to the kinetochore during mitosis and play a role in the spindle checkpoint
221436_s_at	CDCA3	3017.6	902.7	921.2	139.3	CDCA3: Cell division cycle associated 3 (trigger of mitotic entry 1), a cytosolic protein that is degraded during G1 phase and whose gene promoter activity is stimulated at the G2/M phase
223307_at	CDCA3	11340.7	5042.9	5243.67	2473.77	CDCA3: Cell division cycle associated 3 (trigger of mitotic entry 1), a cytosolic protein that is degraded during G1 phase and whose gene promoter activity is stimulated at the G2/M phase
224428_s_at	CDCA7	12160.6	6637.07	12061	4101.87	CDCA7: Cell division cycle associated 7, a nuclear protein expressed highly in thymus and small intestine, has a role in anchorage-dependent growth, upregulated in Burkitt lymphoma cell lines; corresponding gene may be a MYC target
221520_s_at	CDCA8	6932.9	2393.5	4603.6	1291.03	CDCA8: Cell division cycle associated 8 (borealin), a chromosomal passenger complex component, may target survivin (BIRC5) and INCENP to centromere, required for kinetochore function, mitotic spindle stability, and metaphase chromosome alignment during mi
236179_at	CDH11	411	648.367	685.033	1369.13	CDH11: Cadherin 11 type 2 OB-cadherin (osteoblast), functions in synovial tissue organization, may be preferentially expressed during prostate cancer metastasis due to cadherin switching; gene rearrangements are associated with aneurysmal bone cysts
239286_at	CDH11	923.4	1080.2	1260.97	2011.4	CDH11: Cadherin 11 type 2 OB-cadherin (osteoblast), functions in synovial tissue organization, may be preferentially expressed during prostate cancer metastasis due to cadherin switching; gene rearrangements are associated with aneurysmal bone cysts
233540_s_at	CDK5RAP2	2355.25	2495.3	1994.43	1243.67	CDK5RAP2: CDK5 regulatory subunit associated protein 2, associates with the regulatory subunit 1 of cyclin-dependent kinase 5 (CDK5R1), phosphorylated by neuronal Cdc2-like kinase (CDK5)
1553112_s_at	CDK8	961.8	729.433	600.933	195.967	CDK8: Cyclin dependent kinase 8, forms a complex with cyclin C that phosphorylates cyclin H (CCNH) and the C terminus of POLR2A, plays a role in the regulation of transcription through Notch signaling and as component of the RNA polymerase II holoenzyme
241928_at	CDKL1	801.8	526.433	532.567	809.4	CDKL1: Cyclin-dependent kinase like 1 (CDC2-related kinase 1), member of the proline-directed Ser/Thr kinase family, contains a MAP kinase phosphorylation motif, activated by epidermal growth factor (EGF), phosphorylates histones, upregulated in gliosis
207039_at	CDKN2A	508.15	705	689	1140.5	CDKN2A: Cyclin dependent kinase inhibitor 2A, an inhibitor of CDK4/cyclin D1 and CDK6/cyclin D complexes, involved in G1-phase checkpoint arrest and tumor suppression; gene mutations are linked to melanoma and other cancers
204159_at	CDKN2C	3666.5	2207.33	3075.13	1387.33	CDKN2C: Cyclin-dependent kinase inhibitor 2C, inhibits cyclin dependent kinase 6 (CDK6), upregulation is associated with various cancers and Alzheimer disease; mutation of corresponding gene may be associated with some cancers
1555758_a_at	CDKN3	6733.85	4925.4	6006.4	2520.3	CDKN3: Cyclin-dependent kinase inhibitor 3, tyrosine-serine phosphatase that binds and dephosphorylates CDK2 and inhibits cell cycle progression, upregulated in prostate cancer and cellular localization is altered in sporadic amyotrophic lateral sclerosis
209714_s_at	CDKN3	6202.4	4379.8	5544.33	2257.27	CDKN3: Cyclin-dependent kinase inhibitor 3, tyrosine-serine phosphatase that binds and dephosphorylates CDK2 and inhibits cell cycle progression, upregulated in prostate cancer and cellular localization is altered in sporadic amyotrophic lateral sclerosis
231167_at	CDW92	1008.25	1161.07	1776.4	2752.9	CDW92: CDW92 antigen, a putative choline transporter, may function in immune responses and in regulating interleukin-10 biosynthesis; mutations in the corresponding gene may result in familial dysautonomia
204962_s_at	CENPA	6779.4	3117.63	4612.67	1512.63	CENPA: Centromere protein A, a histone H3-like protein that is an essential component of centromeres, located in the inner kinetochore plate, serves as a major autoantigen in patients with certain systemic autoimmune diseases
205046_at	CENPE	4158.25	1627.07	2290.97	660.5	CENPE: Centromere protein E, a kinesin-like minus-end directed motor protein, associated with kinetochores, required for chromosome alignment during metaphase and metaphase to anaphase transition, may have a role in rheumatoid arthritis and systematic scl
207828_s_at	CENPF	7130.5	3535.23	4213.8	1993.97	CENPF: Centromere protein F (350/400kD, mitosin), centromere-associated protein involved in kinetochore assembly and chromosome movement during mitosis, upregulation is associated with breast cancer; autoantibodies are associated with precancerous liver d
209172_s_at	CENPF	2869.6	1526.23	1560.67	815.167	CENPF: Centromere protein F (350/400kD, mitosin), centromere-associated protein involved in kinetochore assembly and chromosome movement during mitosis, upregulation is associated with breast cancer; autoantibodies are associated with precancerous liver d
231772_x_at	CENPH	1963.3	1385.27	1704.57	632.7	CENPH: Kinetochore protein CENP-H, contains a predicted coiled-coil structure, a component of active kinetochores, interacts with MCK (KNSL6) and with itself, may play a role in mitotic chromosome segregation
239413_at	Cep152	1331.3	896.1	1080	560.467	Cep152: Protein of unknown function
238170_at	Cep63	457.4	424.533	385.1	717.933	Cep63: Protein of unknown function
217197_x_at	CG018	899.15	743.833	849.633	380.9	CG018: Protein of unknown function, has strong similarity to uncharacterized mouse B230342M21Rik
233970_s_at	CGI-09	2127.65	1256.63	1557.8	757.2	CGI-09: Member of the eukaryotic initiation factor 3, gamma subunit family, has weak similarity to S. cerevisiae Gcd10p, which is an RNA-binding subunit of initiation factor eIF3
223397_s_at	CGI-37	4970.25	2428.1	3280.47	1561.47	CGI-37: Protein with high similarity to C. elegans C43E11.9, which is involved in positive growth regulation
236215_at	CGI-62	230.9	559.633	330.533	895.933	CGI-62: Protein of unknown function, has strong similarity to uncharacterized mouse 3110050N22Rik
202937_x_at	CGI-96	3250.85	2779.13	3004.8	1358.5	CGI-96: Protein of unknown function, has strong similarity to uncharacterized mouse 1110014J01Rik
33307_at	CGI-96	2816.85	2809.43	2386.27	1419.23	CGI-96: Protein of unknown function, has strong similarity to uncharacterized mouse 1110014J01Rik
243751_at	CHD2	464.55	890.4	684.4	1771.53	CHD2: Chromodomain helicase DNA binding protein 2, putative ATP dependent helicase, may be involved in regulation of transcription, modification of chromatin structure, and DNA repair
205393_s_at	CHEK1	3863.85	1595.7	3760.47	1001.2	CHEK1: Checkpoint homolog 1 (S. pombe), protein kinase, required for mitotic G2 checkpoint in response to radition-induced DNA damage, inhibits mitotic entry after DNA damage via mechanism involving CDC25, alternative form is associated with lung cancer
219049_at	ChGn	1055.55	1563	856.7	71.2333	ChGn: Chondroitin beta 1 4 N-acetylgalactosaminyltransferase, transferase that mediates initiation and elongation of the chondroitin sulfate chains
239717_at	CHRNA10	191.9	327.733	306.233	683.2	CHRNA10: Nicotinic acetylcholine receptor alpha 10 subunit, forms functional heteromeric cation channels with the alpha 9 subunit (CHRNA9) and modulates the physiological and pharmacological properties of alpha-9 channels, may be involved in signal transd
206756_at	CHST7	1222.1	1132.17	950.533	236.8	CHST7: Carbohydrate (N-acetylglucosamine 6-O) sulfotransferase 7, member of the carbohydrate 6-O-sulfotransferase family, an N-acetylglucosamine-6-O-sulfotransferase that catalyzes sulfation at the 6-hydroxyl group of GlcNAc
226234_at	CIP29	634.55	785.267	700.067	1194.2	CIP29: Cytokine inducible protein 29, contains a SAP DNA binding motif and is upregulated by cytokines, stimulates cell proliferation and cell cycle progression; elevated expression is associated with leukemic cells
225191_at	CIRBP	460.3	1074.9	1145.3	1795.8	CIRBP: Cold inducible RNA-binding protein, a putative RNA-binding protein, may suppress cell proliferation in response to cold shock
207980_s_at	CITED2	2748.55	2229.13	2011.6	3470.6	CITED2: CBP/p300-interacting transactivator with Glu/Asp-rich carboxy-terminal domain 2, transcriptional regulator that bridges CBP to various transcription factors to regulate stimulus-induced melanocyte-specific transcription
209357_at	CITED2	6274.6	7172.87	6173.1	11876.2	CITED2: CBP/p300-interacting transactivator with Glu/Asp-rich carboxy-terminal domain 2, transcriptional regulator that bridges CBP to various transcription factors to regulate stimulus-induced melanocyte-specific transcription
205295_at	CKMT2	354.1	426.467	263.667	658.667	CKMT2: Creatine kinase (mitochondrial 2, sarcomeric), a sarcomere-specific mitochondrial creatine kinase that is important for energy homeostasis
201897_s_at	CKS1B	18869.4	8556.9	11830.4	3788.93	CKS1B: CDC28 protein kinase regulatory subunit 1B, a protein that binds SKP2 and targets it to its substrates, required for ubiquitination of p21 Cip1 (CDKN1A) and p27 Kip1 (CDKN1B), highly expressed in non-small cell lung carcinoma and gastric carcinoma
204170_s_at	CKS2	49338	33426.3	38833.5	20792.3	CKS2: CDC28 protein kinase regulatory subunit 2, a protein that binds p34 CDC2 and may regulate cell cycle progression, upregulated in pancreatic cancer cell lines
212306_at	CLASP2	4546.5	2778.8	2939.37	1841.67	CLASP2: CLIP-associating protein 2, a microtubule-binding protein that is also likely to bind CLIP family members, involved in microtubule stabilization, may play a role in mitotic progression
222549_at	CLDN1	683	1111.6	678.333	1706.17	CLDN1: Claudin-1, a member of the claudin family, contains four transmembrane domains, localizes to tight junction strands, may maintain cell polarity and contribute to cell-cell adhesion and tight junction formation, upregulated in colorectal tumors
202790_at	CLDN7	443.85	756.7	666.9	1244.4	CLDN7: Claudin 7, a putative integral membrane protein which may be involved in tight junction formation, downregulated in head and neck squamous cell carcinomas
211709_s_at	CLEC11A	3152.15	5821.87	6800.97	10418.1	CLEC11A: Stem cell growth factor (lymphocyte secreted C-type lectin), a growth factor for hematopoietic progenitor cells; involved in cell proliferation
238163_at	CLSTN3	286.05	316.067	329.533	555.967	CLSTN3: Member of the cadherin domain-containing family, which are calcium-dependent cell-cell adhesion proteins, has strong similarity to uncharacterized mouse Clstn3
208791_at	CLU	10528.8	9939.3	12142.2	19764.8	CLU: Clusterin (apolipoprotein J), a component of a subclass of high density lipoproteins, binds bacteria, involved in apoptosis, cell adhesion, and stress response, increased expression is associated with various cancers and neurological diseases
208792_s_at	CLU	5773.85	7043.5	7391.37	12928.2	CLU: Clusterin (apolipoprotein J), a component of a subclass of high density lipoproteins, binds bacteria, involved in apoptosis, cell adhesion, and stress response, increased expression is associated with various cancers and neurological diseases
222043_at	CLU	4579.6	4478.13	4479.43	8448.87	CLU: Clusterin (apolipoprotein J), a component of a subclass of high density lipoproteins, binds bacteria, involved in apoptosis, cell adhesion, and stress response, increased expression is associated with various cancers and neurological diseases
1566177_at	CLYBL	92.2	281.467	272.1	792.367	CLYBL: Citrate lyase beta like, a putative citrate lyase, may act in a citrate fermentation pathway
212977_at	CMKOR1	7878.55	4148.73	2700.47	1707.63	CMKOR1: Chemokine orphan receptor 1, orphan G protein-coupled receptor that acts as a coreceptor for HIV strains that infect brain cells, upregulated in Kaposi's sarcoma-associated herpesvirus-infected endothelial cells
213436_at	CNR1	160.7	160.867	211.567	569.233	CNR1: Cannabinoid receptor 1, signals through an inhibitory G protein, involved in cell death, cell proliferation, and short-term memory; upregulation may be therapeutic for breast cancer, prostate cancer, glaucoma, and Alzheimer disease
203642_s_at	COBLL1	3302.55	3083.87	3587.63	1742.6	COBLL1: Member of the WH2 (Wiskott Aldrich syndrome homology region 2) motif containing family, has high similarity to uncharacterized mouse Cobll1
1564008_at	COL27A1	587.9	310.7	371.967	829.167	COL27A1: Member of the fibrillar collagen C-terminal domain-containing and thrombospondin N-terminal-like domain-containing families, contains 16 collagen triple helix repeats (20 copies), has moderate similarity to alpha 1 subunit of type V collagen (rat
211981_at	COL4A1	5487.6	9044.03	3738.37	1334.8	COL4A1: Alpha 1 subunit of type IV collagen, a component of collagen type IV which forms basement membranes; upregulation is associated with prostatic adenocarcinoma
211964_at	COL4A2	19809.7	20036	9461.63	3374.53	COL4A2: Collagen (type IV, alpha 2), a member of the type IV collagen family, basement membrane component that may be involved in endothelial cell apoptosis and inhibition of migration, peptide fragment (canstatin) inhibits angiogenesis in tumors
1563536_at	COL4A5	256	307.733	335.667	527.167	COL4A5: Alpha 5 subunit of type IV collagen, a component of collagen type IV which contributes to the basement membrane, may function in formation of the kidney glomerular basement membrane and in hearing; mutation of the corresponding gene causes Alport
212488_at	COL5A1	10546.2	10678.3	8069.7	16364.8	COL5A1: Alpha 1 subunit of type V collagen, involved in skeletal development and maintenance of epidermal structure and stability, likely important for collagen fibril formation; mutation of corresponding gene causes Ehlers-Danlos syndrome types I and II
212489_at	COL5A1	6012.25	7457.6	5436.43	11611.2	COL5A1: Alpha 1 subunit of type V collagen, involved in skeletal development and maintenance of epidermal structure and stability, likely important for collagen fibril formation; mutation of corresponding gene causes Ehlers-Danlos syndrome types I and II
223491_at	COMMD2	3568.1	2239.27	2210.57	1470.67	COMMD2: Member of the hypertension-related calcium-regulated gene (HCaRG) protein family, has strong similarity to uncharacterized mouse Commd2
1552701_a_at	COPl	3644.5	6233.27	4986.67	10615.9	COPl: CARD only protein (pseudo-ICE), interacts with RIPK2 to activate NF kappa B (Nfkb1), interacts with caspase 1 (CASP1) thereby inhibiting IL-1beta (IL1B) secretion, may play a role in the regulation of caspase activation and inflammatory responses
223515_s_at	COQ3	2370.1	2039.23	2259.17	1285.8	COQ3: Coenzyme Q3 homolog methyltransferase, an O-methyltransferase that catalyzes the methylation of 3,4-dihydroxy-5-polyprenylbenzoic acid and the conversion of demethyl-Q to ubiquinone in ubiquinone biosynthesis
205832_at	CPA4	1127.35	1090.3	1321.63	3225.07	CPA4: Carboxypeptidase A4, a putative member of the carboxypeptidase A family, contains an activation segment and a CP enzyme domain, may modulate the production of peptide hormones involved in the growth and differentiation of prostate epithelial cells
224829_at	CPEB4	1552.1	1332.67	1366.27	2102.77	CPEB4: Protein with high similarity to cytoplasmic polyadenylation element binding protein 3 (mouse Cpeb3), which is a putative zinc and RNA binding protein that acts in the response to xenobiotic stimulus, contains two RNA recognition motifs (RRM, RBD, o
233208_x_at	CPSF2	2203.5	1807.53	1873.47	1097.43	CPSF2: Cleavage and polyadenylation specificity factor 2, a subunit of the general polyadenylation factor, binds to RNA and mediates mRNA cleavage and polyadenylation
202470_s_at	CPSF6	919.5	694.133	754.667	321.533	CPSF6: Cleavage and polyadenylation specific factor 6, a putative mRNA-binding protein that is the 68 kDa subunit of the mRNA cleavage factor Im (CF Im) complex, plays a role in pre-mRNA 3' end processing
210688_s_at	CPT1A	668.35	896.6	950.2	1483.83	CPT1A: Liver carnitine palmitoyltransferase I, enzyme of long-chain fatty acid beta-oxidation pathway; mutations in the corresponding gene are associated with carnitine palmitoyltransferase I deficiency
210069_at	CPT1B	201.25	260.233	271.5	589.233	CPT1B: Muscle carnitine palmitoyltransferase I, rate-controlling enzyme of long-chain fatty acid beta-oxidation pathway, expressed in muscle and adipocytes
237819_at	CREB3L2	373.6	356.967	337.3	626.833	CREB3L2: cAMP responsive element binding protein 3-like 2, a putative transcription factor; gene fusion with FUS is associated with low grade fibromyxoid sarcoma
221204_s_at	CRTAC1	762.8	1117	1745.9	3755	CRTAC1: Cartilage acidic protein 1 (chondrocyte expressed protein 68), a putative extracellular matrix protein that serves as a marker for cultured chondrocytes and may play a role in chondrocyte differentiation
200621_at	CSRP1	31237.7	19755.6	26087.3	43278.8	CSRP1: Cysteine and glycine-rich protein, a two zinc finger and LIM domain protein that interacts with alpha actinin (ACTN1), capable of homodimerization, may also be a DNA-binding protein
201904_s_at	CTDSPL	413.6	1092.77	981.567	1734.53	CTDSPL: CTD (carboxy-terminal domain RNA polymerase II polypeptide A) small phosphatase-like, a putative protein phosphatase that is predicted to function as a tumor suppressor and exhibits altered expression in some breast, ovarian and renal cell carcino
234362_s_at	CTLA4	373.7	243	328.4	585.467	CTLA4: Cytotoxic T-lymphocyte-associated protein 4, member of the immunoglobulin superfamily that negatively regulates T-cell activation, involved in immune tolerance, plays a role in autoimmune disease, graft reactions, and tumor immunity
201487_at	CTSC	17070.5	19892.2	18158.2	11499.2	CTSC: Cathepsin C (dipeptidyl peptidase I), a lysosomal aminopeptidase of the papain family that activates serine proteases in immune and inflammatory cells; mutation of the corresponding gene causes Papillon-Lefevre syndrome
202156_s_at	CUGBP2	1132.6	1613.47	1508.97	2679.9	CUGBP2: CUG triplet repeat RNA-binding protein 2, binds to CUG repeats in RNA transcripts, such as myotonin protein kinase mRNA associated with myotonic dystrophy, plays a role in apolipoprotein B (APOB) editing, binds to U/G motifs in muscle specific ele
202157_s_at	CUGBP2	5583.05	7494.77	7210.77	11247.6	CUGBP2: CUG triplet repeat RNA-binding protein 2, binds to CUG repeats in RNA transcripts, such as myotonin protein kinase mRNA associated with myotonic dystrophy, plays a role in apolipoprotein B (APOB) editing, binds to U/G motifs in muscle specific ele
227178_at	CUGBP2	1226.8	1310.8	1719.3	2891.37	CUGBP2: CUG triplet repeat RNA-binding protein 2, binds to CUG repeats in RNA transcripts, such as myotonin protein kinase mRNA associated with myotonic dystrophy, plays a role in apolipoprotein B (APOB) editing, binds to U/G motifs in muscle specific ele
223454_at	CXCL16	476.95	612.1	959.5	1639.43	CXCL16: Chemokine (C-X-C motif) ligand 16, a scavenger receptor that binds and internalizes oxidized LDL, serves as a ligand for bonzo (CXCR6), stimulates aortic smooth muscle cell-cell adhesion and cell proliferation, may act in atherosclerotic vascular
206336_at	CXCL6	2275.95	1684.87	1848	785.367	CXCL6: Small inducible cytokine subfamily B member 6 (granulocyte chemotactic protein 2), ligand for CXCR1 and CXCR2, promotes neutrophilic granulocyte chemotaxis and gelatinase B (MMP9) release and may play a role in inflammation
217028_at	CXCR4	1671.25	4121.5	4420.67	2366.8	CXCR4: CXC chemokine receptor 4 (fusin), a G protein-coupled receptor that binds CXC cytokines, may be required for hematopoiesis and organ vascularization, acts as a coreceptor for HIV; inhibition may be therapeutic for invasive breast cancer
241381_at	CXorf36	802.5	1163.5	1320.2	614.9	CXorf36: Protein of unknown function
206016_at	CXorf37	922.3	744.133	769.733	391.733	CXorf37: Member of the DUF812 domain of unknown function family, has strong similarity to uncharacterized mouse DXImx40e
217948_at	CXX1	1303.9	1151.6	1390	695.133	CXX1: Protein of unknown function
227382_at	CYB5-M	796.65	656.833	706.533	1061.67	CYB5-M: Cytochrome b5 outer mitochondrial membrane precursor, stimulates the 17,20 lyase activity of NADPH cytochrome P450 reductase
203028_s_at	CYBA	3010.4	3592.43	4466.17	1792.57	CYBA: Cytochrome b-245 alpha polypeptide, small subunit of flavocytochrome b 558 involved in superoxide generation, may act in phagocytic antimicrobial responses, marker for arteriosclerosis and hypertension; mutation causes chronic granulomatous disease
216779_at	CYLC1	234.9	332.433	421.567	991.567	CYLC1: Cyclin basic protein of sperm head cytoskeleton 1, member of a family of very basic multiple band proteins found in the cytoskeletal calyx structure surrounding the sperm head nucleus, may play a structural role in the morphogenesis of the sperm he
219825_at	CYP26B1	249.25	1071.23	1151.77	549.633	CYP26B1: Cytochrome P450 family 26 subfamily B polypeptide 1, inactivates all-trans retinoic acid by conversion to polar metabolites including 4-oxo, 4-OH, and 18-OH derivatives, may have a role in the protection of specific tissues from exposure to retin
228665_at	CYYR1	2083.3	2596.33	2337.63	907.333	CYYR1: Protein of unknown function, has strong similarity to uncharacterized mouse Cyyr1
235044_at	CYYR1	1207.75	1918.2	1601.83	478.867	CYYR1: Protein of unknown function, has strong similarity to uncharacterized mouse Cyyr1
209569_x_at	D4S234E	986.8	845.133	1307.57	6549.73	D4S234E: Neuron-specific protein, expressed predominantly in the brain, located in the nucleus during mitosis and in the cytoplasm post mitotically
209570_s_at	D4S234E	362.9	606.167	899.9	3839.8	D4S234E: Neuron-specific protein, expressed predominantly in the brain, located in the nucleus during mitosis and in the cytoplasm post mitotically
213533_at	D4S234E	660.6	384.733	634.3	3829.9	D4S234E: Neuron-specific protein, expressed predominantly in the brain, located in the nucleus during mitosis and in the cytoplasm post mitotically
239593_at	D630002J15Rik	325	336.567	270.633	637.433	D630002J15Rik: Protein of unknown function
1555950_a_at	DAF	6914.45	9073.03	12465	5727.57	DAF: Decay accelerating factor, a GPI-linked inhibitor of complement that dissociates C3 convertase and protects against autologous complement activation, exploited by viruses for infection, upregulated in several cancer
201925_s_at	DAF	11207.8	9020.33	13097	5645.07	DAF: Decay accelerating factor, a GPI-linked inhibitor of complement that dissociates C3 convertase and protects against autologous complement activation, exploited by viruses for infection, upregulated in several cancer
201926_s_at	DAF	6932.5	8580.73	11654.3	5586.7	DAF: Decay accelerating factor, a GPI-linked inhibitor of complement that dissociates C3 convertase and protects against autologous complement activation, exploited by viruses for infection, upregulated in several cancer
201623_s_at	DARS	10690.1	12799.2	11025.3	7102.5	DARS: Aspartyl-tRNA synthetase, a class II aminoacyl tRNA synthetase that aminoacylates its cognate tRNA with aspartate for protein biosynthesis, associates with a multisynthetase complex, N terminus may aid interaction with elongation factor 1 alpha
201624_at	DARS	2795.65	2502.9	2643.83	1484.3	DARS: Aspartyl-tRNA synthetase, a class II aminoacyl tRNA synthetase that aminoacylates its cognate tRNA with aspartate for protein biosynthesis, associates with a multisynthetase complex, N terminus may aid interaction with elongation factor 1 alpha
218774_at	DCPS	2357.8	2432.2	3138.37	1380	DCPS: mRNA decapping enzyme,a pyrophosphatase that decaps mRNA
217973_at	DCXR	4296.5	3888.23	4194.5	2408.43	DCXR: Dicarbonyl/L-xylulose reductase, member of the short-chain dehydrogenase-reductase family, exhibits NADPH-linked dicarbonyl reductase and L-xylulose reductase activities, highly expressed in the kidney and liver, may act in renal detoxification
236533_at	DDEF1	1058.55	1421.4	1548.73	2538.93	DDEF1: Development and differentiation enhancing factor 1, phosphatidylinositol-4,5-bisphosphate-dependent ARF GTPase activator that associates with Src kinases, the CrkL (CRKL) adaptor protein, may regulate cell shape via the actin cytoskeleton
228057_at	DDIT4L	791.65	1332.4	1003.2	2386.7	DDIT4L: DNA-damage-inducible transcript 4-like, may play a role in macrophage cell death in response to cholesterol accumulation or hypoxia, involved in the negative regulation of FRAP1 signaling, may be involved in macrophage-induced arterial pathology
242961_x_at	DDX58	846.65	857.167	1121.67	2346.8	DDX58: DEAD (Asp-Glu-Ala-Asp) box polypeptide 58, member of the DExH box protein family, expression is stimulated by interferon gamma (IFNG), stimulates expression of IFNG-stimulated gene 15, may act in immune system signal transduction involving IFNG
200934_at	DEK	41915.4	30917	30298.9	18906.7	DEK: DEK oncogene, DNA- and RNA-binding protein, alters chromatin topology and interacts with splicing factors, autoantigens are linked to juvenile rheumatoid arthritis and systemic lupus erythematosus; gene fusion with CAN is seen in acute myeloid leukem
220295_x_at	DEPDC1	4790	1935.9	2755.63	1102.3	DEPDC1: Protein of unknown function, has high similarity to uncharacterized mouse Depdc1a
222958_s_at	DEPDC1	7961.45	3444.5	5434.57	1503.53	DEPDC1: Protein of unknown function, has high similarity to uncharacterized mouse Depdc1a
232278_s_at	DEPDC1	4098.9	1166.67	2035.27	739.5	DEPDC1: Protein of unknown function, has high similarity to uncharacterized mouse Depdc1a
235545_at	DEPDC1	4158.25	1904.97	2939.53	1038.57	DEPDC1: Protein of unknown function, has high similarity to uncharacterized mouse Depdc1a
226980_at	DEPDC1B	4098.65	1247.47	2652.7	512.533	DEPDC1B: Member of the dishevelled, Egl-10, and pleckstrin domain family, has strong similarity to uncharacterized mouse Depdc1b
201790_s_at	DHCR7	3195.75	3004.97	3757.57	1751.7	DHCR7: 7-dehydrocholesterol reductase, catalyzes the reduction of the C7-C8 (delta 7) double bond of 7-dehydrocholesterol in the last step of cholesterol biosynthesis, involved in bile acid synthesis; mutations in the DHCR7 gene cause Smith-Lemli-Opitz sy
203699_s_at	DIO2	416.3	381.5	673.367	1244.03	DIO2: Deiodinase iodothyronine type 2, catalyzes the deiodination of thyroxine (T4) to the active form 3,3',5-triiodothyronine (T3), altered expression is associated with pituitary and thyroid tumors and Graves' disease
211215_x_at	DIO2	454.75	419.633	387.233	819.067	DIO2: Deiodinase iodothyronine type 2, catalyzes the deiodination of thyroxine (T4) to the active form 3,3',5-triiodothyronine (T3), altered expression is associated with pituitary and thyroid tumors and Graves' disease
215506_s_at	DIRAS3	537.6	390.633	800.867	2441.2	DIRAS3: Ras homolog gene family member I (aplysia ras homolog I), a member of the ras GTP-binding protein family, negatively regulates cell growth and likely acts as a tumor suppressor, expression is lost in ovarian and breast cancers
232065_x_at	dJ383J4.3	3460.75	1480.67	2306.87	770.6	dJ383J4.3: Protein of unknown function, has high similarity to uncharacterized mouse 2610300B10Rik
221191_at	DKFZP434A0131	291.85	394.667	338.5	740.733	DKFZP434A0131: Protein of unknown function, has high similarity to a region of stromal antigen 2 (human STAG2), which assembles with human SMC1L1, human SCPG6, and human RAD21 to form 14S cohesin complexes involved in sister chromatid cohesion
222250_s_at	DKFZP434B168	2171.05	1930.57	1681.3	966.7	DKFZP434B168: Protein of unknown function, has strong similarity to uncharacterized mouse 5930412E23Rik
221031_s_at	DKFZP434F0318	1987.7	1280.6	1706.63	568.7	DKFZP434F0318: Protein with strong similarity to vascular early response gene protein (rat Verge), which regulates actin cytoskeleton remodeling and may act in vasculogenesis and regulation of vascular permeability, member of the apolipoprotein L family
231557_at	DKFZp434L142	120.8	261.6	271	654.433	DKFZp434L142: Protein of unknown function, has strong similarity to uncharacterized mouse 1110032E23Rik
227414_at	DKFZp547E052	423.05	885.1	569.533	166.4	DKFZp547E052: Member of the rhomboid family of integral membrane proteins, has strong similarity to uncharacterized mouse 4930418P06Rik
228761_at	DKFZp547F072	159.55	223.5	358.167	692.5	DKFZp547F072: Protein of unknown function
227170_at	DKFZp547K054	356.7	324.2	298.433	561.033	DKFZp547K054: Protein of unknown function
202115_s_at	DKFZP564C186	3994.6	2416.53	3306.43	1538.13	DKFZP564C186: Member of the UPF0120 uncharacterized protein family, has low similarity to S. cerevisiae Noc2p, which is involved in biogenesis of the 60S ribosome
215629_s_at	DLEU2	2073	1042.87	2040.43	568.467	DLEU2: Deleted in lymphocytic leukemia 2, putative tumor suppressor; corresponding gene is frequently deleted in B-cell chronic lymphocytic leukemia
217208_s_at	DLG1	1140.1	1344.3	2556.6	4465.03	DLG1: Discs large homolog 1, a member of the membrane-associated guanylate kinase (MAGUK) family that has structural and signaling roles, localizes to regions of cell-cell contact, inhibits cell growth possibly through interaction with tumor suppressor pr
203764_at	DLG7	18585.7	8117.2	12538.8	3055.93	DLG7: Discs large homolog 7 (Drosophila), a cell-cycle regulated protein that may play roles in cell proliferation, cell cycle checkpoint control, or DNA repair, may play a role in tumorigenesis in some cases of colon and breast cancer
203881_s_at	DMD	1319.8	1196.93	849.5	1948	DMD: Dystrophin, actin-binding protein, component of a complex connecting the actin cytoskeleton to the extracellular matrix; mutations in the corresponding gene cause Duchenne-Becker muscular dystrophy and are linked to dilated cardiomyopathy
213647_at	DNA2L	1695.25	784.167	1194.4	449.367	DNA2L: DNA2 (DNA replication helicase, yeast, homolog)-like, protein that has similarity to S. cerevisiae Dna2p, which has DNA helicase, ssDNA-dependent ATPase, and ATP-dependent endonuclease activities
215266_at	DNAH3	122.3	306.5	142.167	822	DNAH3: Axonemal dynein heavy chain 3, a member of a family of ATPase motor proteins that associate with microtubules to produce the force that drives movement of cilia and flagella
225061_at	DNAJA4	1429	1297.63	1365.3	750.833	DNAJA4: Protein with high similarity to dnaJ homolog subfamily A member 1 (human DNAJA1), which is a heat shock protein, co-chaperone and partner of Hsc70 (human HSPA8), member of the DnaJ central domain and C-terminal region famiies, contains a DnaJ doma
228622_s_at	DNAJC4	891.7	1111.2	1268.6	2016.97	DNAJC4: DnaJ homolog subfamily C member 4, a member of the DNAJ-HSP40 family of heat shock proteins, contains a J domain, which is thought to mediate interaction with heat shock HSP70 proteins to prevent aggregation of newly translated proteins
207192_at	DNASE1L2	194.4	270.267	90.5333	564.567	DNASE1L2: Deoxyribonuclease I-like 2, a DNase I family member and divalent cation-dependent endonuclease that shows maximal activity at acidic pH levels
205554_s_at	DNASE1L3	574.5	575.5	436.2	1427.07	DNASE1L3: Deoxyribonuclease I-like 3 (DNase gamma), an endonuclease with similarity to deoxyribonuclease I (DNase1), hydrolyzes DNA internucleosomally and is not inhibited by G-actin, functions in DNA fragmentation during apoptosis
207220_at	DO	976.55	1667.97	1879.63	3295.6	DO: Dombrock blood group (ADP-ribosyltransferase 4), putative member of the adenosine 5'-diphosphate (ADP)-ribosyltransferase ectoenzyme family; polymorphisms lead to either Do(a) or Do(b) antigenicity of blood cells
215626_at	DOCK9	407.8	620.867	619	362.733	DOCK9: Dedicator of cytokinesis 9 (zizimin 1), a Rho GTPase activator and putative guanine nucleotide-exchange factor for CDC42, interacts with nucleotide-depleted CDC42 via the CDM-zizimin homology domain 2
223625_at	DRCTNNB1A	2515.45	2405.6	2274.67	1440.43	DRCTNNB1A: Downregulated by Ctnnb1 a, may play a role in the CTNNB1-Wnt signaling pathway, reduced expression in primary colorectal tumors suggests a possible tumor suppressor function
216924_s_at	DRD2	505.15	474.6	381.9	784.867	DRD2: Dopamine D2 receptor, G protein-coupled receptor that inhibits adenylyl cyclase, activates phospholipase D, involved in visuospatial ability, target of antipsychotic drugs; gene variations are implicated in addictive behavior and possibly schizophre
206032_at	DSC3	397.1	435.367	338.667	691.933	DSC3: Desmocollin 3 (desmocollin 4), a member of the cadherin family of adhesive glycoproteins found in desmosomes, downregulated in breast cancer, associated with autoantibody formation in pemphigus vulgaris
1558181_at	DSCR1	914.05	885.6	718.6	1364.97	DSCR1: Down syndrome critical region gene 1 (myocyte-enriched calcineurin interacting protein 1), inhibits calcineurin A (PPP3CA)-dependent pathways, has a role in muscle and CNS development, expression is elevated in Down syndrome and Alzheimer's disease
232098_at	DST	1118.4	1305.47	1301.13	2439.3	DST: Dystonin (bullous pemphigoid antigen 1), cytoskeletal linker protein binding actin and microtubules, connects cytoskeleton to hemidesmosomes, altered expression is associated with various carcinomas, acts as autoantigen in bullous pemphigoid
230933_at	DSTN	373.25	430.1	452.8	699.833	DSTN: Destrin (actin depolymerizing factor), a member of the ADF/cofilin family that binds to actin and is predicted to depolymerize F-actin by altering filament tilt and twist; present in rod-like inclusions within neurons in the brains of Alzheimer's pa
206374_at	DUSP8	251.95	425.4	325.667	723.9	DUSP8: Dual specificity phosphatase 8, a dual specificity protein phosphatase that dephosphorylates and inactivates mitogen-activated protein kinase in vitro
1560785_at	DYRK3	687.4	613.5	565.167	963.733	DYRK3: Dual-specificity tyrosine-(Y)-phosphorylation regulated kinase 3, tyrosine autophosphorylated, phosphorylates histone H2B and H3, may function in spermatogenesis
202248_at	E2F4	1142.05	760.333	754.633	365.5	E2F4: E2F transcription factor 4, transcription factor involved in cell cycle regulation, interacts with nuclear pocket proteins RBL1, RBL2, and RB1, as well as HIV-1 Tat protein; mutations are associated with gastrointestinal tumors and colorectal cancer
228033_at	E2F7	4217.2	2681.23	3038.23	1464.7	E2F7: E2F transcription factor 7, a transcriptional repressor predicted to negatively regulate cell proliferation and play a role in cell cycle progression by repressing a subset of E2F-responsive promoters, putative tumor suppressor
206012_at	EBAF	466	467.933	329.233	737.1	EBAF: Endometrial bleeding associated factor (Lefty A), member of the TGF-beta superfamily, inhibits NODAL signaling and may play a role in determining left-right asymmetry and regulating the menstrual cycle, abnormal expression is associated with inferti
202735_at	EBP	3012.8	2631.93	2925	1616.77	EBP: Emopamil-binding protein (3-beta hydroxysteroid Delta-8,Delta-7-isomerase), involved in cholesterol biosynthesis and skeletal development, binds neuroprotective agents; mutation of the corresponding gene causes Conradi-Hunerman-Happle syndrome
233124_s_at	ECHDC1	4360.55	3910.83	4233.27	2584.3	ECHDC1: Protein of unknown function
219787_s_at	ECT2	7003.2	3654.5	5079.97	1546.37	ECT2: Epithelial cell transforming sequence 2 oncogene, a guanine nucleotide exchange factor for Rho GTPases that is active during the G2 and M phases of the cell cycle and is required for cytokinesis and for cytokinetic RhoA (ARHA) activity
234992_x_at	ECT2	2283.35	1715.77	2017.1	842.133	ECT2: Epithelial cell transforming sequence 2 oncogene, a guanine nucleotide exchange factor for Rho GTPases that is active during the G2 and M phases of the cell cycle and is required for cytokinesis and for cytokinetic RhoA (ARHA) activity
1558643_s_at	EDIL3	869.65	955.8	568.9	1490.37	EDIL3: EGF-like repeats and discoidin I-like domains 3, may be a ligand for the alpha5beta3 integrin receptor, may promote endothelial cell attachment and migration, may be involved in vascular morphogenesis or remodeling
207379_at	EDIL3	490.75	561.567	303.133	1606.33	EDIL3: EGF-like repeats and discoidin I-like domains 3, may be a ligand for the alpha5beta3 integrin receptor, may promote endothelial cell attachment and migration, may be involved in vascular morphogenesis or remodeling
225275_at	EDIL3	3746.5	8977.7	3034.17	17803.8	EDIL3: EGF-like repeats and discoidin I-like domains 3, may be a ligand for the alpha5beta3 integrin receptor, may promote endothelial cell attachment and migration, may be involved in vascular morphogenesis or remodeling
227708_at	EEF1A1	4947.25	5259.1	5539.4	8828.6	EEF1A1: Eukaryotic translation elongation factor 1 alpha 1, involved in cytoskeletal rearrangement, putative GTP-binding translational elongation factor that may be involved in senescence, marker for prostate cancer, diabetes, Felty syndrome, and HIV life
204540_at	EEF1A2	825.9	1106.93	893.967	3560.1	EEF1A2: Eukaryotic translation elongation factor 1 alpha 2, a putative translation elongation factor, upregulated in an estrogen receptor-expressing breast carcinoma cell line; mutation in mouse Eef1a2 causes the multiple-defect wasted phenotype
241178_at	EFEMP1	156	304.533	236.533	622.6	EFEMP1: EGF-containing fibulin-like extracellular matrix protein 1, may be involved in maintenance of macular tissue and vision and blood coagulation; mutation in the gene causes Malattia Leventinese and Doyne honeycomb retinal dystrophy
212831_at	EGFL5	52.55	159.167	109.133	600.367	EGFL5: EGF-like-domain multiple 5, a putative transmembrane protein that contains EGF-like and laminin-type EGF-like motifs, may function in extracellular events in brain, such as cell-cell adhesion and receptor-ligand interactions
221539_at	EIF4EBP1	11158.2	8535.77	8947.3	5097.57	EIF4EBP1: Eukaryotic translation initiation factor 4E binding protein 1, a translational repressor that may also suppress gastrointestinal cancer and melanoma progression
210827_s_at	ELF3	286.35	282.033	134.333	659.267	ELF3: E74 like factor 3, an ETS domain transcription factor that both activates and represses transcription of epithelial cell specific genes, activates the breast cancer oncogene ERBB2, increased expression is associated with breast and lung cancer
203490_at	ELF4	1490.3	1562.37	1655.43	982.533	ELF4: E74-like factor 4, an ETS domain transcription factor that shows distinct transcriptional activating properties in several hematopoietic cell lineages
204513_s_at	ELMO1	1727.5	1152.33	1422.9	580.5	ELMO1: Engulfment and cell motility 1, a protein that interacts with dedicator of cytokinesis 1 (DOCK1) and Hematopoietic cell kinase (HCK), functions in RAC protein signal transduction, and may be involved in phagocytosis and control of cell shape
231930_at	ELMOD1	3228.95	1669.87	2537.53	319.367	ELMOD1: Member of the DUF609 protein of unknown function family, has high similarity to uncharacterized human ELMOD2
1557679_at	Eln	535.2	378.3	301.933	1041.2	Eln: Tropoelastin, soluble precursor of elastin, a major component of the extracellular matrix, may play a role in lung development and regeneration, cell differentiation, and remodeling following vascular injury or liver cirrhosis
1568777_at	EML5	437.6	311.3	287.933	546.133	EML5: Member of a hydrophobic ELP (HELP) domain containing family, contains 21 WD domain G-beta repeats, has a region of moderate similarity to echinoderm microtubule associated protein like 2 (rat Eml2), which binds glutamate receptor subunits
205521_at	ENDOGL1	1584.4	654.467	1206.53	281.833	ENDOGL1: Protein containing a DNA or RNA non-specific endonuclease domain, has moderate similarity to mitochondrial endonuclease G (mouse Endog), which possesses DNase and RNaseH activity and release from mitochondria is induced by truncated mouse Bid
223859_at	EPB41L4B	142.6	127.5	72.3667	549.867	EPB41L4B: Member of the FERM domain (Band 4.1 family) family, which link cytoplasmic proteins to membranes, has a region of moderate similarity to a region of erythrocyte membrane protein band 4.1-like 3 (human EPB41L3), which binds ERM and 14-3-3 protein
216836_s_at	ERBB2	1551.7	1573.43	1526.1	2756.23	ERBB2: Avian erythroblastosis oncogene B 2, a receptor tyrosine kinase and member of the EGF receptor family, heterodimerizes with other EGFRs; inhibition may be therapeutic for numerous types of cancer
233498_at	ERBB4	304.35	171.3	236.267	527.4	ERBB4: Avian erythroblastosis oncogene B 4, EGF receptor family tyrosine kinase, activated by neuregulin ligands, plays a role in cell migration, proliferation, and differentiation, expression is altered in many neoplasias
218498_s_at	ERO1L	1425.15	1271.93	1001.87	531.267	ERO1L: ERO1-like (endoplasmic reticulum oxidation protein 1-like), a putative oxidoreductase electron transporter, interacts with protein disulfide isomerase (PDIP) for the formation of disulfide bonds during protein folding in the endoplasmic reticulum
222646_s_at	ERO1L	11704.7	10563	9622.53	6194.47	ERO1L: ERO1-like (endoplasmic reticulum oxidation protein 1-like), a putative oxidoreductase electron transporter, interacts with protein disulfide isomerase (PDIP) for the formation of disulfide bonds during protein folding in the endoplasmic reticulum
234275_at	ESR1	97.1	204.9	87.2333	637.933	ESR1: Estrogen receptor 1, a ligand-activated nuclear transcription factor that mediates effects of estrogen on expression of genes involved in reproduction, bone formation, and cognition, therapeutic target for the breast cancer drug tamoxifen
1552445_a_at	ESX1L	192.45	376.867	393.3	1385.97	ESX1L: ESX1L, putative transcription factor of the homeodomain family, expressed in testis and placenta
232685_at	ETV6	860.25	1237.33	1112.83	1875.53	ETV6: Ets variant gene 6, a transcriptional repressor and putative tumor suppressor, inhibits cell growth and transformation; translocation of corresponding gene is associated with some types of leukemia and breast cancer
218695_at	EXOSC4	1025.95	568.933	563.367	128.067	EXOSC4: Protein containing 3' exoribonuclease family domains 1 and 2, has moderate similarity to transport to inner mitochondrial membrane 9.2 (C. elegans TIN-9.2), which, acts in embryonic development, vulva and somatic gonad formation and body size regu
215136_s_at	EXOSC8	11081.9	6906.87	8878.07	4286.3	EXOSC8: Exosome component 8 (opa-interacting protein 2), an epithelial cell protein that interacts with opacity-associated proteins on Neisseria gonorrhoeae outer membranes, may be important for bacterial invasion of human cells
205061_s_at	EXOSC9	6091.85	3743.1	3330.33	1955.27	EXOSC9: Polymyositis-scleroderma autoantigen 1 (75 kDa), a 3'-5' exonuclease of the PM-Scl/exosome complex, acts in AU-rich instability element-stimulated mRNA decay, binds SUMO-1 (UBL1), acts as a nucleolar autoantigen associated with polymyositis-sclero
202345_s_at	FABP5	22999.7	23914.7	19678.7	9858.73	FABP5: Fatty acid binding protein 5 epidermal, binds and may transport fatty acids, has a putative role in keratinocyte differentiation, upregulated in psoriatic skin and well-differentiated squamous cell carcinomas of the bladder
204257_at	FADS3	4954.9	6040.17	6057.13	10195	FADS3: Fatty acid desaturase 3, member of the fatty acid desaturase family, putative enzyme expressed in heart, liver, lung, uterus, and brainstem
220643_s_at	FAIM	1324.7	977.5	1111.9	631.267	FAIM: Protein with strong similarity to fas apoptotic inhibitory molecule (mouse Faim), which inhibits Fas (mouse Tnfrsf6) -mediated poly-ADP ribose polymerase (mouse Adprt1) cleavage and apoptosis, member of the Fas apoptotic inhibitory molecule (FAIM) f
223626_x_at	FAM14A	2659.55	3935.5	4535.47	6906.7	FAM14A: Member of the interferon-induced 6-16 family
225686_at	FAM33A	4244.35	4205.23	3648	2239.83	FAM33A: Protein of unknown function, has high similarity to uncharacterized mouse 1110001A07Rik
220306_at	FAM46C	198.3	242.467	232.467	565.4	FAM46C: Protein of unknown function, has strong similarity to uncharacterized mouse 4930431B09Rik
228069_at	FAM54A	5125.85	1844.6	2449.2	902.367	FAM54A: Member of the DUF729 domain of unknown function family, has high similarity to uncharacterized mouse 2610016c23rik
235030_at	FAM55C	378.8	921.267	638.167	1793.23	FAM55C: Protein of unknown function, has low similarity to uncharacterized mouse 4432416J03Rik
1553798_a_at	FBXL13	1079.9	1197.5	2110.67	3603.47	FBXL13: Protein containing eight leucine rich repeats, which mediate protein-protein interactions, and an F-box domain, which marks a target protein for ubiquitin-conjugation, has a region of low similarity to F-box and leucine-rich repeat protein 2 (huma
218831_s_at	FCGRT	1832.35	2981.77	2375.53	4552.43	FCGRT: Fc receptor IgG alpha chain transporter, IgG receptor with similarity to class I major histocompatibility complex antigens, binds maternal IgG and transports it across placenta and intestinal epithelium to provide humoral immunity to fetuses and ne
205973_at	FEZ1	607.75	459.3	514.333	892.967	FEZ1: Fasciculation and elongation protein zeta 1, interacts with NBR1, DISC1, and F-actin, may play a role in cell adhesion, axon guidance, and neurogenesis; inactivation of corresponding gene may contribute to development of oral squamous cell carcinoma
203032_s_at	FH	2740.75	1394.8	1771.1	928.6	FH: Fumarate hydratase (fumarase), catalyzes the reversible hydration of fumarate to L-malate in the tricarboxylic acid cycle, has cytosolic and mitochondrial forms; deficiency is associated with progressive encephalopathy
218980_at	FHOD3	72.8	319.733	90.8667	707.167	FHOD3: Member of the formin homology 2 domain family, has moderate similarity to formin homology 2 domain containing 1 (human FHOD1), which interacts with human RAC1 GTPase and stimulates transcription and may act in hemopoiesis
222843_at	FIGNL1	4839.7	2593.7	3570.47	1533.13	FIGNL1: Member of the ATPase family associated with various cellular activities, has moderate similarity to fidgetin (mouse Fign), which plays a role in development of the eye and skeleton and is associated with the fidget mouse phenotype
209931_s_at	FKBP1B	634.55	734.7	702.2	1119.73	FKBP1B: FK506-binding protein 1B 12.6 kDa, a peptidylprolyl isomerase and component of the cardiac calcium release channel, decreased association with the cardiac ryanodine receptor, RYR2, is associated with heart failure
208255_s_at	FKBP8	649.35	738.333	715.533	1466	FKBP8: FK506 binding protein 8 38kDa, member of a subclass of immunophilins, binds Bcl-2 (BCL2) and Bcl-xL (BCL2L1) and targets them to mitochondria, inhibits calcineurin A activity and apoptosis
222848_at	FKSG14	6537.6	3238.27	4305.37	1835.33	FKSG14: Protein with high similarity to SoxLZ-Sox6 leucine zipper binding protein in testis (mouse Solt), which binds SoxLZ/Sox6 and enhances SoxLZ/Sox6-mediated transcription activation along with calcium/calmodulin-dependent protein kinase IV (mouse Cam
230076_at	FLJ10156	345.35	332.233	374.433	882.733	FLJ10156: Member of the DUF1466 domain of unknown function family, has high similarity to uncharacterized mouse 6720460F02Rik
234672_s_at	FLJ10407	13952.5	6188.4	8561.47	3429.53	FLJ10407: Protein of unknown function, has strong similarity to uncharacterized mouse 2810475A17Rik
221987_s_at	FLJ10534	2944.95	1779.5	2354.13	1037.3	FLJ10534: Member of the DUF663 protein of unknown function family, has moderate similarity to C. elegans F10G7.1, which is involved in regulation of movement and positive growth regulation
229632_s_at	FLJ10569	3235.2	3280.63	3866.2	2071.23	FLJ10569: Protein of unknown function, has strong similarity to uncharacterized mouse 4921521J11Rik
237741_at	FLJ10618	539.4	1045.6	1010.93	1687.17	FLJ10618: Protein with high similarity to bone marrow stromal cell mitochondrial carrier protein (human MGC4399), which is a widely expressed protein that acts in endocytosis, member of the mitochondrial carrier protein family of membrane transporters
244236_at	FLJ10700	444.2	587.667	676.967	1168.23	FLJ10700: Protein of unknown function, has very strong similarity to uncharacterized mouse BC017647
220840_s_at	FLJ10706	1554.2	603.833	1046.33	291.6	FLJ10706: Protein of unknown function, has high similarity to uncharacterized mouse MGC65590
243673_at	FLJ11016	451.1	405.633	430.067	807.767	FLJ11016: Protein containing an RNA recognition motif (RRM, RBD, or RNP), has strong similarity to uncharacterized mouse D330023I21Rik
228273_at	FLJ11029	24914.2	14577	17709.7	6991.43	FLJ11029: Protein of unknown function, has high similarity to uncharacterized mouse B930067F20Rik
239135_at	FLJ11151	1530.3	1464.97	1670.7	2651.07	FLJ11151: Protein containing a calcineurin-like phosphoesterase domain, has strong similarity to uncharacterized mouse C530044N13Rik
218513_at	FLJ11184	2356.15	1722.87	1573.9	1030.73	FLJ11184: Protein of unknown function, has high similarity to uncharacterized mouse 1810029B16Rik
221856_s_at	FLJ11280	2276.25	2328.47	2295	3639.93	FLJ11280: Member of the DUF544 protein of unknown function family, has strong similarity to uncharacterized mouse 4930504E06Rik
53720_at	FLJ11286	1165.6	1586.8	1392.4	2550.07	FLJ11286: Protein of unknown function, has strong similarity to uncharacterized mouse A230050P20Rik
218246_at	FLJ12875	1531.65	1369.67	1397.9	2316.5	FLJ12875: Protein of unknown function, has strong similarity to uncharacterized mouse 0610009K11Rik
218879_s_at	FLJ12998	576.4	488.933	618.3	927.533	FLJ12998: Member of the 5-formyltetrahydrofolate cyclo-ligase family, which are involved in 5-10-methenyltetrahydrofolate biosynthesis, has high similarity to uncharacterized mouse BC052066
222770_s_at	FLJ13220	1666.55	1096.13	1676.2	618.8	FLJ13220: Member of the GTP-binding protein LepA C terminus family, contains elongation factor Tu GTP binding, Tu domain 2, and G C-terminal domains, has a region of moderate similarity to a region of elongation factor 2 (C. lusitaniae Eft2p)
236530_at	FLJ14249	106.45	234.567	279.133	506.333	FLJ14249: HS1-binding protein 3, alteration of corresponding gene is associated with familial essential tremor
1568868_at	FLJ16008	92.3	97.6333	268.667	733.033	FLJ16008: Protein containing a cytochrome P450 domain, has moderate similarity to human CYP27B1, which is a cytochrome P450 that converts 25-hydroxyvitamin D3 into the active form 1-alpha, 25-dihydroxyvitamin D3 and is involved in calcium homeostasis
219650_at	FLJ20105	1824.2	767.867	1102.23	345.933	FLJ20105: Member of the helicase conserved C-terminal domain containing family and the SNF2 N-terminal domain containing family, has a region of moderate similarity to a region of human ERCC6, which is a transcription-coupled DNA repair protein
1570071_at	FLJ20308	236.7	544.4	701.333	1304.8	FLJ20308: Protein containing a 2OG-Fe(II) oxygenase superfamily domain, has very strong similarity to uncharacterized mouse AW050020
221685_s_at	FLJ20364	11445.5	5637.17	6266.47	2560.3	FLJ20364: Protein of unknown function, has high similarity to uncharacterized mouse 2600001J17Rik
227889_at	FLJ20481	3651.5	2696.43	3470.73	5746.03	FLJ20481: Member of the phospholipid and glycerol acyltransferase family, contains two EF hand domains, which are found in signaling, buffering or transport proteins, has a region of low similarity to calcineurin regulatory (B) subunit (S. cerevisiae Cnb1
232192_at	FLJ20489	363.05	197.267	196.333	654.067	FLJ20489: Protein of unknown function, has a region of high similarity to a region of neuronal thread protein (human AD7C-NTP), which regulates neuritic outgrowth and neuronal apoptosis and is associated with Alzheimer's disease
221222_s_at	FLJ20519	678.6	562.767	649.9	1213.83	FLJ20519: Protein of unknown function, has high similarity to uncharacterized rat MGC94920
89977_at	FLJ20581	630.8	612.1	484.367	990.367	FLJ20581: Protein with high similarity to SA rat hypertension-associated homolog (mouse Sah), which is a mitochondrial matrix medium-chain acyl-CoA synthetase that uses isobutyrate as preferred fatty acid substrate, member of the AMP-binding enzyme family
220060_s_at	FLJ20641	2118.85	1185.53	1472.6	535.567	FLJ20641: Protein of unknown function, has high similarity to uncharacterized antisense RNA overlapping melanin concentrating hormone (rat Arom), which may have a role in mRNA maturation or metabolism
227928_at	FLJ20641	1181.55	550.3	915.333	198.767	FLJ20641: Protein of unknown function, has high similarity to uncharacterized antisense RNA overlapping melanin concentrating hormone (rat Arom), which may have a role in mRNA maturation or metabolism
218844_at	FLJ20920	544.3	606.667	703.1	1242.53	FLJ20920: Member of the AMP-binding enzyme family, has moderate similarity to C. elegans ACS-1, which is involved with embryonic development and reproduction
239318_at	FLJ21103	646.95	504.533	541.9	908.833	FLJ21103: Protein of unknown function, has very strong similarity to uncharacterized mouse C030004A17Rik
220637_at	FLJ22746	2997.3	5734.73	4056.93	2438.83	FLJ22746: Protein of unknown function
1561682_at	FLJ23033	338.6	361.7	185.333	551.267	FLJ23033: Member of the tubulin-tyrosine ligase family, has a region of low similarity to tubulin tyrosine ligase (rat Ttl), which catalyzes tyrosination of microtubules and may have a role in cell cycle regulation
228949_at	FLJ23091	5767.6	6811.87	7032.1	10607.2	FLJ23091: Member of the DUF1171 domain of unknown function family, has strong similarity to uncharacterized rat LOC362065
219506_at	FLJ23221	4001.8	11703	9014.67	20323	FLJ23221: Protein of unknown function, has high similarity to uncharacterized mouse BC028528
231252_at	FLJ23861	1581.25	1894.43	2017.27	3435.2	FLJ23861: Protein of unknown function, has low similarity to uncharacterized human LOC284058
1553505_at	FLJ25179	446.7	445.133	428.433	785.067	FLJ25179: Protein containing an alpha-2-macroglobulin receptor domain, has moderate similarity to a region of alpha-2-macroglobulin (human A2M), which is a protease inhibitor that binds and aids cellular uptake of cytokines and other proteins
1558894_a_at	FLJ25393	327.65	333.667	410.033	692.433	FLJ25393: Protein of unknown function
242162_at	FLJ25955	1782.45	1224.33	2400.2	780.467	FLJ25955: Protein containing eight WD domain G-beta repeats, has low similarity to platelet-activating factor acetylhydrolase (isoform 1b) beta 1 subunit (mouse Pafah1b1), which is part of an enzyme complex that inactivates platelet-activating factor
226946_at	FLJ30596	1346.4	1013.63	1113.67	623.3	FLJ30596: Protein of unknown function, has high similarity to uncharacterized mouse 1110020G09Rik
236487_at	FLJ30655	2120.7	1585.63	1807.93	972.533	FLJ30655: Protein of unknown function, has high similarity to uncharacterized rat Sap1
244317_at	FLJ31340	2163	2660.4	2375.9	4037.47	FLJ31340: Protein of unknown function, has high similarity to uncharacterized mouse 9330182L06Rik
236737_at	FLJ31528	129.35	108.633	69.4667	559.7	FLJ31528: Protein of unknown function
238063_at	FLJ32028	2279	1623.47	1414.27	418.667	FLJ32028: Protein of unknown function, has high similarity to uncharacterized mouse 9930117H01Rik
229939_at	FLJ35220	1152	1070.23	1070.13	1724.63	FLJ35220: Member of the endonuclease V family, has moderate similarity to uncharacterized S. pombe Spac1f12.06cp
1560913_at	FLJ36031	165.5	151.5	190.7	540.167	FLJ36031: Protein of unknown function
1558541_at	FLJ36980	286.85	177.367	91.7	525.833	FLJ36980: Protein of unknown function
233294_at	FLJ37099	419.05	422.933	493.533	758.6	FLJ37099: Member of the DENN (AEX-3) domain family, contains dDENN and uDENN domains, has moderate similarity to suppression of tumorigenicity 5 (human ST5), which regulates MAPK, maintains contact dependent growth, and may affect cytoskeletal organizatio
1553288_a_at	FLJ37538	252.35	407.9	375.633	802.633	FLJ37538: Protein of unknown function, has a region of low similarity to a region of myosin heavy chain Myr 8 (rat Myr8), which is an unconventional myosin that binds actin and may act to target protein phosphatase 1 catalytic subunits in the developing b
1553417_at	FLJ39058	438.45	421.767	393.233	651.767	FLJ39058: Protein of unknown function
1564193_at	FLJ39061	599.75	534.267	550.6	1004.27	FLJ39061: Protein of unknown function
240411_at	FLJ40243	243.65	424.2	355.6	646.733	FLJ40243: Protein containing three HEAT repeats, which appear to function as protein-protein interaction surfaces, has low similarity to uncharacterized human KIAA1833
231886_at	FLJ44060	140.7	305.367	311.867	551.367	FLJ44060: Member of the GTP-binding cell division family, has high similarity to a region of septin 10 (human SEPT10), which is a GTPase
239711_at	FLJ44620	226.55	229.767	310.367	611.7	FLJ44620: Protein of unknown function, has high similarity to uncharacterized mouse 4930578F03Rik
213715_s_at	FLJ46061	433.1	779.833	682.3	1618.37	FLJ46061: Protein containing four ankyrin repeats, which may mediate protein-protein interactions, has a region of moderate similarity to a region of C. elegans VAB-19, which acts in morphogenesis, embryogenesis, and actin cytoskeletal organization and bi
238148_s_at	FLJ46385	322.15	421.167	374.767	718.733	FLJ46385: Protein containing two zinc finger C2H2 type repeats, which bind nucleic acids, has a region of moderate similarity to a region of zinc-finger protein 10 (human ZNF10), which has transcriptional repressor activity and may repress HIV-1 virus pro
222033_s_at	FLT1	3394.7	3664.13	2944.97	1638	FLT1: Fms-related tyrosine kinase 1 (vascular endothelial growth factor receptor 1), has a role in angiogenesis, cell proliferation, and cell migration; altered expression or activity may be therapeutic for multiple myeloma and various types of cancer
226498_at	FLT1	3601.65	2124.6	1397.63	525.9	FLT1: Fms-related tyrosine kinase 1 (vascular endothelial growth factor receptor 1), has a role in angiogenesis, cell proliferation, and cell migration; altered expression or activity may be therapeutic for multiple myeloma and various types of cancer
242310_at	FNBP1L	624.2	885.767	1078.13	1620.3	FNBP1L: Transducer of Cdc42-dependent actin assembly 1, interacts with CDC42 and N-WASP (WASL), required for CDC42 and N-WASP (WASL)-mediated actin nucleation
235101_at	FNBP4	504.4	472.7	580.867	888.733	FNBP4: Protein with strong similarity to formin binding protein 4 (mouse Fnbp4), which is an SH3/SH2 adaptor protein, contains two WW domains, which bind proline-rich peptides
226097_at	FNDC5	578.4	633.967	562.767	1073.97	FNDC5: Protein of unknown function, has high similarity to uncharacterized rat Fndc5
1553613_s_at	FOXC1	3104.75	3702.93	3898.5	2264.67	FOXC1: Forkhead box C1, member of HNF-3-forkhead family of transcription factors, may have a role in ocular development; gene mutations or dosage effects are associated with eye dysgenesis including Axenfeld Rieger anomaly, iris hypoplasia and glaucoma
202580_x_at	FOXM1	4898.15	2281.27	2885.97	1102.23	FOXM1: Forkhead box M1, member of the HFN-3/fork head/winged-helix family of transcription factors, has roles in cell proliferation, cell cycle control, and response to oxidative stress
220910_at	FRAS1	354.75	421	423.233	759	FRAS1: Fraser syndrome 1, putative extracellular matrix protein, may play a role in metanephric differentiation and survival; mutation of the corresponding gene causes Fraser syndrome
226847_at	FST	3901.85	5159.6	6664.97	1155.2	FST: Follistatin, binds and neutralizes activin, regulates pituitary FSH secretion, embryogenesis, cell proliferation, and ovarian follicular development, serum levels are upregulated in polycystic ovarian syndrome, kidney failure, liver disease, and canc
223979_x_at	FTCD	149.6	287.667	161.733	754.2	FTCD: Formiminotransferase cyclodeaminase, catalyzes folate intermediate to methenyltetrahydrofolate (linking histidine catabolism to folate metabolism), mediates Golgi interaction with microtubules; mutations cause glutamate formiminotransferase deficien
214211_at	FTH1	8474.9	22183.2	15166.8	36740.3	FTH1: Ferritin heavy polypeptide 1, a ferroxidase involved in iron storage, heme biosynthesis, cell growth, oxidative stress response, and transcription, may play a role in iron transport, apoptosis, cell differentiation, and response to bacteria
202838_at	FUCA1	1014.35	1319.07	1642.73	2831.43	FUCA1: Alpha-L-fucosidase-1 (tissue), a glycosylated lysosomal hydrolase that catalyzes the cleavage of a broad range of fucoglycoconjugates; mutation causes fucosidosis
1555523_a_at	FYCO1	2143.85	1696.2	1973.1	3003.03	FYCO1: Member of the emp24 family, contains a FYVE zinc finger domain, which bind phosphatidylinositol 3-phosphate, has a region of weak similarity to human EEA1, which is an effector of endosomal small GTPase RAB5 and is required for endosome fusion
1555612_s_at	G6PC	827.3	190.1	637.767	1005.5	G6PC: Glucose-6-phosphatase (catalytic subunit), catalyzes hydrolysis of glucose 6-phosphate into glucose and inorganic phosphate and functions in glucose homeostasis; deficiency causes glycogen storage disease type 1a (von Gierke disease)
202275_at	G6PD	3377.55	2520.57	2939.9	5672.47	G6PD: Glucose-6-phosphate dehydrogenase, catalyzes glucose-6-phosphate conversion to gluconolactone-6-phosphate in the pentose phosphate pathway forming NADPH, which helps oxidoresistance; deficiency causes hemolytic anemia but protects from malaria
241004_at	GAB2	65.3	402.7	345.633	824.667	GAB2: Grb2-associated binder 2, scaffolding protein, involved in cell surface receptor signaling, inhibits T cell receptor signaling, binds phosphatidylinositol 3'-kinase, Ras, SHIP (INPP5D) and SHP-2 (PTPN11), phosphorylated by PKB-alpha (AKT1) and ZAP70
210188_at	GABPA	1184.15	844.633	990.9	495.267	GABPA: GA-binding protein transcription factor (alpha subunit), the ETS-related DNA-binding subunit of the E4TF1 transcription complex that may function in signal transduction pathways; changes in gene dosage may be associated with Down syndrome phenotype
206173_x_at	GABPB2	3539.65	2443.6	2862.53	530.033	GABPB2: GA-binding protein transcription factor beta subunit 2 (adenovirus E4 transcription factor 1 47), putative transcription cofactor and subunit of the E4TF1 transcription factor complex that activates adenovirus E4 transcription
214240_at	GAL	1740.25	1036.63	1280.07	556.6	GAL: Preprogalanin, precursor of the neuropeptide hormone galanin, effects insulin and growth hormone secretion, intestinal motility, and behavior, abnormal expression correlates with Alzheimer disease and obesity
212256_at	GALNT10	4423.8	4316.77	3721.13	6977.6	GALNT10: UDP-N-acetyl-alpha-D-galactosamine:polypeptide N-acetylgalactosaminyltransferase 10, catalyzes the transfer of GalNAc to mucin-derived peptide and glycopeptide substrates, functions in O-linked glycosylation of proteins
222587_s_at	GALNT7	6505.1	4055.77	3928.03	2617	GALNT7: UDP-N-acetyl-alpha-D-galactosamine:polypeptide N-acetylgalactosaminyltransferase 7, enzyme that functions in O-glycosylation and is specific for partially glycosylated substrates
235709_at	GAS2L3	1814.05	1290.2	1783.1	316	GAS2L3: Member of the growth-arrest-specific protein 2 domain family, contains a calponin homology (CH) domain, has a region of high similarity to growth arrest-specific 2 (mouse Gas2), which is a microfilament-associated protein that induces cell cycle a
210560_at	GBX2	197.25	328.333	334.5	576.6	GBX2: Gastrulation brain homeo box 2, a homeobox transcription factor, may play a role in neurogenesis and cell proliferation, upregulation may induce malignant prostate cancer via an increase in IL6 transcription
232511_at	GCC2	440.2	562.167	491.533	845.9	GCC2: GRIP and coiled-coil domain containing 2, localizes to the Golgi, contains a GRIP domain and extensive extensive coiled-coil domains, antigen associated with chronic lymphocytic leukemia and cutaneous T-cell lymphoma
208369_s_at	GCDH	1059.6	1135.47	1156.83	755.567	GCDH: Glutaryl-Coenzyme A dehydrogenase, a flavoprotein that catalyzes the oxidation and decarboxylation of glutaryl-CoA forming crotonyl-CoA in lysine and tryptophan metabolism; deficiency is associated with glutaric aciduria type I
205527_s_at	GEMIN4	2887.2	1661.63	2498.43	1012.1	GEMIN4: Gem associated protein 4, a component of the survival of motor neurons complex, inhibits mRNA splicing and may be involved in rRNA processing, binds U1 and U5 snRNAs and galectins LGALS1 and LGALS3 and may be involved ribosome and-or spliceosome a
219539_at	GEMIN6	5140.9	3972.4	4395.77	2337.53	GEMIN6: Gem (nuclear organelle) associated protein 6, forms part of the survival of motor neuron complex, which also includes SMN1, Gemin2 (SIP1), Gemin3 (DDX20), GEMIN4, and GEMIN5, localizes in nuclear gems
203560_at	GGH	13538.1	11303.1	11872	6453.67	GGH: Gamma-glutamyl hydrolase, a lysosomal peptidase that hydrolyzes polygamma-glutamyl conjugates of folate and antifolates such as methotrexate, may be upregulated in drug-resistant lymphocytic leukemia
40687_at	GJA4	251.7	932	909.3	166.067	GJA4: Gap junction protein alpha 4 (connexin 37), involved in cell-cell signaling and transport, may function in response to inflammation in endothelial-smooth muscle cell signaling and play a role in atherogenesis
204222_s_at	GLIPR1	9224.2	5034.37	4918.33	7729.63	GLIPR1: Glioma pathogenesis-related 1, a putative secreted protein that induces apoptosis
208000_at	GML	528.45	515.333	533.933	1013.67	GML: Glycosylphosphatidylinositol (GPI) anchored molecule like protein, a GPI-anchored membrane-bound receptor, promotes G2/M cell cycle arrest, induces apoptosis, and sensitizes cancer cells to ionizing radiation and chemotherapy
212294_at	GNG12	28111.2	21846.1	26049.4	40700.7	GNG12: G protein gamma-12 subunit, a component of heterotrimeric G protein complexes that transduce signals from G protein-coupled receptors to intracellular effector proteins
1568190_at	GOT1	165.3	142.6	182.2	534.333	GOT1: Soluble glutamate-oxaloacetate transaminase (cytosolic aspartate aminotransferase), member of the GRP family, catalyzes the reversible transfer of the amino group from aspartate to 2-oxoglutarate, altered enzymatic activity may be indicative of hepa
208813_at	GOT1	2777.65	2989.57	3002.57	1500.4	GOT1: Soluble glutamate-oxaloacetate transaminase (cytosolic aspartate aminotransferase), member of the GRP family, catalyzes the reversible transfer of the amino group from aspartate to 2-oxoglutarate, altered enzymatic activity may be indicative of hepa
221354_s_at	GPR24	490.95	427.233	481.833	893.2	GPR24: G protein-coupled receptor 24 (melanin-concentrating hormone receptor 1), a GPCR that inhibits adenylyl cyclase and stimulates intracellular calcium, may serve as a therapeutic target for obesity, depression and anxiety, and is an autoantigen in vi
223620_at	GPR34	512.9	381.367	393.133	676.2	GPR34: G protein-coupled receptor 34, member of the G protein-coupled receptor family with similarity to the P2Y subfamily, may be associated with some ocular diseases
208600_s_at	GPR39	407.4	162.667	102.567	1065.53	GPR39: G protein-coupled receptor 39, may be involved in G protein-coupled receptor signaling pathways
211266_s_at	GPR4	2276.15	1350.4	1380.9	895.467	GPR4: G protein-coupled receptor 4, high affinity receptor for sphingosylphosphorylcholine that also acts as a proton-sensing receptor, stimulates adenylyl cyclase, acts in cell proliferation and migration, may play a role in pH homeostasis and tumor form
242517_at	GPR54	227.85	261.4	246.567	501.333	GPR54: G protein-coupled receptor 54, receptor for KISS1 (metastin) peptides that stimulates phospholipase C and arachidonic acid release, inhibits cell proliferation and migration; mutation in the corresponding gene causes isolated hypogonadotropic hypog
1554559_at	GPR62	178.8	425.5	345.267	897.467	GPR62: G protein-coupled receptor 62, member of the prostaglandin cluster of rhodopsin G protein-coupled receptors, expressed in brain
1553723_at	GPR97	94.65	202.333	78.4667	506.367	GPR97: Member of the secretin family of G protein-coupled receptors (GPCR), contains a latrophilin or CL-1-like GPS domain, which contain GPCR proteolytic sites involved in protein ligand binding, has low similarity to a region of human EMR2
205240_at	GPSM2	1607.3	952.033	1412.2	347.967	GPSM2: LGN protein, contains 10 Leu-Gly-Asn amino acid repeats, specifically interacts with the G protein alpha i1 (rat Gnai1)
210999_s_at	GRB10	4859.2	4643.83	4529.53	2654.2	GRB10: Growth factor receptor bound protein 10, an adaptor protein with PH and SH2 domains that binds to various receptor and cytosolic kinases and may mediate growth factor and Src family kinase signaling; variants may be associated with Russell-Silver S
202848_s_at	GRK6	3149.2	2138.97	2404.37	1285.83	GRK6: G protein-coupled receptor kinase 6, a protein kinase that regulates desensitization of G protein-coupled receptors by phosphorylating agonist-stimulated receptors, including muscarinic acetylcholine receptor 3 (CHRM3)
203815_at	GSTT1	160.8	295.067	1954.63	3542.53	GSTT1: Glutathione S-transferase T1, theta class GST subunit forms GSTT1-1 homodimers, adds glutathione to electrophiles, dehalogenates dihaloalkanes to toxic intermediates; a common null mutation has been linked to p53 (TP53) mutation rates and cancer ri
232193_at	GSTT1	187.1	303.167	405.067	620.167	GSTT1: Glutathione S-transferase T1, theta class GST subunit forms GSTT1-1 homodimers, adds glutathione to electrophiles, dehalogenates dihaloalkanes to toxic intermediates; a common null mutation has been linked to p53 (TP53) mutation rates and cancer ri
228568_at	Gup1	2331	3026.63	2979.7	5853.17	Gup1: Protein of unknown function
200853_at	H2AFZ	74161.5	53399.9	61764.2	24962.4	H2AFZ: H2A histone family Z, a replication-independent variant member of the histone H2A family that may be involved in DNA packaging in the nucleus
221892_at	H6PD	605	847.3	972	1489.17	H6PD: Hexose-6-phosphate dehydrogenase (glucose 1-dehydrogenase), microsomal enzyme that forms gluconolactone 6-phosphate from glucose-6-phosphate and may hydrolyze gluconolactone 6-phosphate to 6-phosphogluconate, may play a role in polycystic ovary synd
203821_at	HBEGF	5831.55	3912.2	4152.4	7015.9	HBEGF: Diphtheria toxin receptor (heparin binding EGF-like growth factor), a membrane-anchored receptor for diphtheria toxin, yields an extracellular peptide that binds EGF receptors, and acts in cell proliferation, embryo implantation and response to wou
38037_at	HBEGF	2619.5	1610.1	1654.43	2963.6	HBEGF: Diphtheria toxin receptor (heparin binding EGF-like growth factor), a membrane-anchored receptor for diphtheria toxin, yields an extracellular peptide that binds EGF receptors, and acts in cell proliferation, embryo implantation and response to wou
218662_s_at	HCAP-G	8171.7	3825.2	6163.73	2454.23	HCAP-G: Chromosome condensation protein G, a component of the nuclear condensin complex that functions to condense mitotic chromosomes, appears to be primarily expressed in proliferative tissues, represents an immunogenic melanoma antigen
218663_at	HCAP-G	6228	2579.3	4099.13	1610.7	HCAP-G: Chromosome condensation protein G, a component of the nuclear condensin complex that functions to condense mitotic chromosomes, appears to be primarily expressed in proliferative tissues, represents an immunogenic melanoma antigen
218537_at	HCFC1R1	146	236.033	168.1	906.567	HCFC1R1: Host cell factor C1 regulator 1, XPO1-dependent (HCF-1 beta-propeller domain binding protein), a protein that regulates HCF-1 (HCFC1) by modulating its localization, may act in herpes infection processes
1562785_at	HERC6	774.15	582.833	461.667	1166.93	HERC6: Protein with high similarity to cyclin-E binding protein 1 (human HERC5), which binds multiple cyclins and may regulate cyclin dependent protein kinase activity, contains two regulator of chromosome condensation (RCC1) repeats and a HECT domain
1556069_s_at	HIF3A	523.55	453	399.767	900.5	HIF3A: Hypoxia inducible factor 3 alpha subunit, may negatively regulate hypoxia-induced gene expression, lacks a C-terminal activation domain, which is present in HIF1A and HIF2A
224016_at	HIPK2	889.65	707.067	702.767	1086.3	HIPK2: Homeodomain interacting protein kinase 2, serine/threonine protein kinase, binds to and represses the transcriptional activity of homeodomain proteins, binds to and phosphorylates TP53, has predicted roles in cell proliferation and apoptosis
1553238_a_at	HIPK4	912.55	628.933	480.733	1160.27	HIPK4: Protein containing a protein kinase domain, has a region of high similarity to a region of homeodomain interacting protein kinase 2 (human HIPK2), which binds to and represses the transcriptional activity of homeodomain proteins
1553568_a_at	HIST1H1T	434	398.367	366.533	942.067	HIST1H1T: Histone 1 H1t, a testis-specific histone H1 subtype, may remodel spermatid chromatin in preparation for replacement by transition proteins TNP1 and TNP2 during spermatogenesis
202934_at	HK2	3477.35	2782	2825.17	1556.7	HK2: Hexokinase 2, catalyses the ATP-dependent phosphorylation of glucose to glucose-6-phosphate in glycolysis; may be associated with the development of type II diabetes; elevated expression is detected in some tumor cells
201137_s_at	HLA-DPB1	1446.75	1112.2	862.7	434.833	HLA-DPB1: MHC class II HLA-DP beta 1, class II MHC subunit involved in antigen presentation to T-cells; alleles may contribute to susceptibility of immune-related disorders, including rheumatoid arthritis, multiple sclerosis, Graves disease, diabetes, gra
208808_s_at	HMGB2	38343.4	26265.3	32853.3	12675.7	HMGB2: High-mobility group box 2, binds and bends DNA, involved with HIV-1 integration and viral replication, reacts with sera from hepatitis, colitis, and juvenile idiopathic arthritis; mouse Hmgb2 may act as a mediator for Schistosoma mansoni
207165_at	HMMR	12606.5	5822.53	7230.2	2250.3	HMMR: Hyaluronan mediated motility receptor, binds hyaluronan and is important for cell motility, binds microtubules and microfilaments intracellularly, may also be involved in cell proliferation; gene mutations may contribute to colon cancer development
209709_s_at	HMMR	8012.7	3760.83	4356.2	1839.97	HMMR: Hyaluronan mediated motility receptor, binds hyaluronan and is important for cell motility, binds microtubules and microfilaments intracellularly, may also be involved in cell proliferation; gene mutations may contribute to colon cancer development
213472_at	HNRPH1	420	293.033	282.867	600.367	HNRPH1: Heterogeneous nuclear ribonucleoprotein H1, a pre-mRNA splicing factor that is a component of a complex that mediates post-transcriptional processing of primary transcripts
211597_s_at	HOP	5697.55	4626.87	4168.67	1830.23	HOP: Homeodomain-only protein, contains a homeobox domain but does not bind DNA, may regulate transcription and cell proliferation, expression is altered in many cancers, including choriocarcinoma, lung cancer, thyroid cancer and oral squamous cell carcin
208224_at	HOXB1	182.55	245.233	168.633	815.6	HOXB1: Homeobox B1, a member of the homeodomain family of DNA binding proteins, functions as a transcriptional activator that binds to DNA as a heterodimer with PBX1, expression is regulated by retinoic acid
210384_at	HRMT1L1	247.3	220.233	280.533	502.267	HRMT1L1: HMT1 (hnRNP methyltransferase, S. cerevisiae)-like 1, an arginine methyltransferase that binds and methylates the heterogeneous nuclear ribonucleoprotein E1B-AP5
216069_at	HRMT1L1	128.1	422.833	439.133	840.833	HRMT1L1: HMT1 (hnRNP methyltransferase, S. cerevisiae)-like 1, an arginine methyltransferase that binds and methylates the heterogeneous nuclear ribonucleoprotein E1B-AP5
210802_s_at	HSA9761	3836.6	2559.1	2837.17	1581.5	HSA9761: Protein with high similarity to C. elegans E02H1.1, which is involved in gametogenesis, embryogenesis, and positive growth regulation, contains a ribosomal RNA adenine dimethylase domain
229172_at	HSPA12B	890.1	1277.53	2095.8	3382.87	HSPA12B: Protein of unknown function, has strong similarity to uncharacterized mouse Hspa12b
234610_at	HSPA12B	539.85	417.233	461.433	855.567	HSPA12B: Protein of unknown function, has strong similarity to uncharacterized mouse Hspa12b
218936_s_at	HSPC128	6076.15	5196.67	5384.2	3315.33	HSPC128: HSPC128 protein, interacts with thyroid transcription factor 1 (TITF1) and functions as a transcriptional activator, activates surfactant pulmonary-associated protein B (SFTPB) expression
223229_at	HSPC150	6139.85	3367.27	4000.17	2022.73	HSPC150: Protein with high similarity to S. cerevisiae Ubc13p, which is a ubiquitin-conjugating (E2) enzyme involved in the S. cerevisiae Rad6 dependent post-replicative repair pathway, contains a ubiquitin-conjugating enzyme domain
226781_at	HSPC268	1090.25	942.5	1422.23	524.4	HSPC268: Protein of unknown function, has strong similarity to uncharacterized mouse 1110001J03Rik
208744_x_at	HSPH1	7081.75	3396.9	3783.43	1928.77	HSPH1: Heat shock protein (105 kDa), member of the high molecular weight family of heat shock proteins, expression is induced by heat shock and is increased in cancer cells
223769_x_at	HT036	7325.6	7353.83	7513.23	12622.8	HT036: Protein containing a xylose isomerase-like TIM barrel domain, has high similarity to uncharacterized mouse 6430559E15Rik
1562678_at	HTR4	369.4	524	398.967	799.833	HTR4: 5-hydroxytryptamine receptor 4, a G protein-coupled serotonin receptor that stimulates adenylyl cyclase, regulates synaptic transmission, muscle contraction, gastrointestinal transit and Cl- secretion, target of anti-Ro52 autoantibodies in neonatal
204744_s_at	IARS	38256.2	31498.9	34353.3	19801.2	IARS: Isoleucine-tRNA synthetase, a class I aminoacyl tRNA synthetase, aminoacylates isoleucyl-tRNA with isoleucine for protein biosynthesis, acts as an autoantigen in some autoimmune diseases
231733_at	ICEBERG	402.35	365.6	371.033	618.633	ICEBERG: Caspase-1 (CASP1) inhibitor, member of death-domain-fold family, upregulated by LPS and TNF, binds CASP1 prodomain, inhibits RIPK2 -mediated CASP1 oligomerization and processing, leading to inhibition of LPS-induced IL1B release
204615_x_at	IDI1	4143.05	4049.23	4671.07	2162.3	IDI1: Isopentenyl-diphosphate delta isomerase (IPP isomerase), catalyzes the interconversion of isopentenyl diphosphate and dimethylallyl diphosphate in isoprenoid synthesis
208881_x_at	IDI1	4382.15	4024.67	4394.1	2516.53	IDI1: Isopentenyl-diphosphate delta isomerase (IPP isomerase), catalyzes the interconversion of isopentenyl diphosphate and dimethylallyl diphosphate in isoprenoid synthesis
233014_at	IDI1	200.15	316.9	372.7	640.9	IDI1: Isopentenyl-diphosphate delta isomerase (IPP isomerase), catalyzes the interconversion of isopentenyl diphosphate and dimethylallyl diphosphate in isoprenoid synthesis
1559136_s_at	IDS	163.05	251.133	345.9	678.9	IDS: Iduronate 2-sulfatase, catalyzes the hydrolysis of 2-sulfate groups of L-iduronate 2-sulfate residues of dermatan sulfate and heparan sulfate in glycosaminoglycan catabolism; mutations in gene cause Hunter syndrome (mucopolysaccharidosis type II)
202411_at	IFI27	8111.35	7584.57	6703.83	58056	IFI27: Interferon alpha-inducible protein 27, induced by interferon-alpha or lipopolysaccharide, may play a role in implantation, upregulated in breast carcinomas but downregulated during pancreatic carcinoma progression
202718_at	IGFBP2	3186.9	2784.97	6071.47	9785.33	IGFBP2: Insulin-like growth factor binding protein 2, binds and regulates insulin-like growth factor, regulates cell proliferation, may be involved in apoptosis; altered expression is associated with diabetes and various cancers
201162_at	IGFBP7	28408.2	45393.8	41510	69486.6	IGFBP7: Insulin-like growth factor binding protein 7, functions in the regulation of cell proliferation and cell adhesion, may act as a tumor suppressor, may play a role in angiogenesis and in senescence
220054_at	IL23A	809.6	526.033	573.367	209.167	IL23A: Interleukin 23 alpha subunit p19, binds p40 subunit of interleukin 12 (IL12B) to form the cytokine IL23, stimulates proliferation of memory and naive T cells, linked to Stat signaling and response to bacterial infection
203828_s_at	IL32	655.6	708.433	352.5	2306.97	IL32: Natural killer cell transcript 4, protein with an RGD motif that may play a role in cell adhesion, expressed by lymphocytes and is upregulated in mitogen-activated T cells and IL2 treated natural killer cells
217805_at	ILF3	4462.4	3244.93	3589.07	2076.83	ILF3: Interleukin enhancer binding factor 3, a subunit of NF-AT, acts as a positive or negative transcriptional regulator, required for T-cell expression of IL2, possibly involved in mRNA processing, inhibition of translation, host defense and autoimmunit
239692_at	ILKAP	290.3	290.9	270.833	507.267	ILKAP: Integrin-linked kinase-associated serine/threonine phosphatase 2C, a serine/threonine phosphatase that interacts with integrin-linked kinase (ILK) and inhibits signaling from ILK to GSK3beta (GSK3B)
223878_at	INPP4B	324.65	337.333	258.667	565.267	INPP4B: Inositol polyphosphate 4-phosphatase II, hydrolyzes the 4-position phosphate of phosphatidylinositol 3,4-bisphosphate, inositol 1,3,4-trisphosphate, and inositol 3,4-bisphosphate, plays a role in phosphatidylinositol 3,4-bisphosphate-mediated sign
201626_at	INSIG1	3674.45	5978.4	6474.3	1632.2	INSIG1: Insulin induced gene 1, functions in SREBP cleavage-activating protein (SCAP) retention in the endoplasmic reticulum, may be involved in cell proliferation, liver regeneration, and cholesterol homeostasis, downregulated in gastric cancers
201627_s_at	INSIG1	1660.75	2437.13	2344.8	801.7	INSIG1: Insulin induced gene 1, functions in SREBP cleavage-activating protein (SCAP) retention in the endoplasmic reticulum, may be involved in cell proliferation, liver regeneration, and cholesterol homeostasis, downregulated in gastric cancers
213785_at	IPO9	720.35	483	331.933	1027.27	IPO9: Protein with very strong similarity to importin 9 (mouse Ipo9), which is a nuclear import receptor and chaperone mediating ribosomal protein and histone transport from cytoplasm to nucleus, contains an importin-beta N-terminal domain
203474_at	IQGAP2	495.6	348.133	307.533	698.467	IQGAP2: IQ motif containing GTPase activating protein 2, protein that binds and inhibits GTPase activity of CDC42 and RAC1, complexes with alpha-actin and arp2/3 in response to alpha-thrombin (F2) stimulation of platelets in a RAC1 -GTP-dependent manner
205176_s_at	ITGB3BP	6585.2	5394.77	5855.57	3316.03	ITGB3BP: Integrin beta 3 binding protein (beta3-endonexin), binds the cytoplasmic tail of integrin beta 3 subunit (ITGB3) and may modulate adhesion; alternative form act as a nuclear receptor coactivator and both positively and negatively regulate gene ex
204990_s_at	ITGB4	38.4	204.833	1713.4	3692	ITGB4: Integrin beta 4 subunit, binds integrin alpha 6 (ITGA6) to form a receptor that anchors epithelial cells to the basal lamina; mutations are associated with epidermolysis bullosa, altered expression or activity may be therapeutic for various cancers
214292_at	ITGB4	53.8	66.6667	104.7	565	ITGB4: Integrin beta 4 subunit, binds integrin alpha 6 (ITGA6) to form a receptor that anchors epithelial cells to the basal lamina; mutations are associated with epidermolysis bullosa, altered expression or activity may be therapeutic for various cancers
201125_s_at	ITGB5	8634.75	12479.2	7862.7	19024.8	ITGB5: Integrin beta 5, forms a heterodimer with alpha V integrin (ITGAV) and acts as a vitronectin receptor, involved in cell adhesion and motility, plays a role in phagocytosis; heterodimer facilitates cellular internalization of adenovirus
215791_at	ITSN1	243.85	459.367	513.333	840.967	ITSN1: Intersectin 1, regulator of the actin cytoskeleton, acts as a guanine nucleotide exchange factor for CDC42, putative scaffold protein in endocytosis, may be misexpressed in Down syndrome
240941_at	ITSN2	277.7	415.9	219.333	660.033	ITSN2: Intersectin 2, protein containing two EH domains, five Src homology 3 (SH3) domains, as well as C-terminal Dbl homology (DH), pleckstrin homology (PH) and C2 calcium binding domains, predicted to have roles in endocytosis and guanine nucleotide exc
201465_s_at	JUN	1757.95	1719.87	1709.33	2686.97	JUN: v-Jun sarcoma virus 17 oncogene homolog (avian), proto-oncoprotein and transcription factor, acts as a homodimer or in association with FOS in AP-1 complex, involved in apoptosis, marker for numerous diseases and cancers, may have therapeutic potenti
205635_at	KALRN	360.2	802.5	795.733	1408.23	KALRN: Kalirin RhoGEF kinase, a protein serine/threonine kinase and a putative guanyl nucleotide exchange factor, may bind Huntington-associated protein (HAP1) and may be associated with squamous cell carcinoma
236651_at	KALRN	383.6	339.467	319.333	524.567	KALRN: Kalirin RhoGEF kinase, a protein serine/threonine kinase and a putative guanyl nucleotide exchange factor, may bind Huntington-associated protein (HAP1) and may be associated with squamous cell carcinoma
228777_at	KBTBD3	494.65	665.867	709.367	1087.53	KBTBD3: Protein containing three Kelch motifs, two kelch motif repeats, a BTB (BR-C, ttk and babor) or POZ (Pox virus and zinc finger) domain, and a BTB (BR-C, ttk, and bab) and C-terminal Kelch domain, has low similarity to mouse Enc1
208514_at	KCNE1	870.45	706.467	662.1	1095.6	KCNE1: Potassium voltage-gated channel Isk-related family member 1, a subunit of delayed-rectifier potassium (I(Ks))channels involved in hearing and cardiac rhythm; mutations in the KCNE1 gene cause long-QT syndromes and deafness
221583_s_at	KCNMA1	76	291.533	83	674.8	KCNMA1: Large conductance Ca2+-activated potassium channel alpha-1 subunit, promotes membrane potential hyperpolarization and vasorelaxation, association with beta subunits alters inactivation kinetics and sensitivity, high levels of gBK correlate with gl
209948_at	KCNMB1	935.25	613.267	870.4	1353.2	KCNMB1: Beta 1 subunit of the large conductance calcium-activated potassium channel, a modulatory subunit that increases calcium sensitivity of the alpha subunit (KCNMA1) and modifies channel properties including kinetics and pharmacologic sensitivity
204401_at	KCNN4	304.7	336.533	377.867	785.633	KCNN4: Intermediate conductance calcium-activated potassium channel, member of the SK family, binds calmodulin and forms a voltage-insensitive, inwardly-rectifying K+ channel, upregulated in activated T-cells and plays a role in regulating cell volume
1554566_at	KCTD17	723.4	598.1	659.6	1336.7	KCTD17: Protein containing a K+ channel tetramerization domain, which facilitate assembly of alpha-subunits into functional tetrameric channels, has a region of high similarity to a region of SETA binding protein 1 (mouse Shkbp1)
212789_at	KIAA0056	5520	3185.33	4412.67	2122.73	KIAA0056: Protein containing four HEAT repeats, which may act as protein binding surfaces, has a region of weak similarity to a region of C. elegans HCP-6, which is required for proper chromosome condensation, alignment, and segregation
212396_s_at	KIAA0090	4795.7	3243.97	4518.93	1963.5	KIAA0090: Member of the DUF1620 domain of unknown function family, has low similarity to C. elegans H17B01.4, which is required for growth rate regulation
202503_s_at	KIAA0101	39184.4	30832.3	35420.5	20415.6	KIAA0101: Protein of unknown function, has strong similarity to uncharacterized mouse 2810417H13Rik
206478_at	KIAA0125	515.05	355.367	385.933	726.033	KIAA0125: Protein of unknown function
227056_at	KIAA0141	1239.35	1306.13	1356	2157.13	KIAA0141: Protein of unknown function, has as a region of low similarity to a region of C. albicans Chs4p, which is a protein involved in regulation of chitin synthase
1569057_s_at	KIAA0268	1540.5	1789.87	1463.7	967.467	KIAA0268: Protein of unknown function
237100_at	KIAA0555	514.6	153.767	406.667	772.167	KIAA0555: Jak and microtubule interacting protein 2, may play a role in microtubule dynamics, acts as a cutaneous T-cell lymphoma-associated antigen
213118_at	KIAA0701	1285.2	1387.8	1202.2	652.133	KIAA0701: Protein of unknown function, has strong similarity to uncharacterized mouse E030041M21Rik
215583_at	KIAA0792	254.15	112.967	160	517.233	KIAA0792: Member of the DUF221 domain of unknown function family, has strong similarity to uncharacterized mouse BC014795
215852_x_at	KIAA0889	317.95	350.667	317.867	556.933	KIAA0889: Protein of unknown function
212504_at	KIAA0934	1562.3	1812.77	1705.8	1093.2	KIAA0934: Member of the AMP-binding enzyme family, contains a DMAP1 binding domain, has high similarity to uncharacterized human C21orf106
1566249_at	KIAA1102	425.65	179	403.3	720.533	KIAA1102: Protein containing LIM domains and a calponin homology (CH) domain, has low similarity to LIM domain only protein 7 (rat LMO7), which is a cell-cell adherens junction protein that binds afadin (rat Af6) and alpha-actinin
212325_at	KIAA1102	396.75	1398.47	811.9	427.133	KIAA1102: Protein containing LIM domains and a calponin homology (CH) domain, has low similarity to LIM domain only protein 7 (rat LMO7), which is a cell-cell adherens junction protein that binds afadin (rat Af6) and alpha-actinin
212327_at	KIAA1102	570.95	1995.7	1172.2	747.567	KIAA1102: Protein containing LIM domains and a calponin homology (CH) domain, has low similarity to LIM domain only protein 7 (rat LMO7), which is a cell-cell adherens junction protein that binds afadin (rat Af6) and alpha-actinin
232244_at	KIAA1161	590.2	663	550.9	1006.17	KIAA1161: Member of the glycosyl hydrolases family 31, has a region of low similarity to a region of acid alpha-glucosidase (mouse Gaa), which hydrolyzes alpha linkages in glycogen during glycogen catabolism, and may be involved in development
224576_at	KIAA1181	2975.85	2506.8	2554.2	4445.1	KIAA1181: Endoplasmic reticulum-Golgi intermediate compartment 32 kDa protein, an ER-Golgi intermediate compartment protein, interacts with hErv46 (SDBCAG84) to stabilize an hErv46 (SDBCAG84) - hErv41 (PTX1) complex, may play a role in ER-to-Golgi transpo
225045_at	KIAA1212	1531.95	1804.5	1676.3	901.267	KIAA1212: Protein with high similarity to daple (mouse 0610010D24Rik), which binds mouse Dvl1 and negatively regulates the Wnt receptor signaling pathway
221874_at	KIAA1324	301.25	302.3	373.733	577.867	KIAA1324: Protein of unknown function, has high similarity to uncharacterized mouse 9330182L06Rik
232358_at	KIAA1328	528.35	434.667	381	754.2	KIAA1328: Protein of unknown function, has high similarity to uncharacterized mouse AW554918
223257_at	KIAA1333	1851.55	1399.37	1299.37	845.5	KIAA1333: Protein containing a HECT domain, which may confer ubiquitin-protein ligase activity, has a region of low similarity to a region of human PHF6, which acts in development and may be associated with familial and sporadic Borjeson-Forssman-Lehmann
223258_s_at	KIAA1333	2597.5	1871	2082.37	1190.17	KIAA1333: Protein containing a HECT domain, which may confer ubiquitin-protein ligase activity, has a region of low similarity to a region of human PHF6, which acts in development and may be associated with familial and sporadic Borjeson-Forssman-Lehmann
232166_at	KIAA1377	583	698.833	668.2	396.267	KIAA1377: Protein of unknown function, has high similarity to uncharacterized mouse AK129341
1553810_a_at	KIAA1524	1998	659.033	1166.77	370.967	KIAA1524: KIAA1524 protein (p90 autoantigen), a cytoplasmic protein, contains a coiled-coil region, acts as an autoantigen in hepatocellular carcinoma and gastric cancer, upregulated in gastric cancer
234733_s_at	KIAA1596	1361.25	1044.97	1041.47	604.867	KIAA1596: Member of the ERCC4 domain family
236799_at	KIAA1627	322.25	322.733	267.133	521.3	KIAA1627: Member of the MT-A70 family, has a region of low similarity to S. cerevisiae Kar4p, which is a regulatory protein required for pheromone induction of karyogamy genes
220171_x_at	KIAA1704	1361.55	1352.17	1373.47	881.9	KIAA1704: Protein of unknown function, has strong similarity to uncharacterized mouse 1200011I18Rik
231850_x_at	KIAA1712	1134.1	1219.37	1430.3	534.1	KIAA1712: Protein of unknown function
230819_at	KIAA1957	280.95	83.7333	203.833	540.767	KIAA1957: Protein containing a C2 domain, which may be involved in calcium-dependent phospholipid binding, has strong similarity to uncharacterized mouse 4932409I22Rik
204444_at	KIF11	6842.35	2454.63	3982.77	1425.37	KIF11: Kinesin-like 1, a microtubule-associated kinesin motor that functions in mitotic spindle formation and centrosome separation, and acts antagonistically with the minus-end directed kinesin KNSL2, localization to spindle is regulated by CDC2 phosphor
236641_at	KIF14	2079.45	992.433	1352.43	613	KIF14: Member of the forkhead associated (FHA) domain family, contains a kinesin motor domain, which binds ATP and microtubules, has a region of moderate similarity to a region of human KIF1A, which is a kinesin motor protein
221258_s_at	KIF18A	2024.6	987.667	1372.8	490.367	KIF18A: Protein containing a kinesin motor domain, which bind ATP and microtubules, has low similarity to S. pombe Klp5p, which is a kinesin that destabilizes microtubules and is required during meiosis and for mitotic chromosome segregation
218755_at	KIF20A	10661.2	6379.73	9021.17	3078.03	KIF20A: Kinesin family member 20A (rabkinesin 6), a putative kinesin-like microtubule motor protein that interacts with RAB6, plays a role in cytokinesis and anaphase B, may play a role in vesicular transport
204709_s_at	KIF23	2990.7	1123.13	1876.63	635.1	KIF23: Kinesin family member 23, a microtubule-associated motor protein that cross-bridges antiparallel microtubules and induces their sliding similar to that seen in spindle elongation; interacts with the protein kinase PLK and the ADP-ribosylation facto
209408_at	KIF2C	8620.15	4169.7	6534.83	2710.97	KIF2C: Kinesin family member 2C (mitotic centromere-associated kinesin), a putative microtubule motor protein, involved in mitosis, may play a role in spermatogenesis and male infertility, upregulated and immunogenic in colon cancer
218355_at	KIF4A	8737.95	2422.23	4166.27	1054	KIF4A: Chromokinesin, a motor protein of the kinesin family, may help control the direction and speed of chromosome movement, and anterograde axon cargo transport
236005_at	KLF12	477.85	349.2	382.1	668.7	KLF12: Kruppel-like factor 12, a transcriptional repressor of the Kruppel-like zinc finger protein family that modulates transcription from the AP-2alpha (TFAP2A) gene promoter
1561015_at	KLF3	564.7	767.967	806.033	1493.97	KLF3: Basic Kruppel-like factor 3, a putative transcription repressor that may play a role in developmental processes
227875_at	KLHL13	3137.2	3763.83	3997.93	6571.43	KLHL13: Protein containing six Kelch motifs, four kelch motif repeats, a BTB and C-terminal Kelch domain and a BTB or POZ domain, which are found in some DNA and actin binding proteins and may mediate protein binding, has low similarity to human KLHL2
234316_x_at	KLK12	823.7	801.233	872.633	321.933	KLK12: Kallikrein 12, a putative tissue kallikrein whose expression is downregulated in breast cancer tissues, and stimulated by steroid hormones in breast and prostate cancer cell lines, may be involved in the pathogenesis or progression of certain cance
234495_at	KLK15	37.75	235.4	101.2	525.3	KLK15: Kallikrein 15, a serine protease that cleaves and activates prostate specific antigen (KLK3), upregulation is associated with aggressive prostate and ovarian tumors, yet is a favorable prognostic marker for breast cancer
204162_at	KNTC2	7172.85	2511.07	2778.5	1147.7	KNTC2: Highly expressed in cancer, a nuclear protein that localizes to the centromere during M phase, inhibits proteolysis of M phase cyclin B, may be involved in chromosome segregation and M phase progression, high level expression is observed in cancer
209016_s_at	KRT7	3961.75	3172.77	1086.53	434.9	KRT7: Keratin 7, a simple epithelial keratin, aberrant expression is associated with chronic cholestasis, primary biliary cirrhosis, and a variety of carcinomas
1564254_at	KY	649.9	536.967	622.933	1100.83	KY: Protein with high similarity to kyphoscoliosis (mouse Ky), which is critical for development of muscle and the neuromuscular junction, member of the transglutaminase-like superfamily
227198_at	LAF4	146.25	292.6	45.6333	532.433	LAF4: Lymphoid nuclear protein related AF4, a transcriptional activator that may have a role in lymphoid development; chromosomal translocations are associated with infant B-cell acute lymphoblastic leukemia
1554679_a_at	LAPTM4B	5933.75	6226.23	5925.53	2958.57	LAPTM4B: Lysosomal associated protein transmembrane 4 beta, a constituent of intracellular membranes, required for cell survival; overexpression is involved in carcinogenesis and progression of hepatocellular carcinoma
208029_s_at	LAPTM4B	7530.35	9130.1	8361.4	4577.8	LAPTM4B: Lysosomal associated protein transmembrane 4 beta, a constituent of intracellular membranes, required for cell survival; overexpression is involved in carcinogenesis and progression of hepatocellular carcinoma
208767_s_at	LAPTM4B	9359.65	9024.3	8692.77	4697.17	LAPTM4B: Lysosomal associated protein transmembrane 4 beta, a constituent of intracellular membranes, required for cell survival; overexpression is involved in carcinogenesis and progression of hepatocellular carcinoma
214039_s_at	LAPTM4B	26145.3	32381	29354	18042	LAPTM4B: Lysosomal associated protein transmembrane 4 beta, a constituent of intracellular membranes, required for cell survival; overexpression is involved in carcinogenesis and progression of hepatocellular carcinoma
222427_s_at	LARS	11275.8	8675.9	6823.47	4089.43	LARS: Leucyl-tRNA synthetase, a putative leucyl-tRNA ligase, which ligates leucine to the cognate tRNA in protein biosynthesis, interacts with EF-1 gamma of the EF-1 complex, may serve as an autoantigen in myositis and interstitial lung disease
235541_at	LAS1L	468.75	412.267	417.6	626.6	LAS1L: Member of the Las1-like family, has a region of low similarity to a region of S. cerevisiae Las1p, which is involved in cell morphogenesis, cytoskeletal regulation, and bud formation
207930_at	LCN1	309.9	300.733	265.433	636.967	LCN1: Lipocalin, a cysteine protease inhibitor and lipophilic carrier protein that may protect epithelia from damage during infection, inflammation, and oxidative stress
238071_at	LCN10	557.35	379.2	552.833	856.4	LCN10: Protein of unknown function, has high similarity to uncharacterized mouse Lcn10
203451_at	LDB1	786	1362.8	1145.97	2093.2	LDB1: LIM domain binding protein 1, functions as a transcriptional repressor, or possibly a co-activator, by modulating activity of LIM-domain containing transcription factors, may play a role in erythroid differentiation and acute T cell leukemias
206481_s_at	LDB2	3864.25	9437.17	6907.77	1902.47	LDB2: LIM domain binding protein 2, putative transcriptional cofactor, may be involved in neurogenesis; candidate gene for 4p15 deletion phenotype
202067_s_at	LDLR	884.1	850.667	1039.67	164.7	LDLR: Low density lipoprotein receptor, mediates uptake of low density and very low density lipoproteins, involved in lipid metabolism and host-pathogen interaction; increased expression may be therapeutic for arteriosclerosis and hypercholesterolemia
202068_s_at	LDLR	6108	7654.43	6174.37	1446.3	LDLR: Low density lipoprotein receptor, mediates uptake of low density and very low density lipoproteins, involved in lipid metabolism and host-pathogen interaction; increased expression may be therapeutic for arteriosclerosis and hypercholesterolemia
217173_s_at	LDLR	845.2	1370.43	1261.6	498.067	LDLR: Low density lipoprotein receptor, mediates uptake of low density and very low density lipoproteins, involved in lipid metabolism and host-pathogen interaction; increased expression may be therapeutic for arteriosclerosis and hypercholesterolemia
218717_s_at	LEPREL1	257.7	476.433	276.833	1434.1	LEPREL1: Leprecan-like 1, a putative endoplasmic reticulum collagen hydroxylase, may act in neuropeptide processing and secretion, upregulated in myxoid liposarcomas
210732_s_at	LGALS8	2003.2	1827.23	1797.07	1182.73	LGALS8: Lectin galactoside-binding soluble 8 (Galectin 8), binds matrix metalloproteinase 9 (MMP9) and integrin alpha M (ITGAM) to activate neutrophils, suppresses migration of colon cancer cells, expressed in prostate, lung, and colon tumors
204123_at	LIG3	1630.7	1341.97	1157.93	608.067	LIG3: ATP-dependent DNA ligase III, a DNA ligase that interacts with DNA repair protein XRCC1 and is involved in single-strand break repair, base excision repair, and possibly sister chromatid recombination
220765_s_at	LIMS2	825.5	1169.27	1196.2	1981.87	LIMS2: LIM and senescent cell antigen-like domains 2, contains five LIM domains, interacts with integrin-linked kinase (ILK) via the LIM domain, localizes to focal adhesions and the nucleus, regulates cell spreading and adhesion
242767_at	LMCD1	547.85	392.467	473.567	788.367	LMCD1: LIM and cysteine-rich domains 1, a member of group 3 of the LIM domain protein family, contains two C-terminal LIM domains and an N-terminal cysteine-rich domain, may be involved in protein-protein interactions that facilitate muscle development
203276_at	LMNB1	6682.9	2605.43	3660.3	1633.7	LMNB1: Lamin B1, present in the nuclear outer membrane, may be a structural member of the nuclear lamina, cleaved by proteases during apoptosis, targeted by autoantibodies in chronic fatigue syndrome
227522_at	LOC134147	2911.95	4272.67	4301.9	2733.13	LOC134147: Protein containing a dienelactone hydrolase family domain, has strong similarity to uncharacterized mouse 2310016A09Rik
222039_at	LOC146909	9041.25	3469.77	7479.67	1485.8	LOC146909: Protein of unknown function
1553162_x_at	LOC148137	1098.85	1277.37	1084.47	1950.77	LOC148137: Protein of unknown function
236717_at	LOC165186	428.6	422.133	379.6	652.767	LOC165186: Protein of unknown function
227747_at	LOC196264	1020.95	827.767	781.867	445.133	LOC196264: Protein containing an immunoglobulin V-set domain, has low similarity to myelin protein zero (mouse Mpz), which is a structural protein acting in formation of compacted myelin in peripheral nerves and cell adhesion
1558896_at	LOC200205	328.9	284.833	206.433	543.367	LOC200205: Member of the glycine cleavage T-protein (aminomethyl transferase) family, which are involved in glycine catabolism, has a region of low similarity to a region of S. cerevisiae Caf17p, which is a component of the CCR4 transcription complex
225541_at	LOC200916	28738.2	38640.4	34843.4	18121.3	LOC200916: Protein with high similarity to ribosomal protein L22 (human RPL22), which is a large 60S ribosomal subunit component that binds Epstein-Barr virus RNAs EBER1 and EBER2 and herpes simplex virus type I protein ICP4, member of the ribosomal L22e
235088_at	LOC201725	3795.9	1497.53	1871.1	942.967	LOC201725: Protein of unknown function, has strong similarity to uncharacterized mouse 4930579G24Rik
226961_at	LOC222171	267	408.267	273.133	1100.1	LOC222171: Protein of unknown function, has high similarity to uncharacterized mouse E130201N16Rik
1564281_at	LOC340211	1787.95	1425.6	1555.47	2504.97	LOC340211: Protein of unknown function
1558368_s_at	LOC374946	450.5	346.767	386.133	778.133	LOC374946: Protein of unknown function, has high similarity to uncharacterized mouse 2610109H07Rik
229986_at	LOC377064	943.2	1347.2	813.9	413.933	LOC377064: Protein with high similarity to zinc finger protein 2 (human ZNF2), which acts as a transcriptional repressor, contains ten zinc finger C2H2 type repeat, which bind nucleic acids
221880_s_at	LOC400451	1611.45	1858.3	1980.4	5561.6	LOC400451: Protein of unknown function
51158_at	LOC400451	2009.45	2547.6	3823.27	8170.27	LOC400451: Protein of unknown function
225578_at	LOC440145	9556.85	5239.73	7109.3	3186.23	LOC440145: Protein of unknown function, has strong similarity to uncharacterized mouse 2410129H14Rik
229821_at	LOC440456	698.3	267.267	394.5	948.867	LOC440456: Protein containing a pleckstrin homology (PH) domain, which mediate protein-protein and protein-lipid interactions, has low similarity to uncharacterized human LOC389072
217381_s_at	LOC442535	363.1	230.233	156.167	555.633	LOC442535: Protein containing an immunoglobulin V-set domain
232780_s_at	LOC51058	631.5	118.733	359.8	656.933	LOC51058: Protein containing seven C2H2 type zinc finger domains, which bind nucleic acids, has high similarity to a region of zinc-finger protein 91 (human ZNF91), which is a transcriptional repressor that may be associated with seminomas
224966_s_at	LOC56931	604.9	564.667	684.7	304.833	LOC56931: Member of the dihydrouridine synthase (Dus) family and the zinc finger C-x8-C-x5-C-x3-H type (and similar) family, which bind DNA or RNA, has moderate similarity to S. cerevisiae Dus3p, which is a tRNA dihydrouridine synthase that modifies tRNA
213272_s_at	LOC57146	856.4	1374.93	1248	2470.5	LOC57146: Protein of unknown function, has high similarity to uncharacterized mouse 8430420C20Rik
235547_at	LOC88523	339.2	889.167	728.533	1412.53	LOC88523: Protein of unknown function
244828_x_at	LOC92345	1938.5	1157.07	1622.2	721.833	LOC92345: Protein containing a NAF1 domain, which may be involved in snoRNP biogenesis
226697_at	LOC92689	3181.55	5242.47	4723.6	8012.67	LOC92689: Member of the DUF719 domain of unknown function family, has high similarity to uncharacterized mouse 9130005N14Rik
202821_s_at	LPP	808.65	1859.83	1308.53	2903.8	LPP: LIM domain containing preferred translocation partner in lipoma, a putative scaffold protein that activates transcription; translocation of corresponding gene occurs in lipoma, pulmonary chondroid hamartoma, and acute monocytic leukemia
202822_at	LPP	4441	6473.57	6565.43	11442.7	LPP: LIM domain containing preferred translocation partner in lipoma, a putative scaffold protein that activates transcription; translocation of corresponding gene occurs in lipoma, pulmonary chondroid hamartoma, and acute monocytic leukemia
205381_at	LRRC17	1746.4	5084.5	5486.53	1817.37	LRRC17: Protein containing four leucine rich repeats, which mediate protein-protein interactions, has low similarity to a region of rat Slit2, which is a ligand for heparan sulfate proteoglycan glypican 1 (rat Gpc1) and acts in neurogenesis and axon guida
241845_at	LSM6	294.05	312.733	311.9	523.233	LSM6: Sm core protein F, a component of spliceosomal snRNPs that forms heteromers with other Sm-like proteins and binds specifically to U6 snRNA, may play a role in U4-U6 snRNP formation
242775_at	LTB4DH	1718.75	1445.77	1407	2243.27	LTB4DH: NADP dependent leukotriene b4 12-hydroxydehydrogenase (15-oxoprostaglandin 13-reductase), NAD(P)H-dependent reductase, antioxidant, catalyzes the metabolic inactivation of cytotoxic products of lipid metabolism
219922_s_at	LTBP3	849	1834.23	1855.67	3243.13	LTBP3: Protein with strong similarity to mouse Ltbp3, which is a component of the latent TGF-beta (mouse Tgfb1) complex, member of the TGF binding protein family, contains eleven calcium-binding epidermal growth factor (EGF) and four EGF-like domains
210628_x_at	LTBP4	202.65	260.333	269.967	552.433	LTBP4: Latent transforming growth factor beta binding protein 4, binds to and may regulate the secretion and deposition of transforming growth factor beta (TGFB1) into the extracellular matrix; disruption of mouse Ltbp4 induces colorectal cancer
40093_at	LU	807.9	784.633	905.167	1499.8	LU: Lutheran blood group (Auberger b antigen included), erythroid receptor that binds LAMA5-containing laminins and the spectrin-based cytoskeleton, may contribute to vaso-occlusion in sickle cell disease , aberrantly expressed in some tumors
221338_at	LY6G6E	190.7	171.933	278.7	560.867	LY6G6E: Protein of unknown function, has high similarity to uncharacterized mouse Ly6g6e
223413_s_at	LYAR	5055.8	1931.9	3504.07	1163.13	LYAR: Protein of unknown function, has high similarity to uncharacterized Ly1 antibody reactive clone (mouse Lyar), which may be involved in regulating cell growth
202625_at	LYN	1203.8	1426.87	1359.1	2253.97	LYN: Lyn protein tyrosine kinase, non-receptor tyrosine kinase, plays a role in cytokine- and IgE-mediated signaling, cell adhesion, apoptosis, platelet activation and inflammatory responses; decreased activity inhibits neoplastic cell transformation
212909_at	LYPDC1	9166.3	4710.4	5967.7	12966.5	LYPDC1: Protein of unknown function, has strong similarity to uncharacterized mouse Lypdc1
239516_at	LYPLAL1	371.3	594.2	643.1	1011.97	LYPLAL1: Protein containing a phospholipase or carboxylesterase domain, has low similarity to lysophospholipase 1 (human LYPLA1), which hydrolyzes lysophospholipids and may have a role in cell differentiation
1554768_a_at	MAD2L1	11161.9	4624.03	6731.93	2042.6	MAD2L1: MAD2 mitotic arrest deficient-like 1 (yeast), mitotic spindle checkpoint complex component with BUB1B, BUB3, and CDC20, inhibits anaphase-promoting complex activation, binds MAD1L1, altered expression is linked to several cancers and adult T-cell
203362_s_at	MAD2L1	24979.9	10591.6	16242.8	4724.53	MAD2L1: MAD2 mitotic arrest deficient-like 1 (yeast), mitotic spindle checkpoint complex component with BUB1B, BUB3, and CDC20, inhibits anaphase-promoting complex activation, binds MAD1L1, altered expression is linked to several cancers and adult T-cell
218559_s_at	MAFB	508.5	1162.37	1382.9	3233.47	MAFB: Kreisler (v-maf musculoaponeurotic fibrosarcoma oncogene B), putative transcription factor, may function in sensory organ development, involved in hematopoietic cell differentiation; chromosomal translocation in myeloma cells results in ectopic expr
222670_s_at	MAFB	1072	1442.83	1590.87	2847.47	MAFB: Kreisler (v-maf musculoaponeurotic fibrosarcoma oncogene B), putative transcription factor, may function in sensory organ development, involved in hematopoietic cell differentiation; chromosomal translocation in myeloma cells results in ectopic expr
204388_s_at	MAOA	1316.2	1895.87	2050.23	3522	MAOA: Monoamine oxidase A, an enzyme involved in degradation of amine neurotransmitters; polymorphisms are associated with neuropsychiatric disorders, including chronic depression, bipolar disorder, Parkinson, and Alzheimer disease
232011_s_at	MAP1LC3A	464.6	613.267	461.8	989.1	MAP1LC3A: Microtubule-associated protein 1 light chain 3 alpha, member of the mammalian MAP1LC3 family, a protein which associates with autophagosome membranes and may function in autophagy
226023_at	MAP2K7	309.9	371.467	340.167	645.433	MAP2K7: Mitogen activated protein kinase kinase 7, a MAPK kinase that activates Jun N terminal protein kinase (MAPK8) in response to stress, involved in cytokine production, induction of apoptosis, and regulation of cell proliferation
205192_at	MAP3K14	560.6	551.433	539.633	1044.37	MAP3K14: Mitogen-activated protein kinase kinase kinase 14 (NFKB-inducing kinase), serine/threonine protein kinase, interacts with TRAF family members, acts in signaling cascades common to receptors of TNF/NGF family; mutation of mouse Map3k14 causes alym
200835_s_at	MAP4	1018	2674.07	1541.83	4146.93	MAP4: Microtubule-associated protein 4, a microtubule-associated protein that stabilizes microtubules and may regulate microtubule dynamics during mitosis; target of a Poliovirus protease; expression is decreased in drug-sensitive breast cancer
210671_x_at	MAPK8	245.1	385.667	343.967	1053.93	MAPK8: Mitogen activated protein kinase 8, a serine-threonine kinase that regulates c-Jun (JUN), acts in receptor signaling, cell growth and differentiation, apoptosis, and response to stressors such as DNA damage, reactive oxygen, hypoxia and rRNA damage
212871_at	MAPKAPK5	1445.4	1544.4	1571.8	978.3	MAPKAPK5: Mitogen-activated protein kinase-activated protein kinase 5, activated by p38 pathway in response to cellular stress and proinflammatory cytokines, phosphorylates HSP27 (HSPB1) and tyrosine hydroxylase (TH), inhibits proliferation
201475_x_at	MARS	9145.9	9013.2	8592.5	5506.93	MARS: Methionine-tRNA synthetase, putative tRNA synthetase that is predicted to aminoacylate its cognate tRNAs with methionine for protein biosynthesis, required for rRNA synthesis in the nucleolus
213671_s_at	MARS	9858.85	9716.43	10157.6	5820	MARS: Methionine-tRNA synthetase, putative tRNA synthetase that is predicted to aminoacylate its cognate tRNAs with methionine for protein biosynthesis, required for rRNA synthesis in the nucleolus
220651_s_at	MCM10	4461.5	1307.93	2396.7	729	MCM10: Minichromosome maintenance deficient 10, interacts with chromatin and the replication factors ORC2L, MCM2, and MCM6, may be involved in the initiation of DNA replication and mitotic S phase progression
202107_s_at	MCM2	8805.95	3755.3	6571.63	2149.63	MCM2: Mini chromosome maintenance deficient 2, binds chromatin and appears to regulate the onset of DNA replication, inhibits the helicase activity of the MCM 4,6,7 complex; upregulated in various cancers
201755_at	MCM5	2428.1	1201.17	1804.7	625.567	MCM5: Mini chromosome maintenance deficient 5, transcriptional coactivator that interacts with STAT1, enhances IFNG -induced and STAT1 -dependent transactivation, localizes to unreplicated chromatin and may synchronize DNA replication with the cell cycle
216237_s_at	MCM5	6826.75	3094.27	4912.47	1789.73	MCM5: Mini chromosome maintenance deficient 5, transcriptional coactivator that interacts with STAT1, enhances IFNG -induced and STAT1 -dependent transactivation, localizes to unreplicated chromatin and may synchronize DNA replication with the cell cycle
201930_at	MCM6	15721.5	7446.2	12935.7	4878.7	MCM6: Minichromosome maintenance deficient 6, a member of the MCM family of chromatin-binding proteins, has ATP-dependent helicase activity, and may have a role in initiation of DNA replication
208795_s_at	MCM7	6638.65	3852.53	5570.07	1940.37	MCM7: Minichromosome maintenance deficient 7, subunit of the MCM DNA dependent ATP dependent DNA helicase, upregulated in hypopharyngeal cancer, high-grade squamous intraepithelial cervical lesions, cervical carcinoma and MYCN-amplified neuroblastoma
203506_s_at	MED12	995.35	1302.1	1293.97	847.067	MED12: Trinucleotide repeat containing 11, subunit of the TRAP thyroid hormone receptor-associated protein complex, a coactivator of nuclear receptors; polymorphism in gene may be associated with mental retardation, schizophrenia, hypothyroidism, and depr
214831_at	MED28	1350.9	1140	1278.3	454.1	MED28: Endothelial-derived gene 1, a protein upregulated in endothelial cells treated with tumor-conditioned medium, may play a role in tumor angiogenesis
239571_at	MEF2A	885.3	1400	1307.43	2292.73	MEF2A: Myocyte enhancer factor 2A, a transcription factor that may function in muscle development; activities of mouse Mef2a and rat Mef2a are reduced in diabetic animals
1566163_at	MEIS2	288.3	162.8	144.4	552.067	MEIS2: Meis (mouse) homolog 2, a homeodomain transcription factor of the PBX/exd protein family that regulates gene expression and possibly cell differentiation
207480_s_at	MEIS2	4921	8704.73	5890.03	13062	MEIS2: Meis (mouse) homolog 2, a homeodomain transcription factor of the PBX/exd protein family that regulates gene expression and possibly cell differentiation
204825_at	MELK	18304.3	7493.87	11636.3	3974.3	MELK: Maternal embryonic leucine zipper kinase, a putative protein serine/threonine kinase, interacts with zinc-finger-like protein 9 (ZPR9)
202016_at	MEST	7548.2	5176.43	12044.7	37173.9	MEST: Mesoderm specific transcript, a paternally expressed member of the alpha-beta hydrolase fold family, functions in mesoderm development, may play a role in angiogenesis; loss of gene imprinting is linked with lung and breast carcinoma
203510_at	MET	7112	5815	6198.57	3779.23	MET: Met proto-oncogene (hepatocyte growth factor receptor), member of the receptor tyrosine kinase family, has a role in cell proliferation and migration; altered expression may be therapeutic for breast, colorectal, and lung cancer
223657_at	MGC10820	145.05	581.867	376.167	987.633	MGC10820: Protein of unknown function, has strong similarity to uncharacterized mouse Bc030183
1561749_at	MGC13098	866.95	716.033	851.267	1340.07	MGC13098: Protein with very strong similarity to DNA-directed RNA polymerase II polypeptide J-related 2 (human POLR2J2), which is a core subunit of RNA polymerase II and binds to human SATB1, member of the RNA polymerase L 13-16 kDa subunit family
228235_at	MGC16121	346.05	484.467	464.067	1569.63	MGC16121: Protein of unknown function
230600_at	MGC16309	335.85	316.567	180.833	573.967	MGC16309: Protein containing three leucine rich repeats, which mediate protein-protein interactions, has high similarity to uncharacterized mouse 1700006D24Rik
242963_at	MGC26963	1511.85	923.633	1082.27	589.867	MGC26963: Sphingomyelin synthetase 2, a ceramide cholinephosphotransferase, a member of sphingomyelin synthase family predominantly localized to the plasma membrane, likely responsible for sphingomyelin synthesis at the plasma membrane
1555586_at	MGC26988	485.55	501.033	416.167	762.7	MGC26988: Protein of unknown function, has high similarity to uncharacterized human FLJ32796
224783_at	MGC29814	2047.6	2640.37	2136.1	1393	MGC29814: Protein of unknown function, has strong similarity to uncharacterized mouse 1110014k08rik
204699_s_at	MGC29875	3452.25	2470.8	3156.67	1592.17	MGC29875: Member of the DUF1253 domain of unknown function family, has low similarity to C. elegans Y41C4A.9, which is involved in positive regulation of growth rate and gametogenesis
1558152_at	MGC3234	3844.75	1811.7	2662.43	1148.73	MGC3234: Protein containing a glycosyl hydrolase family 18 domain, has high similarity to uncharacterized mouse 3110023E09Rik
225755_at	MGC35097	1412.55	2370.7	2073.5	3611.43	MGC35097: Protein containing six Kelch motifs and two kelch motif repeats, has low similarity to a region of actinfilin (rat LOC246757), which binds F-actin and may play a role in actin bundling and neuronal function
231874_at	MGC39518	345.95	397.333	431.433	815.833	MGC39518: Protein of unknown function, has strong similarity to uncharacterized mouse BC049806
224523_s_at	MGC4308	8998.7	7496.13	11073.3	4121.47	MGC4308: Protein of unknown function, has strong similarity to uncharacterized mouse 2610528E23Rik
225834_at	MGC57827	6065.3	3827.23	5107.1	1610.3	MGC57827: Protein of unknown function, has strong similarity to uncharacterized mouse 2700049P18Rik
1565162_s_at	MGST1	19251.3	12968.2	12110.1	4787.13	MGST1: Microsomal glutathione S-transferase 1, a glutathione transferase that is involved in the response to oxidative stress; downregulated in bronchogenic carcinoma
224918_x_at	MGST1	27770.8	22750.6	19032.2	8560.47	MGST1: Microsomal glutathione S-transferase 1, a glutathione transferase that is involved in the response to oxidative stress; downregulated in bronchogenic carcinoma
231736_x_at	MGST1	29015.3	22158.6	18940.9	8865.07	MGST1: Microsomal glutathione S-transferase 1, a glutathione transferase that is involved in the response to oxidative stress; downregulated in bronchogenic carcinoma
201403_s_at	MGST3	17978.5	26735	27138.1	42754.1	MGST3: Microsomal glutathione S-transferase 3, a microsomal membrane protein that has glutathione-dependent transferase and peroxidase activities, member of a family that includes 5-lipoxygenase activating protein (ALOX5AP) and leukotriene-C4 synthase (LT
221559_s_at	MIS12	5299	4386.27	3914.9	2504.87	MIS12: Homolog of yeast Mis12, a kinetochore protein that is required for proper mitotic chromosome segregation
212021_s_at	MKI67	6349.9	2728.33	4527.73	1763.37	MKI67: Ki-67 antigen, nuclear protein expressed in proliferating cells, moves from the nucleolus to the perichromosomal layer during mitosis, may be required for proliferation, expression correlates with poor prognosis in breast, lung, and colon cancers
212022_s_at	MKI67	6419.25	3638.5	5362.23	1698.37	MKI67: Ki-67 antigen, nuclear protein expressed in proliferating cells, moves from the nucleolus to the perichromosomal layer during mitosis, may be required for proliferation, expression correlates with poor prognosis in breast, lung, and colon cancers
225826_at	MMAB	1035.85	1212.83	1272.43	586.633	MMAB: Methylmalonic aciduria (cobalamin deficiency) type B, a cobalamin adenosyltransferase that catalyzes the terminal step in the conversion of cobalamins into Ado-B12; mutations in the corresponding gene cause cblB type methylmalonic aciduria
205680_at	MMP10	3199	1152.73	2186.13	3313.87	MMP10: Matrix metalloproteinase 10 (stromelysin 2), catalyzes the activation of other matrix metalloproteases, involved in degradation of the extracellular matrix, may play a role in tumor cell invasion; mRNA is overexpressed in diabetic retinopathy corne
204259_at	MMP7	502.05	580.033	612.133	965.167	MMP7: Matrix metalloproteinase 7 (matrilysin), contributes to tumor cell invasion and metastasis, mediates pulmonary fibrosis; upregulation is associated with multiple sclerosis and some cancers; decreased expression may be therapeutic for colorectal canc
205330_at	MN1	512.25	1248.47	1218.47	2646.1	MN1: Meningioma (disrupted in balanced translocation) 1, has a proline-rich N terminus with polyglutamine tracts, a transcription coactivator, myeloid leukemia-associated fusion with TEL (ETV6) results in a transcription factor with transforming activity
219265_at	MOBKL2B	1012.2	765.233	926.8	1468.27	MOBKL2B: Protein with high similarity to chromosome 2 open reading frame 6 (human MOBK1B), which forms complexes with protein phosphatase 2A associated with striatin (human STRN) or human GS2NA, member of the Mob1 and phocein family
243052_at	MOBKL2C	453.5	642.9	641.933	997.567	MOBKL2C: Protein with high similarity to human MOBK1B, which forms stable complexes with striatin (human STRN) -protein phosphatase 2A and human GS2NA (STRN3) -protein phosphatase 2A, member of the Mob1 and phocein family
206205_at	MPHOSPH9	1425.2	1129.63	1170.17	504.7	MPHOSPH9: M-phase phosphoprotein 9, phosphorylated by M-phase-promoting factor and may regulate mitotic processes, localized to the Golgi complex of interphase cells and is dispersed throughout the cell during M phase
218890_x_at	MRPL35	4691.95	3215.9	4382.47	2107.67	MRPL35: Protein of unknown function, has a region of low similarity to a region of C. elegans M01F1.6, which is a putative large ribosomal subunit protein
236779_at	MRPS5	273.95	505	428.233	1003.73	MRPS5: Protein containing a ribosomal protein S5 N-terminal domain and a ribosomal protein S5 C-terminal domain, has high similarity to uncharacterized mouse Mrps5
240148_at	MSH6	614.55	753.9	743.533	1164.7	MSH6: MutS homolog 6 (E. coli), subunit of the MutS alpha complex that binds to mismatched nucleotides, functions in mismatch repair, recombination, and in drug susceptibility, deficiency is associated with atypical hereditary nonpolyposis colorectal canc
219588_s_at	MTB	6297.45	2869.1	4447.8	1617.6	MTB: More than blood, component of a condensin-related protein complex that includes SMC2L1, SMC4L1, hHCP-6, and kleisin-beta, contains HEAT repeats
201761_at	MTHFD2	20095.3	20184.3	19225.1	10106.8	MTHFD2: NAD-dependent methylene tetrahydrofolate dehydrogenase-methenyltetrahydrofolate cyclohydrolase, a bifunctional enzyme that may provide formyltetrahydrofolate for formylmethionyl tRNA biosynthesis
211695_x_at	MUC1	420.5	200.1	208.433	621	MUC1: Mucin (episialin), a cell surface transmembrane glycoprotein involved in cell-cell and cell-matrix adhesion and immune defense, variants are associated with gastric carcinoma and aberrant expression is associated with CF and breast and lung cancer
208208_at	MYH13	255.25	362.133	289.2	596.133	MYH13: Skeletal muscle myosin heavy chain (extraocular muscle myosin heavy chain), member of a family of motor proteins that contain an ATPase head domain and a rod-like tail domain and provide the force for muscle contraction, cytokinesis and phagocytosi
234290_x_at	MYH14	1108.45	1148.2	1177.6	1871	MYH14: Myosin heavy polypeptide 14, a putative nonmuscle myosin heavy chain; mutations in the corresponding gene cause autosomal dominant hearing loss
205145_s_at	MYL5	661	735.567	751.333	1127.83	MYL5: Regulatory myosin light chain 5, a regulatory myosin light chain isoprotein, contains calcium binding motifs and putative phosphorylation sites, expressed in fetal but not adult skeletal muscle
201970_s_at	NASP	9534.45	3993.67	6627.4	2420.63	NASP: Nuclear autoantigenic sperm protein, a putative histone storage or transport protein that may play roles in the cell cycle and spermatogenesis, testicular and somatic alternative forms are produced by alternative splicing of mRNA
1552658_a_at	NAV3	2813.2	1387.23	2556.93	802.567	NAV3: Neuron navigator 3, expressed in the brain, may play a role in neuron proliferation, downregulated in primary neuroblastomas
242418_at	NBEA	365.4	627.367	568.367	1146.27	NBEA: Neurobeachin, may bind proteins via its BEACH and PH domains during signal transduction, may act in protein kinase A anchoring; gene maps near locus for two neurological diseases, Moebius syndrome and familial nocturnal enuresis
202906_s_at	NBS1	3577.35	3647.4	3538.93	2043.8	NBS1: Nijmegen breakage syndrome 1 (nibrin), a double-strand DNA break repair protein, component of the NBS1-RAD50-MRE11A complex, required for activation of checkpoint kinase CHEK2, may act with ATM; gene mutation causes Nijmegen breakage syndrome
209550_at	NDN	3408.25	3083.03	2136.2	405.267	NDN: Necdin, a growth suppressor encoded by an imprinted gene expressed from the paternal allele, may play a role in behavior, downregulated in melanoma; imprinting and lack of expression may contribute to Prader-Willi syndrome
209159_s_at	NDRG4	770.65	933.033	1414.43	4050.8	NDRG4: NDRG family member 4, a protein that acts in the Erk/MAPK cascade, negatively regulates migration and proliferation, may play a role in brain or heart development, significant downregulation in the brain is associated with Alzheimer disease
228940_at	NDUFB4	450.3	407.733	407.533	613.433	NDUFB4: CI-B15 subunit of the NADH-ubiquinone oxidoreductase (complex I), a multiprotein complex that transports electrons from NADH to ubiquinone, present within the hydrophobic protein fraction of complex I
201226_at	NDUFB8	13744.4	13104.7	15570.4	6232.7	NDUFB8: NADH dehydrogenase (ubiquinone) 1 beta subcomplex 8 (19 kD), a multiprotein complex that transports electrons from NADH to ubiquinone
203962_s_at	NEBL	436.9	439.367	422.067	670.233	NEBL: Nebulette, binds actin, alpha-actinin (ACTN1), zyxin (ZYX), and tropomyosin, may regulate Z-line assembly in cardiac muscle sarcomeres; gene polymorphisms are associated with nonfamilial idiopathic dilated cardiomyopathy
33767_at	NEFH	789.2	750	1240.7	320.367	NEFH: Neurofilament heavy polypeptide (200kD), has 43 KSP repeat motifs, a neurofilament component, likely regulates axonal diameter, may act in synaptic transmission; gene mutation is associated with a small percentage of amyotrophic lateral sclerosis ca
229461_x_at	NEGR1	2729.15	3015.13	2857.03	5041.87	NEGR1: Protein with strong similarity to kilon (rat Negr1), which homotrimerizes and heterodimerizes with the opioid-binding cell adhesion molecule OBCAM (rat Opcml), contains three immunoglobulin (Ig) domains, and two immunoglobulin I-set and V-set domai
243357_at	NEGR1	2419.05	3062.4	2170.37	4799.7	NEGR1: Protein with strong similarity to kilon (rat Negr1), which homotrimerizes and heterodimerizes with the opioid-binding cell adhesion molecule OBCAM (rat Opcml), contains three immunoglobulin (Ig) domains, and two immunoglobulin I-set and V-set domai
204641_at	NEK2	3885.25	1999.93	3080.93	1104.7	NEK2: NIMA (never in mitosis gene a)-related expressed kinase 2, a serine/threonine protein kinase, involved in the centrosome cycle and the regulation of mitosis, phosphorylates and inhibits protein phosphatase 1
211080_s_at	NEK2	1301.05	814.467	1010.17	471.3	NEK2: NIMA (never in mitosis gene a)-related expressed kinase 2, a serine/threonine protein kinase, involved in the centrosome cycle and the regulation of mitosis, phosphorylates and inhibits protein phosphatase 1
222774_s_at	NETO2	5588.5	3181.03	2145.37	1214.67	NETO2: Protein containing two CUB domains, which occurs extracellularly often in developmentally regulated proteins, and a low-density lipoprotein receptor domain class A repeat, has a region of low similarity to a region of cubilin (human CUBN)
204888_s_at	NEURL	398.25	433.967	403.867	817.1	NEURL: Neuralized homolog (Drosophila), may determine cell fate in the central nervous system, may have a tumor suppressive role; gene mutations have been isolated from astrocytic tumors
208003_s_at	NFAT5	1686.65	4189.13	2739.77	7548.2	NFAT5: Nuclear factor of activated T-cells 5, dimeric transcriptional activator that binds to TonE sequences and is activated by hyperosmotic stress in T cells, regulates TNF alpha (TNF) and lymphotoxin-beta (LTB) genes in osmotically stressed T cells
226991_at	NFATC2	569.2	1243	1323.97	364.833	NFATC2: Nuclear factor of activated T-cells cytoplasmic calcineurin-dependent 2, a calcineurin-dependent transcription factor that interacts with coactivators to regulate expression of cytokines and other genes, plays a role in T-cell activation
228442_at	NFATC2	466	1252.67	1058.27	378.067	NFATC2: Nuclear factor of activated T-cells cytoplasmic calcineurin-dependent 2, a calcineurin-dependent transcription factor that interacts with coactivators to regulate expression of cytokines and other genes, plays a role in T-cell activation
238130_at	NFATC2IP	387	518.533	412.333	891.133	NFATC2IP: Protein with high similarity to nuclear factor of activated T-cells cytoplasmic 2 interacting protein (mouse Nfatc2ip), which is a transcription cofactor that interacts with NF-AT to augment interleukin-4 (mouse Il4) transcription
213033_s_at	NFIB	3812	4652.6	3487.4	8172.17	NFIB: Nuclear factor 1-B, member of the nuclear factor 1 transcription factor family, binds other NFI proteins to mediate NFI transcription, acts as a replication factor for adenovirus DNA replication; translocation with HMGIC occurs in pleomorphic adenom
241630_at	NFYC	462.4	513.467	517.833	782.5	NFYC: Nuclear transcription factor-Y gamma, subunit C of the heterotrimeric NF-Y CCAAT-binding transcription factor complex which includes the components, NFYA and NFYB
223442_at	NICN1	1756.85	2202.6	2223.57	3385.6	NICN1: Protein of unknown function, has strong similarity to uncharacterized mouse Nicn1
201708_s_at	NIPSNAP1	1238.85	1840.87	1925.27	3077.67	NIPSNAP1: NIPSNAP C. elegans homolog 1, a member of the NIPSNAP family of proteins, may have a vesicle transport-related function
1557737_s_at	NKTR	496.4	500.733	588.133	1056.97	NKTR: Natural killer tumor recognition protein, exhibits peptidylprolyl cis-trans isomerase and protein chaperone activity; may function as a component of the natural killer cell putative tumor-recognition complex
1570342_at	NKTR	199.4	250.567	271.533	508	NKTR: Natural killer tumor recognition protein, exhibits peptidylprolyl cis-trans isomerase and protein chaperone activity; may function as a component of the natural killer cell putative tumor-recognition complex
215338_s_at	NKTR	1999.25	2869.17	2589.17	4625.47	NKTR: Natural killer tumor recognition protein, exhibits peptidylprolyl cis-trans isomerase and protein chaperone activity; may function as a component of the natural killer cell putative tumor-recognition complex
207703_at	NLGN4Y	836.2	1186.63	1161.37	691.967	NLGN4Y: Protein with very strong similarity to neuroligin 4 (human NLGN4X), which binds postsynaptic density 95 protein (human DLG4) and mutations are associated with autism, mental retardation, and Asperger Syndrome, contains a carboxylesterase domain
205005_s_at	NMT2	6364.75	5903.4	7565	12513.2	NMT2: N-myristoyltransferase 2, catalyzes the N-myristoylation of proteins, expression and activity are upregulated in brain tumors; mouse and rat Nmt2 are induced by dioxin and may be involved in dioxin-mediated carcinogenesis
205006_s_at	NMT2	6582.9	6901.57	7434.6	14046.3	NMT2: N-myristoyltransferase 2, catalyzes the N-myristoylation of proteins, expression and activity are upregulated in brain tumors; mouse and rat Nmt2 are induced by dioxin and may be involved in dioxin-mediated carcinogenesis
232373_at	NOXA1	421.75	531.367	276.533	856	NOXA1: NADPH oxidase activator 1, activates the superoxide-generating NOX1 and the phagocyte NADPH oxidase, forms a complex with p47phox (NCF1) and p41nox (NOXO1), may act as a colon cancer antigen
206285_at	NPHP1	78.8	209.1	115.9	502.767	NPHP1: Nephrocystin, SH3 domain-containing protein that associates with Pyk2 (PTK2B) and induces its tyrosine phosphorylation, appears to be important to renal function; gene mutations result in the cystic kidney disease familial juvenile nephronophthisis
221923_s_at	NPM1	56505.3	40056.3	43219.8	24259.7	NPM1: Nucleophosmin 1 (nucleolar phosphoprotein B23, numatrin); fusion of corresponding gene with gene of anaplastic lymphoma kinase (ALK), myelodysplasia-myeloid leukemia factor 1 (MLF1), or retinoic acid receptor alpha (RARA) are associated with some ca
201467_s_at	NQO1	6207	5260.63	8362.93	18330.8	NQO1: NAD(P)H dehydrogenase quinone 1, cytosolic reductase targeting quinones, predicted to function in detoxification and oxidative stress responses; gene polymorphisms are associated with increased benzene hematotoxicity, urolithiasis and various cancer
201468_s_at	NQO1	25552.8	23266.4	31809.7	78267.1	NQO1: NAD(P)H dehydrogenase quinone 1, cytosolic reductase targeting quinones, predicted to function in detoxification and oxidative stress responses; gene polymorphisms are associated with increased benzene hematotoxicity, urolithiasis and various cancer
210519_s_at	NQO1	30357.2	30182.1	38891.8	77887	NQO1: NAD(P)H dehydrogenase quinone 1, cytosolic reductase targeting quinones, predicted to function in detoxification and oxidative stress responses; gene polymorphisms are associated with increased benzene hematotoxicity, urolithiasis and various cancer
204652_s_at	NRF1	727.2	445.267	430.533	684	NRF1: Nuclear respiratory factor 1, a basic leucine-zipper transcriptional activator involved in protein synthesis, mitochondrial biogenesis, respiration, tyrosine catabolism, and purine nucleotide metabolism, upregulated in thyroid oncocytoma
232149_s_at	NSMAF	2261.3	1475.2	1450	942.933	NSMAF: Neutral sphingomyelinase (N-Smase) activation associated factor, mediates tumor necrosis factor receptor CD40 (TNFRSF5) induction of N-Smase, involved in TNF alpha mediated induction of apoptosis, binds to the TNF receptor TNF-R55 (TNFRSF1A)
209155_s_at	NT5C2	4359.5	4547.3	5544.67	8346.33	NT5C2: 5'-nucleotidase cytosolic II, a regulatory allosteric enzyme of purine nucleotide catabolism, activity is stimulated by glycerate 2,3 bisphosphate and ATP; reduced activity in lymphocytes is associated with systemic lupus erythematosus
219347_at	NUDT15	6226.35	3543.87	4497.53	1649.03	NUDT15: Protein with strong similarity to mutT-related protein 2 (mouse Nudt15), which hydrolyzes mutagenic factor 8-oxo-dGTP to 8-oxo-dGMP and may prevent DNA replication errors due to misincorporation of 8-oxoguanine into DNA, contains a mutT domain
212709_at	NUP160	3372.35	1949.13	2512.4	1278.9	NUP160: Nucleoporin 160kDa, a putative nuclear pore component that is involved in poly(A)+ mRNA export from the nucleus
214675_at	NUP188	489.8	394.067	384.433	752.3	NUP188: Protein of unknown function, has strong similarity to uncharacterized mouse Nup188
212247_at	NUP205	5998.95	2900.47	4375.93	1770.07	NUP205: Nucleoporin 205, a 205 kDa nuclear pore complex protein that contains a leucine zipper, may form a nucleoporin complex with Nup93 (KIAA0095)
222382_x_at	NUP205	599	714.767	740.433	385.5	NUP205: Nucleoporin 205, a 205 kDa nuclear pore complex protein that contains a leucine zipper, may form a nucleoporin complex with Nup93 (KIAA0095)
202153_s_at	NUP62	5937.75	3722	4316.53	2423.23	NUP62: Nuclear pore glycoprotein p62, a component of the nuclear pore, may be involved in nucleocytoplasmic transport, targeted for degradation during poliovirus infection
202900_s_at	NUP88	8719.25	5910.8	7630.4	3277.37	NUP88: Nucleoporin 88, a nuclear pore complex component, association with the pore is dependent upon interaction with nucleoporin NUP214, may be a proliferation marker of malignant transformation, overexpressed in many cancers
225314_at	OCIAD2	11515.6	10539.6	6640.97	2616.37	OCIAD2: Member of the ovarian carcinoma immunoreactive antigen (OCIA) family
1564590_a_at	OFCC1	205.4	288.3	80.0667	597.967	OFCC1: Protein of unknown function
1564805_a_at	OFCC1	441.05	321.167	294.133	628.333	OFCC1: Protein of unknown function
213599_at	OIP5	4876.15	2925.77	3436.13	1816.23	OIP5: Opa-interacting protein 5, an epithelial cell protein that interacts with the Neisseria gonorrhoeae OpaP outer membrane protein, may play a role in bacteria-host interactions during pathogenic invasion
244806_at	OR2T35	252.45	220.333	211.367	560.133	OR2T35: Protein with high similarity to olfactory receptor 17 (mouse Olfr17), which may contribute to establishing a sensory topographic map in the olfactory bulb through axon guidance, member of the rhodopsin family of G protein-coupled receptors (GPCR)
220631_at	OSGEPL1	1379.25	1140.47	1337.13	468.3	OSGEPL1: Member of the M22 glycoprotease family, which may be zinc-dependent endopeptidases, has low similarity to uncharacterized C. elegans C01G10.10
207091_at	P2RX7	313.95	303.5	320.233	540.3	P2RX7: Purinergic receptor P2X (channel-7), ATP-gated calcium channel capable of forming macropores permeable to large molecules, mediates mycobactericidal activity; agonist stimulation may prevent cell proliferation associated with chronic lymphocytic le
243453_at	PACS1	755.35	804	811.267	1338.63	PACS1: Phosphofurin acidic cluster sorting protein 1 (cytosolic sorting protein 1), may control the subcellular localization of proteins between the Golgi and endosomal compartments, may play a role in the pathogenesis of HIV-1
218997_at	PAF53	2166.95	1975.4	1855.4	1197.43	PAF53: Protein with high similarity to RNA polymerase I associated factor 53 kD (mouse Paf53), which is an RNA polymerase I subunit required for ribosomal DNA transcription that binds mouse Tcfubf, member of the A49-like RNA polymerase I associated factor
201014_s_at	PAICS	20887.8	12211	17630.7	6621.13	PAICS: SAICAR (phosphoribosylaminoimidazole-succinocarboxamide) synthetase and AIR (phosphoribosylaminoimidazole) carboxylase, a bifunctional protein required for de novo purine biosynthesis
213990_s_at	PAK7	364.05	368.467	279.167	717	PAK7: p21(CDKN1A)-activated kinase 7, protein kinase that interacts with GTP-bound Cdc42 and Rac, activates JNK (MAPK8), promotes neurite outgrowth and filopodium formation
208644_at	PARP1	12477.1	7034.63	8026.67	4584.97	PARP1: Poly (ADP-ribose) polymerase family member 1, catalyzes formation of ADP ribose polymers attached to proteins using NAD(+) as substrate in response to DNA damage, acts in DNA repair and apoptosis, increased proteolysis may be therapeutic for colon
229350_x_at	PARP10	877.05	1535	1790	3018.4	PARP10: Protein of unknown function, has a region of moderate similarity to a region of TCDD-inducible poly(ADP-ribose) polymerase (mouse Tiparp), which is a poly(ADP-ribose)polymerase that ADP-ribosylates proteins and is stimulated by the toxin TCDD
213917_at	PAX8	329.45	224.6	237.467	601.533	PAX8: Paired box gene 8, a paired domain transcription factor, required for thyroid development and may function in mesenchymal-epithelial cell transition in kidney development; mutations in the corresponding gene are associated with congenital hypothyroi
232613_at	PB1	717.15	383.7	629.8	1060.8	PB1: Polybromo 1, a non-histone component of the SWI/SNF-B chromatin-remodeling complex, contains six polybromo domains and a high mobility group box which may be involved in complex targeting
236495_at	PBEF1	162.2	264.8	261.5	641.467	PBEF1: Pre-B cell colony-enhancing factor, a cytokine that synergizes the colony formation activity of stem cell factor (KITLG) and interleukin 7 (IL7) in early B-lineage cells; may play a role in infection-induced preterm birth and primary colorectal can
243296_at	PBEF1	3189.35	3717.07	3782.07	5797.9	PBEF1: Pre-B cell colony-enhancing factor, a cytokine that synergizes the colony formation activity of stem cell factor (KITLG) and interleukin 7 (IL7) in early B-lineage cells; may play a role in infection-induced preterm birth and primary colorectal can
219148_at	PBK	15852.9	8348.9	11911.7	3939.3	PBK: T-LAK cell-originated protein kinase, a serine-threonine kinase active during mitosis, binds A-Raf (ARAF1), C-Raf (RAF1) and DLG1, activates p38 MAP kinase, may serve in cell cycle regulation, lymphoid cell activation and spermatogenesis
205656_at	PCDH17	492.9	783.267	639.4	1294.6	PCDH17: Member of the cadherin domain-containing family, which are calcium-dependent cell-cell adhesion proteins, has moderate similarity to protocadherin 10 (mouse Pcdh10), which is a homophilic cell adhesion molecule
238084_at	PCGF3	350.9	653.933	912.167	53.8667	PCGF3: Protein containing a C3HC4 type (RING) zinc finger, which may act in protein binding, has low similarity to a region of murine leukemia viral (bmi-1) oncogene homolog (human PCGF4), which is a transcriptional repressor that may be associated with l
204025_s_at	PDCD2	2782.15	2145.4	2661.93	1328.13	PDCD2: Programmed cell death 2, an apoptosis-associated protein, may be downregulated in lymphoma due to deregulation of BCL6 repressor
204449_at	PDCL	1809.75	1943.23	1985.1	3316.27	PDCL: Phosducin-like, associates with G beta gamma subunits to regulate G protein-mediated signaling
1556764_s_at	PDE4D	349.55	423.667	450.267	687.667	PDE4D: Phosphodiesterase 4D, cAMP-specific phosphodiesterase that is sensitive to the antidepressant rolipram, plays role in cAMP mediated signal transduction by regulating cellular cAMP level
1552931_a_at	PDE8A	1561.1	1195.5	1187.13	754.8	PDE8A: Phosphodiesterase 8A, a high affinity cAMP-specific phosphodiesterase that may function in signal transduction during penile erection and is inhibited by dipyridimole, may play a role in the control of cAMP levels in T cells
205463_s_at	PDGFA	4531.7	4955.57	5084.27	7656.07	PDGFA: Platelet-derived growth factor alpha, homodimer and heterodimer activate receptors PDGFRA and PDGFRB, respectively, regulates cell proliferation and migration, involved in neuronal differentiation; neutralizing antibody may be therapeutic for gliom
216867_s_at	PDGFA	805.75	595.667	837.033	1295.63	PDGFA: Platelet-derived growth factor alpha, homodimer and heterodimer activate receptors PDGFRA and PDGFRB, respectively, regulates cell proliferation and migration, involved in neuronal differentiation; neutralizing antibody may be therapeutic for gliom
205960_at	PDK4	258.4	311.467	342.667	594.2	PDK4: Pyruvate dehydrogenase kinase 4, phosphorylates and inactivates the pyruvate dehydrogenase complex and regulates glucose oxidation, upregulation is associated with insulin-resistant diabetes and non-insulin-dependent diabetes mellitus (NIDDM)
225207_at	PDK4	204.9	771.233	538.833	1295.17	PDK4: Pyruvate dehydrogenase kinase 4, phosphorylates and inactivates the pyruvate dehydrogenase complex and regulates glucose oxidation, upregulation is associated with insulin-resistant diabetes and non-insulin-dependent diabetes mellitus (NIDDM)
203242_s_at	PDLIM5	3554.15	4550.77	3040.07	7072.5	PDLIM5: PDZ and LIM domain 5, binds oncoprotein Ret and may bind protein kinase C, may mediate Ret mitogenic signaling
203243_s_at	PDLIM5	10661	7029.93	9645.07	15416.9	PDLIM5: PDZ and LIM domain 5, binds oncoprotein Ret and may bind protein kinase C, may mediate Ret mitogenic signaling
212412_at	PDLIM5	17553.2	17621.9	14663.9	28541.2	PDLIM5: PDZ and LIM domain 5, binds oncoprotein Ret and may bind protein kinase C, may mediate Ret mitogenic signaling
213684_s_at	PDLIM5	577.35	576.033	680.2	1361.83	PDLIM5: PDZ and LIM domain 5, binds oncoprotein Ret and may bind protein kinase C, may mediate Ret mitogenic signaling
216804_s_at	PDLIM5	5549.5	7873.7	4327.97	13205.5	PDLIM5: PDZ and LIM domain 5, binds oncoprotein Ret and may bind protein kinase C, may mediate Ret mitogenic signaling
221994_at	PDLIM5	438.7	421.333	419.9	1047.03	PDLIM5: PDZ and LIM domain 5, binds oncoprotein Ret and may bind protein kinase C, may mediate Ret mitogenic signaling
202671_s_at	PDXK	3549.25	3538.77	3100.3	1615.1	PDXK: Pyridoxal kinase (vitamin B6 kinase), a member of a family of carbohydrate kinases, catalyzes the phosphorylation of pyridoxal to form pyridoxal-5-phosphate in vitamin B6 metabolism
242892_at	PER2	285.85	384.5	368.967	636.233	PER2: Period homolog 2, member of a family of D. melanogaster period homologs, contains a PAS dimerization domain, involved in the regulation of circadian rhythm; mutation in gene is associated with familial advanced sleep phase syndrome
213302_at	PFAS	5504.65	2721.37	3977.97	1647.8	PFAS: Phosphoribosylformylglycinamidine synthase (FGAR amidotransferase), catalyzes the fourth reaction in the de novo synthesis of purines
207537_at	PFKFB1	474.45	394.833	575.6	894.933	PFKFB1: 6-phosphofructo-2-kinase, fructose-2,6-biphosphatase 1, liver and muscle form, enzyme involved in regulating glycolysis, catalyzes the synthesis and degradation of fructose-2,6-bisphosphate
221521_s_at	Pfs2	5677.95	1995.47	4951.4	1178.37	Pfs2: Member of the partner of SLD five (PSF2) family, which are components of the GINS DNA replication complex, has moderate similarity to C. elegans F31C3.5, which is involved in embryogenesis, body morphogenesis, and regulation of movement
206288_at	PGGT1B	1109.75	540.9	551.033	252.533	PGGT1B: Protein geranylgeranyltransferase type-I beta subunit, transfers geranylgeranyl groups to the cysteine residue of proteins containing a C-terminal CAAX motif, involved in cell proliferation and apoptosis; may have a role in tumor cell growth
201701_s_at	PGRMC2	5171.9	5006.27	5401.1	9036.23	PGRMC2: Progesterone receptor membrane component 2, putative transmembrane steroid hormone receptor, preferentially expressed in placenta
213227_at	PGRMC2	4144.85	3717.23	3381.17	5903.67	PGRMC2: Progesterone receptor membrane component 2, putative transmembrane steroid hormone receptor, preferentially expressed in placenta
227211_at	PHF19	6059.8	4025.87	5136.6	2357.63	PHF19: PHD finger protein 19, a transcriptional repressor, upregulation is associated with tumor progression in several cancers
227212_s_at	PHF19	5806.3	3537.63	4253.97	1968.13	PHF19: PHD finger protein 19, a transcriptional repressor, upregulation is associated with tumor progression in several cancers
1557578_at	PHLDB2	387.2	239.167	306.1	554.467	PHLDB2: Pleckstrin homology-like domain family B member 2, binds gamma-filamin (human FLNC), binds and acts as a sensor of phosphatidylinositol-3,4,5-triphosphate, may act as an effector molecule for type I phosphoinositide 3-kinases
203492_x_at	PIG8	2249.4	2408.7	2332.13	1504.1	PIG8: Translokin, a microtubule associated protein that binds to, and is responsible for the nuclear translocation of, the 18 kD form of basic fibroblast growth factor (human FGF2)
241155_at	PIP5K2A	66.85	71.3667	248.967	645.233	PIP5K2A: Phosphatidylinositol-4-phosphate 5-kinase type II, alpha, a member of a family of kinases responsible for the synthesis of PtdIns(4,5)P2
207469_s_at	PIR	10580.5	17169.2	15907.8	28397.7	PIR: Pirin, an iron-binding nuclear protein and transcriptional cofactor, may stimulate RNA polymerase II transcription and adenovirus DNA replication
242924_at	PITPNB	240.35	326.567	281.267	538.867	PITPNB: Phosphatidylinositol transfer protein beta, predicted to catalyze the transfer of phosphatidylinositol monomers between membranes
1569597_at	PITPNC1	837.7	676.433	607.367	1086.13	PITPNC1: Retinal degeneration B beta, a retinal degeneration B beta phosphatidylinositol transfer protein, contains an amino-terminal PITP-like domain, transfers phosphatidylinositol in vitro, and may function in signal transduction
204267_x_at	PKMYT1	2320.5	1455.97	1708.4	868.2	PKMYT1: Membrane-associated tyrosine- and threonine-specific CDC2-inhibitory kinase, controls the cell cycle by phosphorylating and inactivating cyclin-bound CDC2, may play a role in shuttling CDC2-cyclin B1 (CCNB1) complexes between the nucleus and cytop
219584_at	PLA1A	76.1	238.933	188.633	644.2	PLA1A: Phosphatidylserine-specific phospholipase A1, hydrolyzes fatty acids at the sn-1 position of phosphatidylserine and 1-acyl-2-lysophosphatidylserine, plays a role in regulation of phosphatidylserine or lysophosphatidylserine-mediated functions
210145_at	PLA2G4A	9181.9	7777.03	7337.4	3642.3	PLA2G4A: Group IVa calcium-dependent cytosolic phospholipase A2, releases arachidonic acid from membrane phospholipids, involved in superoxide generation, prostaglandin metabolism, and response to stress; inhibition may be therapeutic for Chlamydia infect
227419_x_at	PLAC9	82	784	928.733	2216.17	PLAC9: Protein of unknown function, has high similarity to uncharacterized mouse MGC41689
216971_s_at	PLEC1	1983.15	1413.9	1647.2	783.2	PLEC1: Plectin 1, a member of the plakin family that crosslinks the cytoskeleton and the plasma membrane in hemidesmosomes and focal contacts, may act in epithelial differentiation; mutation causes epidermolysis bullosa simplex
228450_at	PLEKHA7	60.6	173.767	145.867	561.4	PLEKHA7: Protein containing two WW domains, which bind proline-rich peptide epitopes and a pleckstrin homology (PH) domain, has low similarity to human PLEKHA4, which binds phosphatidylinositol-3,4,5-triphosphate
226122_at	PLEKHG1	1744.65	1734.3	1527.43	998.5	PLEKHG1: Protein containing a pleckstrin homology (PH) domain, which mediate protein-protein and protein-lipid interactions
202240_at	PLK1	4075.45	1943.47	2534.83	905.167	PLK1: Polo-like kinase, regulates CDC2-cyclin B through activation of CDC25C phosphatase, plays a role in multiple mitotic checkpoints, maturation of mitotic centrosomes, and cell proliferation; highly expressed in tumor tissues
204887_s_at	PLK4	3254.75	1341.2	2006.63	631.067	PLK4: Serine/threonine kinase 18, a putative protein kinase belonging to the polo family of mitotic regulators, expressed in proliferating cells during specific phases of the cell cycle; overexpressed in colorectal cancer
202075_s_at	PLTP	1107.45	1977.1	2045.83	1223	PLTP: Phospholipid transfer protein, has serine esterase activity, functions in lipid transport, and converts high density lipoproteins into smaller and larger particles; level of activity is altered in emphysema, obesity, and diabetes, may be antiatherog
1564414_a_at	PNLDC1	290.5	253.633	207.967	539.167	PNLDC1: Member of the CAF1 family ribonuclease family, has low similarity to poly(A)-specific ribonuclease (human PARN), which is a 3'-5' exoribonuclease that binds iron and degrades mRNA poly(A) tails during oocyte maturation and mRNA decay
209598_at	PNMA2	3350.65	3191.9	11650.6	17939.5	PNMA2: Paraneoplastic antigen MA2, antigen recognized by autoantibodies in the sera of some patients with paraneoplastic syndromes with underlying testicular cancer or lung cancer
209739_s_at	PNPLA4	396.45	542.533	740.033	168.033	PNPLA4: Member of the patatin family, which are storage proteins that may also catalyze the cleavage of fatty acids from membrane lipids, has moderate similarity to uncharacterized C. elegans D1054.1
207746_at	POLQ	574.1	548.333	528.767	285.467	POLQ: Polymerase (DNA directed) theta, a DNA polymerase with 3'-5' exonuclease and single-stranded DNA-dependent ATPase activities, performs high fidelity DNA synthesis, including lesional bypass DNA synthesis, upregulated in colon, lung and stomach cance
1555350_at	PPHLN1	608.05	394.267	454.733	684.633	PPHLN1: Protein of unknown function, has high similarity to uncharacterized mouse Pphln1
217602_at	PPIA	553.2	365.467	534.033	845.9	PPIA: Peptidylprolyl isomerase A (cyclophilin A), mediates immunosuppressant action of cyclosporin A by inhibiting calcineurin phosphatase activity, has nuclease activity, binds to transcription factors, incorporates into HIV-1 virions and regulates infec
204228_at	PPIH	6833.55	4778.63	6716.07	2546.23	PPIH: Peptidyl prolyl isomerase H (cyclophilin H), a Cyclosporin A-binding peptidyl-prolyl cis-trans isomerase that binds splicing factors Prp3 (HPRP3P), Prp4 (HPRP4P) and Prp18 (PRPF18) and functions at the second step of pre-mRNA splicing
218849_s_at	PPP1R13L	2741.8	2638.63	2657.13	4335.13	PPP1R13L: RelA-associated inhibitor, a transcriptional corepressor containing ankyrin repeats and an SH3 domain, binds to the NF-kappaB subunit p65 (RELA) and inhibits its transcriptional activity, inhibits transcription and replication of HIV-1 virus
204284_at	PPP1R3C	606.55	2144	1240.17	3425.77	PPP1R3C: Protein phosphatase 1 regulatory subunit 5 (protein targeting to glycogen), regulates protein phosphatase 1, may regulate glycogen synthase
202885_s_at	PPP2R1B	132.5	519.567	486.767	1094	PPP2R1B: Protein phosphatase 2 regulatory subunit A (PR 65) beta isoform, structural subunit of protein phosphatase 2A, a putative tumor suppressor, may act in cell cycle control; mutation of the corresponding gene is associated with lung, breast, and col
225066_at	PPP2R2D	237.75	208.033	223.8	523.633	PPP2R2D: Protein with very strong similarity to rat Ppp2r2d, which is a subunit of protein phosphatase 2A that may play a role in targeting the PP2A holoenzyme to the cytosol, contains five WD domain G-beta repeats
207000_s_at	PPP3CC	1407.1	1724.4	1685.97	1109.97	PPP3CC: Protein with strong similarity to human PPP3CA, which is the catalytic subunit of a protein phosphatase that regulates activities of transcription factors involved in growth control and apoptosis, contains a calcineurin-like phosphoesterase domain
220453_at	PQLC2	524.35	619.4	576.067	965.6	PQLC2: Protein containing a PQ loop repeat, has low similarity to S. pombe Stm1p, which is a G protein-coupled receptor that acts as a nutrient sensor for sexual differentiation and stress response pathways
218009_s_at	PRC1	21824	9225.33	12377.1	4111.5	PRC1: Protein regulator of cytokinesis 1, associates with the mitotic spindle, required for cytokinesis but not nuclear division, binds and regulates the GTPase-activating protein MgcRacGAP (RACGAP1), may function in spindle elongation
205053_at	PRIM1	3009.5	2159.63	2529.5	1301.53	PRIM1: Primase polypeptide 1 (49kD), a subunit of the DNA-polymerase-alpha-primase complex, synthesizes RNA primer de novo, and has essential roles in the initiation of DNA replication and in synthesis of Okazaki fragments
209685_s_at	PRKCB1	750.25	547.567	486.9	850.567	PRKCB1: Protein kinase C beta 1, serine/threonine kinase that acts in the glucose response and proliferation, expression is altered in ALS, colon adenoma, heart failure, Huntington's disease and diabetic nephropathy; rat Prkcb1 is involved in diabetic nep
213010_at	PRKCDBP	5780.05	6426.8	4040.23	2390.3	PRKCDBP: Protein kinase C delta binding protein, a BRCA1 - binding protein that is downregulated by promoter hypermethylation in breast and lung cancer
238011_at	PRO0149	283.75	360.867	312.167	567.233	PRO0149: Protein of unknown function, has high similarity to uncharacterized mouse 1810013L24Rik
224559_at	PRO1073	4132.05	11833.7	8878.97	18456.4	PRO1073: Protein of unknown function
228656_at	PROX1	433.9	451.533	441.4	745.367	PROX1: Prospero-related homeobox 1, a homeodomain-containing transcription factor that may be involved in development of the lens and induction of cell proliferation
209161_at	PRPF4	4204.2	2621.03	3724.13	1653.1	PRPF4: PRP4 pre-mRNA processing factor 4 homolog, part of a complex with HPRP3P and cyclophilin H (PPIH) that associates with U4/U6 snRNP
226610_at	PRR6	3024.3	2964.2	2893.3	1613.37	PRR6: Member of the DUF636 protein of unknown function family, has high similarity to uncharacterized mouse Prr6
226611_s_at	PRR6	4002.3	3698.13	3522.07	2162.97	PRR6: Member of the DUF636 protein of unknown function family, has high similarity to uncharacterized mouse Prr6
226279_at	PRSS23	32410.8	40005.7	34186.9	69068.2	PRSS23: Protease serine 23, expression is upregulated in papillary thyroid tumors
222803_at	PRTFDC1	2025.45	2235.47	1498.6	997.033	PRTFDC1: Protein with high similarity to hypoxanthine guanine phosphoribosyltransferase (human HPRT1), which is a purine salvage pathway enzyme associated with Lesch-Nyhan and Kelley Seegmiller syndromes and gout, contains a phosphoribosyl transferase dom
220892_s_at	PSAT1	5761.6	5304.93	4673.6	1758.13	PSAT1: Phosphoserine aminotransferase 1, a member of the aminotransferases class-V family of pyridoxal-phosphate-dependent enzymes, may be involved in embryo implantation, upregulated in colon adenocarcinoma
223062_s_at	PSAT1	12815	13696.3	11186.5	3774.23	PSAT1: Phosphoserine aminotransferase 1, a member of the aminotransferases class-V family of pyridoxal-phosphate-dependent enzymes, may be involved in embryo implantation, upregulated in colon adenocarcinoma
212219_at	PSME4	8036.1	6427.1	8277.63	4163.23	PSME4: Proteasome (prosome, macropain) activator subunit 4, subunit of the 20S proteasome complex, likely to be involved in DNA repair
212220_at	PSME4	2796.95	2745.17	2871.2	1803.97	PSME4: Proteasome (prosome, macropain) activator subunit 4, subunit of the 20S proteasome complex, likely to be involved in DNA repair
205194_at	PSPH	2281.75	2107.4	2444.83	1369.27	PSPH: Phosphoserine phosphatase, catalyzes the magnesium-dependent hydrolysis of L-phosphoserine in serine biosynthesis, expression in cultured cells is regulated by contact with extracellular matrix, marker for peritoneal metastasis in advanced gastric c
219938_s_at	PSTPIP2	1260.2	1197.03	1363.73	561.4	PSTPIP2: Proline-serine-threonine phosphatase interacting protein 2, may interact with PEST-type protein tyrosine phosphatases, may play a role in cytoskeletal regulation; localizes to F actin-rich regions
211271_x_at	PTBP1	21827.8	9886.73	14895.8	6561.73	PTBP1: Polypyrimidine tract binding protein 1, heterogeneous nuclear ribonucleoprotein complex component, regulates alternative RNA splicing, mediates viral RNA export and replication; increased expression may be linked to glial cell malignancy
234165_at	PTGDR	194.8	315.167	302.967	556.667	PTGDR: Prostaglandin D2 receptor, a GPCR that inhibits neutrophil degranulation and relaxes pulmonary veins and attenuates Th1 T-cell response; gene variants are associated with asthma susceptibility, mouse Ptgdr mediates allergic asthma
205127_at	PTGS1	999.8	1104.93	2910.53	7746.53	PTGS1: Prostaglandin endoperoxide synthase 1, catalyzes conversion of arachidonic acid to prostaglandin H2, involved in platelet activation, inhibited by aspirin, marker for various cancers, inhibition may be therapeutic for colon cancer
205128_x_at	PTGS1	11569.4	8324.03	19905.5	38338.8	PTGS1: Prostaglandin endoperoxide synthase 1, catalyzes conversion of arachidonic acid to prostaglandin H2, involved in platelet activation, inhibited by aspirin, marker for various cancers, inhibition may be therapeutic for colon cancer
215813_s_at	PTGS1	10540	7185.4	17121.8	30299.9	PTGS1: Prostaglandin endoperoxide synthase 1, catalyzes conversion of arachidonic acid to prostaglandin H2, involved in platelet activation, inhibited by aspirin, marker for various cancers, inhibition may be therapeutic for colon cancer
238669_at	PTGS1	2018.55	2587.53	7784.03	18326	PTGS1: Prostaglandin endoperoxide synthase 1, catalyzes conversion of arachidonic acid to prostaglandin H2, involved in platelet activation, inhibited by aspirin, marker for various cancers, inhibition may be therapeutic for colon cancer
212640_at	PTPLB	6845.05	4528.87	4994.2	2970.33	PTPLB: Protein tyrosine phosphatase-like (proline instead of catalytic arginine) member b, a protein which is rapidly degraded by the proteasome pathway but is stabilized via interaction with human BCAP31, lacks protein tyrosine phosphatase activity
206687_s_at	PTPN6	494.75	488	475.833	854.967	PTPN6: Protein tyrosine phosphatase non-receptor type 6, a non-transmembrane protein tyrosine phosphatase containing src homology 2 (SH2) domains, acts in diverse signal transduction pathways; aberrant mRNA splicing may be associated with acute myeloid le
212662_at	PVR	4514.05	2095.3	2655.3	4000.7	PVR: Poliovirus receptor, immunoglobulin superfamily member that exists in membrane-bound and secreted forms, acts as a poliovirus receptor, interacts with CD44 and vitronectin (VTN), involved in intercellular adhesion, overexpressed in colorectal carcino
213325_at	PVRL3	3152.05	2789.8	3453.77	6280.17	PVRL3: Poliovirus receptor-related 3 (nectin3), a putative cell adhesion molecule that localizes to adherens junctions and interacts with the PDZ domain of afadin (MLLT4)
241970_at	PVRL3	324.85	191.3	577.2	1050.97	PVRL3: Poliovirus receptor-related 3 (nectin3), a putative cell adhesion molecule that localizes to adherens junctions and interacts with the PDZ domain of afadin (MLLT4)
209336_at	PWP2H	3584.5	2270.87	2939.97	1430.73	PWP2H: PWP2 periodic tryptophan protein homolog, member of the beta transducin protein superfamily; corresponding gene is a candidate for being involved in progressive myoclonus epilepsy and holoprosencephaly 1
221666_s_at	PYCARD	1718.75	1495.7	1572.9	2854.73	PYCARD: PYD and CARD domain containing, involved in caspase activation and regulation of p53 (TP53)- BAX mitochondrial apoptosis pathway; aberrant gene methylation occurs in breast cancer, melanoma, neuroblastoma, ovarian cancer, and lung cancer
234492_at	QKI	334.4	447.467	440.433	723.8	QKI: Quaking, a putative RNA-binding protein, plays a role in post transcriptional regulation of HIV, altered expression is associated with gliomas; mutations in mouse Qk cause phenotypes ranging from quaking due to demyelination and embryonic death
235059_at	RAB12	277.1	846.333	266.133	1678.17	RAB12: Protein of unknown function, has a region of very strong similarity to a region of ras related GTP-binding protein 12 (rat Rab12), which is a GTP-binding protein and putative GTPase that may play a role in synaptic vesicle transport
222077_s_at	RACGAP1	11794.9	5016.87	9014.8	3004.07	RACGAP1: Rac GTPase-activating protein 1, a GTPase activator involved in the growth and differentiation of hematopoietic cells
200608_s_at	RAD21	19916.3	15223.6	15838.8	10110.8	RAD21: RAD21 homolog (S. pombe), component of the cohesin complex, cleavage by separase (ESPL1) during anaphase is required for sister chromatid separation and cytokinesis, cleavage by caspases induces apoptosis
205024_s_at	RAD51	3784.8	1615.27	2471	1013.6	RAD51: RAD51 homolog (S. cerevisiae), a DNA repair protein that mediates double-strand break repair via homologous recombination, may be involved in meiotic and mitotic recombination; decreased expression may be therapeutic for prostate cancer
204146_at	RAD51AP1	6393.45	2069	4343.3	943.5	RAD51AP1: RAD51-interacting protein, binds DNA and RNA, interacts with the recombinase protein RAD51, may be involved in DNA recombination and repair
202483_s_at	RANBP1	30547.9	17824.5	23090.4	9693.67	RANBP1: Ran binding protein 1, binds both GTP-bound and nucleotide-free RAN, enhances activity of Ran GTPase activating protein (RANGAP1), inhibits the nucleotide exchange activity of RCC1 (CHC1), involved in nuclear-cytoplasmic transport of RNA and prote
238353_at	RASL11A	1103.1	841.267	825.267	1435.47	RASL11A: RAS-like family 11 member A, putative Ras-like GTPase whose expression is downregulated in prostate tumors, contains a conserved G domain found in Ras-related GTPases
203185_at	RASSF2	1629.2	2589.17	1301.1	534.567	RASSF2: Ras association (RalGDS/AF-6) domain family 2, a protein which interacts with K-Ras via the effector domain in a GTP-dependent manner, induces apoptosis and cell cycle arrest, expression is downregulated in lung tumor cell lines
221686_s_at	RECQL5	701.6	857.233	704.233	299.5	RECQL5: RecQ protein-like 5, a widely expressed member of the RecQ family of DNA helicases, may play a role in DNA repair, recombination, and replication, interacts with topoisomerases TOP3A and TOP3B, alternative forms have distinct subcellular localizat
203209_at	RFC5	4167.5	2633.83	3888.63	1578.37	RFC5: Replication factor C subunit 5, the 36.5 kDa subunit of the replication factor C (activator 1) complex that acts during DNA replication to load proliferating cell nuclear antigen (PCNA) onto the 3' ends of primer DNA
203210_s_at	RFC5	1816.7	960.733	1310.4	572.633	RFC5: Replication factor C subunit 5, the 36.5 kDa subunit of the replication factor C (activator 1) complex that acts during DNA replication to load proliferating cell nuclear antigen (PCNA) onto the 3' ends of primer DNA
218723_s_at	RGC32	3170.4	7441.97	3807.3	2162.93	RGC32: Response genes complement 32, a cytoplasmic protein that binds CDC2 and acts as protein kinase activator, play a role in regulation of S phase of mitotic cell cycle and mediates cell proliferation; induced by complement activation
1556355_x_at	Rgl3	322.35	79.6667	41.8667	502.267	Rgl3: Ral GEF-like 3, a guanyl-nucleotide exchange factor of the RalGEF family, interacts with and likely serves as downstream effector for the Ras-related small GTPases Rit and Ras, negatively regulates Ras and MEKK1 (Map3k1)-mediated Elk1 gene induction
223627_at	RKHD3	510.85	391.433	331.167	757.7	RKHD3: Protein with high similarity to human RKHD1, which binds the AU rich element in the 3' untranslated region of BCL2 mRNA to destabilize the transcript and negatively regulate expression, contains an hnRNP K homology (KH) domain and a C3HC4 type zinc
217983_s_at	RNASET2	742.85	2141.4	1679.67	4016.07	RNASET2: Ribonuclease 6 precursor, a putative ribonuclease that plays a role in the negative regulation of proliferation, may be involved in senescence, may be a class II tumor suppressor, downregulated in ovarian cancer and in ovarian cancer cell lines
217984_at	RNASET2	724.2	1561.4	1530.1	2584.47	RNASET2: Ribonuclease 6 precursor, a putative ribonuclease that plays a role in the negative regulation of proliferation, may be involved in senescence, may be a class II tumor suppressor, downregulated in ovarian cancer and in ovarian cancer cell lines
220096_at	RNASET2	644.85	442.433	271.833	667.933	RNASET2: Ribonuclease 6 precursor, a putative ribonuclease that plays a role in the negative regulation of proliferation, may be involved in senescence, may be a class II tumor suppressor, downregulated in ovarian cancer and in ovarian cancer cell lines
233180_at	RNF152	500.35	699.333	890.4	207.667	RNF152: Protein containing a C3HC4 type (RING) zinc finger, which may mediate protein-protein interactions, has very strong similarity to uncharacterized mouse Rnf152
242985_x_at	RNF180	61.05	286.133	240.9	507.6	RNF180: Protein of unknown function
230720_at	RNF182	730.55	732.567	583.7	1358.2	RNF182: Protein containing a C3HC4 type (RING) zinc finger, which may mediate protein-protein interactions, has very strong similarity to uncharacterized mouse C630023L15Rik
210932_s_at	RNF6	567.6	530	547.867	269.6	RNF6: Ring finger protein 6, may facilitate protein-protein interactions or protein complex assembly, may act as a tumor suppressor involved in the pathogenesis of esophageal squamous cell carcinoma
216621_at	ROCK1	179.8	407.233	463.167	717.133	ROCK1: Rho-associated coiled-coil containing kinase 1, binds Rho, acts in actin cytoskeleton organization, cell migration, cytokinesis, superoxide anion production, membrane blebbing, upregulated in pancreatic cancer and may play a role in tumor cell migr
231535_x_at	ROPN1	447.9	413.1	462.033	702.167	ROPN1: Ropporin (rhophilin associated protein) 1, binds to A kinase anchor protein 110 (AKAP3) in sperm
231142_at	ROR1	392.6	521.333	239.9	938.8	ROR1: Receptor tyrosine kinase-like orphan receptor 1 (neurotrophic tyrosine kinase receptor related 1), a receptor that may be involved in transmembrane receptor protein tyrosine kinase signaling pathways
206169_x_at	RoXaN	918.5	1669.93	1813.7	2765.07	RoXaN: Ubiquitous tetratricopeptide containing protein RoXaN, a protein that forms a ternary complex with the rotavirus nonstructural protein NSP3 and eukaryotic translation initiation factor 4 gamma 1 (EIF4GI), may be involved in regulation of translatio
241703_at	RPIB9	247.75	421.433	683.6	1037.3	RPIB9: Protein with high similarity to RaP2 interacting protein 8 (mouse Rap2ip), which interacts with the activated form of Rap2, member of the RUN domain family
229590_at	RPL13	1262.8	1238.7	1288.53	2221.07	RPL13: Ribosomal protein L13, putative component of the 60S ribosomal subunit, expression is increased in benign breast lesions; loss of heterozygosity of the corresponding gene occurs in breast cancer
232663_s_at	RPL19	496.85	328.133	419.933	843.533	RPL19: Ribosomal protein L19, component of the large 60S ribosomal subunit; increased expression is found in breast tumors overexpressing ERBB2
221593_s_at	RPL31	2636.95	3181.87	3339.53	5067.73	RPL31: Ribosomal protein L31, a putative component of the large 60S ribosomal subunit, downregulation is associated with cell differentiation and apoptosis, upregulation is seen in colorectal tumors
215620_at	RREB1	432.15	380.567	435.667	756.233	RREB1: Ras responsive element binding protein 1, a transcription activator that binds a distal Ras-responsive element in the calcitonin (CALCA) gene, implicated in the transcriptional activation response to Ras- and Raf-induced cell differentiation
201476_s_at	RRM1	10452.6	5354.1	6841	3034	RRM1: Ribonucleotide reductase M1 subunit, may bind either RRM2 (S-phase induced) or p53R2 (UV-induced) to yield a functional complex that reduces ribonucleotides to deoxyribonucleotides, a rate limiting step for DNA synthesis, abnormally expressed in neo
201477_s_at	RRM1	22845	12674.9	16838.4	8261.1	RRM1: Ribonucleotide reductase M1 subunit, may bind either RRM2 (S-phase induced) or p53R2 (UV-induced) to yield a functional complex that reduces ribonucleotides to deoxyribonucleotides, a rate limiting step for DNA synthesis, abnormally expressed in neo
209773_s_at	RRM2	44216.7	20978.9	36603.9	13127.5	RRM2: Ribonucleotide reductase subunit M2, associates with RRM1 to yield an enzyme that reduces ribonucleotides to deoxyribonucleotides, a rate limiting enzyme for DNA synthesis; overexpression is associated with hydroxyurea resistance
1553823_a_at	RTP1	222.55	327.833	272.267	514.133	RTP1: Protein with strong similarity to receptor transporting protein 1 (mouse Gm604), which binds and promotes cell surface expression of olfactory receptors and may modulate olfactory receptor odorant recognition
227072_at	RTTN	3134.2	2235.37	2365.97	1437.27	RTTN: Protein with strong similarity to rotatin (mouse Rttn), which is required for axial rotation and left-right specification, heart development, neural tube closure and correct expression of mouse Nodal, lefty (mouse Ebaf) and mouse Pitx2
201459_at	RUVBL2	10666.3	8388.3	9235.57	5361.03	RUVBL2: RuvB (E. coli)-like 2, single-stranded DNA-stimulated ATPase and ATP-dependent DNA helicase, predicted to function in processes involving DNA metabolism
1563523_at	RYR3	450.8	355.6	362.767	672.9	RYR3: Ryanodine receptor 3, a calcium release channel with a low sensitivity to calcium that may function in calcium homeostasis and calcium-induced neuronal excitotoxicity
212845_at	SAMD4	7644.1	6760.33	6869.17	10376.7	SAMD4: Protein containing a type 1 sterile alpha motif (SAM) domain, which may mediate protein-protein interactions, and a type 2 sterile alpha motif (SAM) domain, has strong similarity to uncharacterized mouse Samd4
208741_at	SAP18	856.45	1048.8	996.533	1596.07	SAP18: Sin3-associated polypeptide 18kD, a component of the Sin3-histone deacetylase complex, functions as a transcription corepressor, binds mouse suppressor of fused homolog (mouse Sufu), may play a role in transcriptional regulation via histone deacety
204900_x_at	SAP30	6182.4	3764.13	4782.5	2356.7	SAP30: Sin3-associated protein 30kD, a component of the Sin3-histone deacetylase corepressor complex, may have a role in viral transcription
1552256_a_at	SCARB1	3494.6	2940.97	3396.97	1610.43	SCARB1: Scavenger receptor class B type I, a high affinity cell surface high density lipoprotein receptor, mediates cholesterol uptake and plays a role in lipid metabolism, binds apoptotic thymocytes; gene polymorphisms are linked to familial hypercholest
201819_at	SCARB1	1994.15	1972.67	2356.5	1242.1	SCARB1: Scavenger receptor class B type I, a high affinity cell surface high density lipoprotein receptor, mediates cholesterol uptake and plays a role in lipid metabolism, binds apoptotic thymocytes; gene polymorphisms are linked to familial hypercholest
200832_s_at	SCD	5643.4	9996.7	7738.03	3224.3	SCD: Stearoyl-coenzyme A desaturase (delta-9-desaturase), catalyzes the synthesis of the monounsaturated fatty acids oleate and palmitoleate, upregulated in hepatocellular adenomas, colonic carcinomas, esophageal carcinomas, and breast cancer
211162_x_at	SCD	327.6	1236.17	948.433	137	SCD: Stearoyl-coenzyme A desaturase (delta-9-desaturase), catalyzes the synthesis of the monounsaturated fatty acids oleate and palmitoleate, upregulated in hepatocellular adenomas, colonic carcinomas, esophageal carcinomas, and breast cancer
211708_s_at	SCD	821.25	1306.13	1403.97	130.667	SCD: Stearoyl-coenzyme A desaturase (delta-9-desaturase), catalyzes the synthesis of the monounsaturated fatty acids oleate and palmitoleate, upregulated in hepatocellular adenomas, colonic carcinomas, esophageal carcinomas, and breast cancer
218793_s_at	SCML1	2071.1	1695.7	2090.63	979.9	SCML1: Sex comb on midleg-like 1 (Drosophila), a member of a family of D. melanogaster Polycomb group transcriptional repressors involved in development
222747_s_at	SCML1	1272.65	1309.97	1570.67	616	SCML1: Sex comb on midleg-like 1 (Drosophila), a member of a family of D. melanogaster Polycomb group transcriptional repressors involved in development
242279_at	SDFR1	347.45	512.333	429.1	783.967	SDFR1: Protein containing three immunoglobulin (Ig) and two immunoglobulin V-set and I-set domains, has moderate similarity to basigin (human BSG), which is a cyclophilin receptor that stimulates matrix metalloproteinase production and enhances HIV-1 infe
243293_at	SDHA	364.8	562.5	564.667	958.567	SDHA: Succinate dehydrogenase complex subunit A flavoprotein, transports electrons from succinate to ubiquinone in TCA cycle and respiratory chain; mutations cause Leigh syndrome and late-onset neurodegenerative diseases
233585_at	SDK2	838.75	1035.1	999.367	381.1	SDK2: Protein containing thirteen fibronectin type III domains, three immunoglobulin (Ig) and immunoglobulin I-set domains, and two immunoglobulin V-set domains, has a region of low similarity to a region of down syndrome cell adhesion molecule (human DSC
204541_at	SEC14L2	403.8	525.833	555.867	881.433	SEC14L2: SEC14-like 2 (tocopherol-associated protein), an alpha-tocopherol-binding protein, translocates from cytosol to nucleus to activate transcription in an alpha-tocopherol-dependent manner, putative squalene transfer protein, stimulates SQLE activit
206805_at	SEMA3A	628.35	1359.9	1436.8	2746.03	SEMA3A: Semaphorin-III (collapsin 1/semaphorin D) a chemorepellent involved in axon guidance and likely has a role in the migration of neurons and glia in the developing brain
240016_at	SENP6	235.6	442.567	420.933	848.667	SENP6: SUMO-1-specific protease 1, cysteine protease involved in protein desumoylation, expressed at highest levels in reproductive organs
212268_at	SERPINB1	1418.7	2608.67	2046.47	1342.13	SERPINB1: Serine (or cysteine) proteinase inhibitor clade B (ovalbumin) member 1 (monocyte neutrophil elastase inhibitor), member of ovalbumin-related serpin family of protease inhibitors, inhibits elastase 2 (ELA2), proteinase 3 (PRTN3) and cathepsin G (
205576_at	SERPIND1	3208.55	1368.7	3388.47	482	SERPIND1: Heparin cofactor II (leuserpin-2), a serpin family of serine protease inhibitors, acts as an anticoagulant by inhibiting thrombin (F2) activity; deficiency may have a role in angina pectoris and coronary artery disease
33323_r_at	SFN	1265.75	1486.13	1355.2	2370.67	SFN: Stratifin (14-3-3 sigma), member of the 14-3-3 signal transduction mediator family, regulates cell cycle, protein kinase C activation and apoptosis; downregulation by gene hypermethylation is early event in several carcinoma types
230165_at	SGOL2	4518.2	1955.13	2852.87	869.833	SGOL2: Protein of unknown function, has high similarity to uncharacterized mouse Sgol2
235425_at	SGOL2	3935.4	2523.63	3072.9	1383.43	SGOL2: Protein of unknown function, has high similarity to uncharacterized mouse Sgol2
242971_at	SH3GL1	337.1	520.333	394.433	808.533	SH3GL1: SH3-domain GRB2-like 1, member of the EEN family, binds synaptojanin and dynamin; gene fusion with mixed-lineage leukemia (MLL) is detected in acute myeloid leukemia
219493_at	SHCBP1	13565.8	5139.3	8070.5	2563.27	SHCBP1: Protein with high similarity to shc SH2-domain binding protein 1 (protein expressed in activated lymphocytes, mouse Shcbp1), which binds mouse Shc1 and is expressed only in actively dividing cells and may function in cell cycle signaling pathways
214095_at	SHMT2	1954.9	1992.73	1881.4	1060.47	SHMT2: Serine hydroxymethyltransferase 2 (mitochondrial), a pyridoxal phosphate-dependent enzyme that catalyzes the conversion of serine and tetrahydrofolate to glycine and 5,10-methylenetetrahydrofolate, may play a role in glycine biosynthesis
214437_s_at	SHMT2	3787.7	3541.63	3921.53	1847.67	SHMT2: Serine hydroxymethyltransferase 2 (mitochondrial), a pyridoxal phosphate-dependent enzyme that catalyzes the conversion of serine and tetrahydrofolate to glycine and 5,10-methylenetetrahydrofolate, may play a role in glycine biosynthesis
220455_at	SLC16A8	237.75	147.767	209.9	553.833	SLC16A8: Solute carrier family 16 member 8 (monocarboxylic acid transporter 3), a putative proton-coupled transporter that may function in the transport of lactate
207150_at	SLC18A3	206.8	126.633	144.733	502.967	SLC18A3: Vesicular proton-dependent acetylcholine transporter, plays a role in transport of the neurotransmitter acetylcholine and is important for cholinergic neurotransmission, decreased expression may correlate with Alzheimer disease
209777_s_at	SLC19A1	1530.95	1023.77	1148.87	363.867	SLC19A1: Solute carrier family 19 member 1, reduced folate transporter, transports antitumor agents and folate antagonists, including methotrexate; mutation or reduced expression is implicated in methotrexate resistance in various cancers and neural tube
218653_at	SLC25A15	2662.3	1037.57	2275.57	512.933	SLC25A15: Solute carrier family 25 member 15 (mitochondrial ornithine transporter 1), an ornithine transporter that may play a role in the urea cycle; mutations in the gene cause hyperornithinemia-hyperammonemia-homocitrullinuria (HHH) syndrome
222705_s_at	SLC25A15	988.2	509.1	614.3	148.367	SLC25A15: Solute carrier family 25 member 15 (mitochondrial ornithine transporter 1), an ornithine transporter that may play a role in the urea cycle; mutations in the gene cause hyperornithinemia-hyperammonemia-homocitrullinuria (HHH) syndrome
1569121_at	SLC25A24	309.9	696.567	492.8	1175.33	SLC25A24: Solute carrier family 25 member 24, contains four N-terminal EF-hand binding motifs and a C-terminal mitochondrial carrier domain, a predicted mitochondrial membrane transporter
225306_s_at	SLC25A29	2506.9	4022.43	3367.03	6192.67	SLC25A29: Solute carrier family 25 member 29, a putative carnitine transporter
232280_at	SLC25A29	90.95	469.6	447.933	728.8	SLC25A29: Solute carrier family 25 member 29, a putative carnitine transporter
207560_at	SLC28A1	573.5	370.667	251.667	812.933	SLC28A1: Solute carrier family 28 member 1 (concentrative nucleoside transporter 1), transports pyrimidine nucleosides, adenosine, the antiviral drug 3'-azido-3'-deoxythymidine (AZT) and the anticancer drugs 2',2' difluorodeoxycytidine and 5'-deoxy,5-fluo
235050_at	SLC2A12	107.3	113.667	95.1	836.067	SLC2A12: Solute carrier family 2 member 12, a class III facilitative glucose transporter, may be part of a second insulin-responsive glucose transport system, may supply hexose to breast cancer cells, expressed in prostate carcinoma
240532_at	SLC32A1	320.4	378.267	272.833	593.633	SLC32A1: Vesicular inhibitory amino acid transporter, a putative vesicular gamma amino butyric acid (GABA) and glycine transporter
223044_at	SLC40A1	2428.55	5977.9	6824.83	11310.1	SLC40A1: Solute carrier family 40 (iron-regulated transporter) member 1, an iron transporter involved in iron homeostasis and regulation of translation initiation, possibly involved in development; gene mutations are a cause of autosomal dominant hemochro
210286_s_at	SLC4A7	1092.35	774	836.667	418.1	SLC4A7: Solute carrier family 4 member 7 (sodium bicarbonate cotransporter), a sodium bicarbonate transporter that functions in pH regulation
204087_s_at	SLC5A6	2860.55	1750.7	1953.17	1133.1	SLC5A6: Sodium-dependent multivitamin transporter (solute carrier family 5 member 6), mediates the electrogenic uptake of pantothenate, biotin, and lipoate by cells
201195_s_at	SLC7A5	2554.7	2647.77	2466.03	1116.9	SLC7A5: Solute carrier family 7 member 5, an L-type and neutral amino acid transporter, binds CD98 heavy chain (SLC3A2) to mediate large neutral amino acid transport, increased expression may correlate with disease progression in colon cancer
204368_at	SLCO2A1	711.45	1236.9	2103.4	3755.6	SLCO2A1: Solute carrier organic anion transporter family member 2A1, transports prostaglandins E1, E2, D2, and F2alpha
228850_s_at	SLIT2	1545.05	2004.57	1603.6	3057.27	SLIT2: Slit homolog 2 (Drosophila), a ligand for roundabout receptor ROBO1, binds to heparan sulfate proteoglycan glypican 1 (GPC1), has a variety of chemorepellent activities in axon guidance, induces branching of dorsal root ganglia axons
230130_at	SLIT2	3693.75	6325.23	4499.9	10516	SLIT2: Slit homolog 2 (Drosophila), a ligand for roundabout receptor ROBO1, binds to heparan sulfate proteoglycan glypican 1 (GPC1), has a variety of chemorepellent activities in axon guidance, induces branching of dorsal root ganglia axons
204240_s_at	SMC2L1	4866.05	2445.53	3402.8	1375.7	SMC2L1: Structural maintenance of chromosomes 2 yeast - like 1, core component of the condensin complex, may be involved in the initiation of mitotic chromosome condensation
213253_at	SMC2L1	3057.15	1533.4	2212.77	769.233	SMC2L1: Structural maintenance of chromosomes 2 yeast - like 1, core component of the condensin complex, may be involved in the initiation of mitotic chromosome condensation
201663_s_at	SMC4L1	12782.1	4489.83	8445.53	2687.53	SMC4L1: Chromosome-associated polypeptide C, member of the SMC family, a component of the condensin complex, which associates with mitotic chromosomes and is involved in mitotic chromosome condensation
201664_at	SMC4L1	17572.5	9027.4	11576.6	4535.53	SMC4L1: Chromosome-associated polypeptide C, member of the SMC family, a component of the condensin complex, which associates with mitotic chromosomes and is involved in mitotic chromosome condensation
212922_s_at	SMYD2	3592.4	3006.6	4703.8	1938	SMYD2: Member of the MYND zinc finger family, has low similarity to SET and MYND domain containing 1 (mouse Smyd1), which is a transcriptional repressor that binds histone deacetylase and is required for development of the right cardiac ventricle
204466_s_at	SNCA	13840.3	15684.1	15656.9	25185.9	SNCA: Synuclein (alpha, non A component of amyloid precursor), forms a complex with dopamine receptor (DRD1), may transport fatty acids; mutations result in accumulation in intracytoplasmic Lewy bodies, associated with Parkinsons and Alzheimers diseases
215811_at	SNCA	1361.25	2096.13	2958.87	4815.53	SNCA: Synuclein (alpha, non A component of amyloid precursor), forms a complex with dopamine receptor (DRD1), may transport fatty acids; mutations result in accumulation in intracytoplasmic Lewy bodies, associated with Parkinsons and Alzheimers diseases
201770_at	SNRPA	9434.7	7011.23	7415.93	4605.8	SNRPA: Small nuclear ribonucleoprotein polypeptide A, a U1 snRNP protein and spliceosome component that may regulate its own mRNA production through polyadenylation inhibition; presence of autoantibodies against SNRPA is associated with autoimmune disorde
222417_s_at	SNX5	7661.5	5530.6	6756.13	3456.57	SNX5: Sorting nexin 5, binds the Fanconi anemia complementation group A (FANCA) protein, possibly involved in intracellular transport from early endosome to other organelles
214462_at	SOCS6	1044.2	842.567	903.4	483.3	SOCS6: Cytokine-inducible SH2 protein 4 (STAT induced STAT inhibitor 4), modulates the JAK signaling pathway, expression is upregulated in leukemic cell lines
226572_at	SOCS7	651.55	907.067	824.333	369.433	SOCS7: Suppressor of cytokine signaling 7, binds to and may act as a nuclear transporter for NCK1, interacts with GRB2, PLCG1 and activated EGF receptor (EGFR), may function in EGF receptor signaling, possibly involved in male infertility
218087_s_at	SORBS1	136.7	66.3	135.633	627.133	SORBS1: Sorbin and SH3 domain containing 1 (ponsin), an actin-binding protein that localizes to regions of cell-cell and cell-matrix adhesion, may be involved in insulin receptor signaling, may play a role in the pathogenesis of insulin resistance disorde
204432_at	SOX12	691.25	651.5	645.833	1017.2	SOX12: SRY (sex determining region Y)-box 12, a member of the SRY-related HMG box containing (SOX) family of transcription factors that is mainly expressed in the brain, and may act in differentiation and maintenance of several cell types
241556_at	SOX5	191.5	272.967	194.667	723.333	SOX5: SRY box 5, putative transcription factor, member of SYR related HMG box family; multiple transcripts are expressed in adult testis and fetal brain, gene maps to a region amplified in testicular seminomas
228975_at	SP6	342	487.833	494.167	759.467	SP6: SP6 transcription factor (Kruppel-like factor 14), a putative member of the SP or XKLF family of transcription factors, predicted to bind DNA and function in DNA-dependent transcriptional regulation
203145_at	SPAG5	4204.5	2592.83	3031.33	1413.5	SPAG5: Sperm associated antigen 5, a mitotic spindle-associated protein that may regulate spindle function or dynamics, expressed at high levels in the testis
239870_at	SPATS1	736.45	447.333	409.333	767.8	SPATS1: Protein of unknown function, has high similarity to uncharacterized mouse Spats1
209891_at	SPBC25	3637.05	1837.83	2775.43	911.5	SPBC25: Kinetochore protein Spc25, binds KNTC2 and forms a kinetochore-associated protein complex, required for kinetochore-microtubule attachment and chromosome alignment during mitotic metaphase, may be involved in chromosome movement during mitotic ana
220983_s_at	SPRY4	31.45	171.7	307.967	506.833	SPRY4: Sprouty homolog 4 (Drosophila), a protein kinase inhibitor and RAS antagonist, suppresses insulin receptor-, EGF receptor-, and VEGF receptor-mediated signaling, interacts with testicular protein kinase 1 (TESK1), binds RAF1
213577_at	SQLE	3484.5	4091.97	3816.97	2442.27	SQLE: Squalene epoxidase (squalene monooxygenase), catalyzes the oxidation of squalene to form 2,3 squalene oxide in cholesterol biosynthesis; inhibition of activity may be useful in treatment of hypercholesterolemia
204675_at	SRD5A1	842.45	592.933	579.5	264.8	SRD5A1: Steroid 5 alpha-reductase A1, converts testosterone to dihydrotestosterone, primarily active in adult skin, a minor component of reductase activity associated with fetal sex differentiation, pubertal masculinization, and male secondary sex charact
215550_at	SRGAP3	257.7	202.133	298.667	620.2	SRGAP3: SLIT-ROBO Rho GTPase activating protein 2, increases GTPase activity of RAC1 and CDC42 but not ARHA, plays a role in mental development; gene is deleted in patients with severe mental retardation 3p- syndrome
1557505_a_at	SRP54	440.95	524.5	593.633	910.667	SRP54: Signal recognition particle 54, associates directly with the signal peptide, involved in translocation of newly synthesized proteins across the membrane of the rough endoplasmic reticulum, binds the RNA component of the SRP
237928_at	STAG1	227.3	323.633	279.567	551.967	STAG1: Stromal antigen 1, component of a 14S cohesin complex together with SMC1 (SMC1L1), SMC3, and SCC1 (RAD21), binds to chromatin before and after mitosis and may play a role in organizing interphase chromatin
235680_at	STAT3	347.15	482.1	506.2	819.367	STAT3: Signal transducer activator transcription 3, regulates transcription in response to cytokine and growth factor signals mediated via JAK kinase, acts in cell proliferation and apoptosis, marker for rheumatoid arthritis and various cancers
1561391_at	STAU2	669.3	533	698	1108.33	STAU2: Staufen (Drosophila, RNA-binding protein) homolog 2, a homolog of the D. melanogaster staufen (stau) protein, contains three predicted double-stranded RNA-binding domains
205542_at	STEAP1	25918.5	14406.6	20614.9	8950.87	STEAP1: Six transmembrane epithelial antigen of the prostate, a putative channel or transporter protein that is highly expressed in prostate tumors and multiple cancer cell lines, as well as in normal prostate
204068_at	STK3	2104.4	2538.83	2547.07	1572.87	STK3: Serine threonine kinase 3, a protein kinase activated by cell stress, plays a role in apoptosis both upstream and downstream of caspase activation
204092_s_at	STK6	8251.15	4362.87	6371.87	2462.67	STK6: Serine threonine kinase 6 (aurora-A), acts to maintain genomic stability by regulating chromosome segregation and cytokinesis, overexpressed in multiple tumor cell types and possibly involved in tumorigenesis
1561306_s_at	STRC	290.85	191.3	194.8	687.2	STRC: Stereocilin, a protein that likely functions in hearing; mutations in the corresponding gene are associated with non-syndromic sensorineural deafness
212353_at	SULF1	530.15	2401.37	3036.5	6394.57	SULF1: Sulfatase 1, a member of the Sulf protein family, exhibits both arylsulfatase and endoglucosamine-6-sulfatase activity, catalyzes heparin desulfurization
212354_at	SULF1	336.2	2955.93	2647.4	5383.6	SULF1: Sulfatase 1, a member of the Sulf protein family, exhibits both arylsulfatase and endoglucosamine-6-sulfatase activity, catalyzes heparin desulfurization
215299_x_at	SULT1A1	1069	1178.43	3050	4948.5	SULT1A1: Sulfotransferase family 1A phenol-preferring 1, catalyzes the transfer of a sulfonate group to a diverse group of substrates including minoxidil, p-nitrophenol, and estrogen; polymorphism of corresponding gene is associated with breast cancer
217834_s_at	SYNCRIP	16098.1	9639.77	12720.2	6340.43	SYNCRIP: NS1 associated protein 1, component of the ApoB mRNA editosome involved in apolipoprotein B (APOB) mRNA editing, may bind RNA, may play a role in the regulation of mRNA splicing or transport from the nucleus
205691_at	SYNGR3	348.8	879.533	602.7	1459.93	SYNGR3: Synaptogyrin 3, a member of the family of synaptogyrins, which are transmembrane synaptic vesicle proteins
232802_at	SYT8	478	496.4	495.433	774.7	SYT8: Protein of unknown function, has high similarity to a region of synaptotagmin VIII (mouse Syt8), which functions in calcium-dependent exocytosis, binds clathrin-AP2, syntaxins, and mouse Nsap1, and may be involved in the acrosome reaction of sperm
218308_at	TACC3	4121.3	1601	2382.13	659.433	TACC3: Transforming acidic coiled-coil containing protein 3, microtubule-binding protein that may regulate cell growth, microtubule nucleation, and erythrocyte differentiation; corresponding chromosomal region is disrupted in multiple myeloma
202285_s_at	TACSTD2	219.45	300.767	283.633	607.5	TACSTD2: Tumor-associated calcium signal transducer 2, a type I membrane glycoprotein and carcinoma-associated antigen, activation mobilizes intracellular Ca2+; mutations of the corresponding gene are associated with gelatinous drop-like corneal dystrophy
202286_s_at	TACSTD2	7972.7	8996.73	7923.23	27823.7	TACSTD2: Tumor-associated calcium signal transducer 2, a type I membrane glycoprotein and carcinoma-associated antigen, activation mobilizes intracellular Ca2+; mutations of the corresponding gene are associated with gelatinous drop-like corneal dystrophy
220325_at	TAF7L	627.65	510.3	687.567	152.2	TAF7L: Protein with high similarity to human TAF7, which is a component of TFIID complex, acts as a transcription coactivator, and binds human SP1, YY1, and NFIC, adenoviral E1A, and HIV-1 Tat, member of the TAFII55 protein conserved region containing fam
1555724_s_at	TAGLN	464.35	2151.93	284.367	4301.1	TAGLN: Transgelin, member of a family of actin-binding proteins that cross-links cytoskeletal fibers, may be involved in muscle development; expression is downregulated in mesenchymal tumor cells and upregulated in Werner syndrome (premature aging) fibrob
1561211_at	TAL1	406.1	529.9	350.9	827	TAL1: T-cell Acute Lymphocytic Leukemia 1, a basic helix-loop-helix transcription factor that regulates differentiation and survival during hemopoiesis; rearrangement of the corresponding gene locus is associated with T-cell leukemia and melanoma
225308_s_at	TANC	11346.4	13817.2	13718.4	21335.3	TANC: Protein containing eleven ankyrin repeats, which may act in protein binding, and three tetratricopeptide repeats, which may mediate protein binding, has a region of low similarity to a region of ankyrin 3 (rat Ank3)
1558208_at	TARDBP	1306.6	1021.3	1429.67	2162.27	TARDBP: TAR DNA binding protein, binds the pyrimidine-rich HIV-1 TAR DNA sequence and inhibits HIV-1 transcription, binds near the CFTR exon 9 3'-splice site and causes a high proportion of exon 9 skipping in cystic fibrosis patients
229192_s_at	TBCD	1199.35	1306.6	1263.3	447.567	TBCD: Tubulin-specific chaperone d, predicted to be one of four cofactors (along with TBCA, TBCC, and TBCE) involved in the folding pathway of beta-tubulin, may function with TBCA in capturing and stabilizing beta-tubulin in an intermediate conformation
244353_s_at	TBPL1	616.8	574.533	274.233	1752.23	TBPL1: TBP-like protein 1, a transcription factor that interacts with general transcription factors TFIIA and TFIIB (GTF2B) but not directly with TATA-box sequences, may regulate a subset of genes that are not regulated by TATA box binding protein (TBP)
220789_s_at	TBRG4	2602.4	1612.3	2677.5	956.633	TBRG4: Transforming growth factor beta regulator 4 (cell cycle progression 2 protein), involved in the regulation of cell proliferation, may be involved in the suppression of cell cycle arrest
1563728_at	Tceb3bp1	460.5	361.467	308.133	653.733	Tceb3bp1: Protein with high similarity to transcription elongation factor B polypeptide 3 binding protein 1 (human TCEB3BP1), which binds elongin A (human TCEB3) and SII (human TCEA1) and may regulate transcription elongation, member of the exonuclease fa
213811_x_at	TCF3	6524.65	6676.8	7447.97	4415.03	TCF3: Transcription factor 3 (E2A immunoglobulin enhancer binding factors E12/E47), ubiquitous transcriptional activator, promotes cell differentiation, growth arrest, lack of binding to TWIST found in Saethre Chotzen syndrome, associated with acute leuke
204043_at	TCN2	2956.85	3760.87	4197.97	8491.77	TCN2: Transcobalamin 2, a vitamin B12 transporter involved in the plasma transport of vitamin B12 and secreted by umbilical vein endothelial cells; deficiency is associated with megaloblastic anemia, and immunological and neurological abnormalities
217853_at	TENS1	1592.8	4466.5	1631.4	7141.5	TENS1: Tensin-like SH2 domain-containing 1, forms a complex with BCAR1 and focal adhesion kinase, may play a role in epidermal growth factor signaling complex disassembly at focal adhesions, tumor endothelium protein that may play a role in tumor angiogen
1555392_at	TES	35.4	116.133	283.533	669.6	TES: Testis derived transcript (3 LIM domains), a putative tumor suppressor that negatively regulates cell proliferation and positively regulates apoptosis; downregulated in prostate cancer and in some breast cancers
205688_at	TFAP4	732.7	587.133	606.733	1408.93	TFAP4: Transcription factor AP4 (activating enhancer binding protein 4), a bHLH protein containing leucine repeats and a DNA binding domain for cellular and viral gene promoters, may contribute to Alzheimer augmented beta amyloid in Down's syndrome patien
215447_at	TFPI	1479.3	2583.27	2904.3	4359.23	TFPI: Tissue factor pathway inhibitor, a Kunitz-type protease inhibitor that inhibits fibrin clot formation by directly inhibiting factor Xa and indirectly inhibiting the factor VIIa/tissue factor complex, marker for coronary disease and type 1 diabetes
209277_at	TFPI2	8734.25	4427.5	12523.4	19151	TFPI2: Tissue factor pathway inhibitor 2, a member of the Kunitz-type serine protease inhibitor family that is associated with the extracellular matrix, may play roles in maintaining placental tissue and extracellular matrix integrity, and in tumor invasi
209278_s_at	TFPI2	17051.6	12436	31867.4	52854.5	TFPI2: Tissue factor pathway inhibitor 2, a member of the Kunitz-type serine protease inhibitor family that is associated with the extracellular matrix, may play roles in maintaining placental tissue and extracellular matrix integrity, and in tumor invasi
207332_s_at	TFRC	34274.2	27265.4	19038.3	11038.2	TFRC: Transferrin receptor, binds and internalizes the iron carrier transferrin, involved in iron homeostasis, important for neurologic development and likely erythropoiesis, expression is abnormal in anemia, hemochromatosis, and Friedreich's ataxia
237215_s_at	TFRC	5564.15	2603.13	2498.33	1058.43	TFRC: Transferrin receptor, binds and internalizes the iron carrier transferrin, involved in iron homeostasis, important for neurologic development and likely erythropoiesis, expression is abnormal in anemia, hemochromatosis, and Friedreich's ataxia
209909_s_at	TGFB2	931.55	896.033	470	2400.03	TGFB2: Transforming growth factor beta 2, a member of the transforming growth factor beta superfamily, regulates the immune response; increased expression may be therapeutic for breast, colorectal, and lung cancer
220407_s_at	TGFB2	716.65	1140.2	370	2234.7	TGFB2: Transforming growth factor beta 2, a member of the transforming growth factor beta superfamily, regulates the immune response; increased expression may be therapeutic for breast, colorectal, and lung cancer
228121_at	TGFB2	2875.15	3474.7	1684.37	9400.6	TGFB2: Transforming growth factor beta 2, a member of the transforming growth factor beta superfamily, regulates the immune response; increased expression may be therapeutic for breast, colorectal, and lung cancer
203092_at	TIMM44	1284.2	924.467	1006.83	361.067	TIMM44: Mitochondrial inner membrane translocase subunit, translocates nuclear-encoded proteins into the mitochondrion
222904_s_at	TMC5	159.85	299.2	231.267	515	TMC5: Protein containing a transmembrane channel-like (TMC) domain, has a region of weak similarity to transmembrane cochlear expressed 1 (mouse Tmc1), which is a likely integral membrane protein required for cochlear hair cell function associated with he
1558052_at	TMED4	482.2	425	447.7	673.433	TMED4: Member of the emp24 family, which are involved in protein transport, has low similarity to transmembrane protein p23 (mouse 1110014C03Rik), which is required for embryonic development and may be involved in secretory pathway
215269_at	TMEM1	415.6	515.6	555.533	245.3	TMEM1: Transmembrane protein 1 (epilepsy holoprosencephaly candidate 1), a putative transmembrane protein with similarity to sodium channel proteins; gene may be a candidate for progressive myoclonus epilepsy EPM1 and autoimmune polyglandular disease type
236420_s_at	TMEM16D	139	314.667	206.3	775.333	TMEM16D: Member of the DUF590 protein of unknown function family, has very strong similarity to uncharacterized transmembrane protein 16D (mouse Tmem16d)
219685_at	TMEM35	1848.45	2874.8	2769.37	1533.33	TMEM35: Protein of unknown function, has very strong similarity to uncharacterized rat RSEP4
219503_s_at	TMEM40	431.65	620.933	590.633	996.233	TMEM40: Protein of unknown function, has high similarity to uncharacterized mouse Tmem40
203432_at	TMPO	9483.25	3797.03	6115.27	2011.4	TMPO: Thymopoietin, alternative forms may have multiple localizations and pleiotropic functions, localizes to the nuclear membrane and interacts with lamins and chromatin, has a role in cell proliferation, alternative form beta may serve as a tumor marker
209753_s_at	TMPO	3560.25	2107.43	2482.13	1355.77	TMPO: Thymopoietin, alternative forms may have multiple localizations and pleiotropic functions, localizes to the nuclear membrane and interacts with lamins and chromatin, has a role in cell proliferation, alternative form beta may serve as a tumor marker
1560712_at	TMPRSS11B	219.45	262.167	113.333	535.167	TMPRSS11B: Protein containing a trypsin domain, has moderate similarity to airway trypsin-like protease (human TMPRSS11D), which is a trypsin-like serine protease that cleaves fibrinogen and may play roles in the anticoagulation process and host defense i
207037_at	TNFRSF11A	478.55	206.067	371.633	662.467	TNFRSF11A: Tumor necrosis factor receptor superfamily member 11a (receptor activator of NF-kappaB), binds RANKL (TNFSF11), activates JNK, acts in bone development and T-cell growth, may act in Hodgkin's disease, osteoporosis; gene mutations cause familial
221371_at	TNFSF18	3929.8	3928.63	3224.73	10559	TNFSF18: Tumor necrosis factor superfamily member 18, apoptosis inhibitor involved in the modulation of peripheral T lymphocyte survival, expressed on vascular endothelial cells
211828_s_at	TNIK	2883	1544.57	1734.63	567.1	TNIK: TRAF2 and NCK interacting kinase, a protein kinase that activates the c-Jun N-terminal kinase pathway and regulates the cytoskeleton
213109_at	TNIK	3577.65	2206.7	2259.47	1180.77	TNIK: TRAF2 and NCK interacting kinase, a protein kinase that activates the c-Jun N-terminal kinase pathway and regulates the cytoskeleton
239288_at	TNIK	1866.15	1010.2	931.233	461	TNIK: TRAF2 and NCK interacting kinase, a protein kinase that activates the c-Jun N-terminal kinase pathway and regulates the cytoskeleton
1569986_x_at	TNNT3	430.2	747.733	558.133	1245.5	TNNT3: Troponin T3 (skeletal, fast), putative tropomyosin binding subunit of troponin which displays skeletal muscle specific expression
205693_at	TNNT3	311.55	252.267	232.933	617.733	TNNT3: Troponin T3 (skeletal, fast), putative tropomyosin binding subunit of troponin which displays skeletal muscle specific expression
204485_s_at	TOM1L1	533.85	949.267	1565.33	2528.17	TOM1L1: Target of myb-1 like 1 (Src activating and signaling molecule), predicted to be involved in endosomal vesicle trafficking
217960_s_at	TOMM22	5696.7	4743.17	4547.47	2897.4	TOMM22: Translocator of outer membrane 22 (mitochondrial import receptor 22), a component of the mitochondrial outer membrane translocase complex that forms a complex with TOM20
242881_x_at	TOMM40	351.55	546.267	385.167	885.167	TOMM40: Translocase of outer mitochondrial membrane 40 homolog yeast, a putative subunit of the mitochondrial outer membrane translocase complex, may be involved in the translocation of proteins into mitochondria
201291_s_at	TOP2A	10026.6	4347.23	6920.4	2318.77	TOP2A: DNA topoisomerase II alpha, has diverse roles in DNA replication, chromosome condensation, cell cycle control; mutation in or abnormal expression of the corresponding gene confers resistance to topoisomerase II-targeting antitumor drugs
201292_at	TOP2A	13831	4598.03	7745.33	3011.87	TOP2A: DNA topoisomerase II alpha, has diverse roles in DNA replication, chromosome condensation, cell cycle control; mutation in or abnormal expression of the corresponding gene confers resistance to topoisomerase II-targeting antitumor drugs
204529_s_at	TOX	7220.55	7863.87	8447.93	3896.17	TOX: Protein with strong similarity to thymocyte selection-associated HMG box gene (mouse Tox), which regulates T cell differentiation and possibly T cell activation, contains a high mobility group box (HMG1 or 2) family domain
206116_s_at	TPM1	8826.8	8856.7	7033.37	14223.6	TPM1: Tropomyosin 1 alpha (skeletal muscle alpha-tropomyosin), involved in muscle filament motility and muscle contraction, downregulated in prostate and breast carcinoma; mutations cause hypertrophic cardiomyopathy
206117_at	TPM1	378.3	797.933	604.567	1356.17	TPM1: Tropomyosin 1 alpha (skeletal muscle alpha-tropomyosin), involved in muscle filament motility and muscle contraction, downregulated in prostate and breast carcinoma; mutations cause hypertrophic cardiomyopathy
210986_s_at	TPM1	40742.3	54167.3	41739.9	87088.5	TPM1: Tropomyosin 1 alpha (skeletal muscle alpha-tropomyosin), involved in muscle filament motility and muscle contraction, downregulated in prostate and breast carcinoma; mutations cause hypertrophic cardiomyopathy
238688_at	TPM1	1267.45	1759.67	1836.23	2861.83	TPM1: Tropomyosin 1 alpha (skeletal muscle alpha-tropomyosin), involved in muscle filament motility and muscle contraction, downregulated in prostate and breast carcinoma; mutations cause hypertrophic cardiomyopathy
241400_at	TPM1	446.15	1068.97	707.367	1737.47	TPM1: Tropomyosin 1 alpha (skeletal muscle alpha-tropomyosin), involved in muscle filament motility and muscle contraction, downregulated in prostate and breast carcinoma; mutations cause hypertrophic cardiomyopathy
220865_s_at	TPRT	4460.25	2346.5	3413.3	1407.8	TPRT: Trans-prenyltransferase, a prenyltransferase that functions in ubiquinone biosynthesis, downregulation is linked to coenzyme Q10 (ubiquinone) deficiency
210052_s_at	TPX2	18182.3	6264.67	10540.8	3156.07	TPX2: Chromosome 20 open reading frame 1, a nuclear protein that binds the mitotic spindle, overexpressed in hepatocellular carcinoma and primary colorectal cancer, tumor cell expression is a marker for poor prognosis in neuroblastoma and endometrial carc
204341_at	TRIM16	2675.5	2229.03	2089.67	3738.43	TRIM16: Tripartite motif-containing 16 (estrogen-responsive B box protein), a member of the B box zinc finger protein family that is involved in keratinocyte differentiation and is regulated by estrogen and keratinocyte growth factor (human FGF7)
1554287_at	TRIM4	167.3	274.033	250.333	542	TRIM4: Tripartite motif-containing 4, contains RING, B1, and B2 domains which bind zinc, forms multimeric complexes through the coiled-coil region
219272_at	TRIM62	723.65	625.333	730.133	1181.23	TRIM62: Protein containing a C3HC4 type (RING) zinc finger, a B-box zinc finger domain, and a SPRY domain, has low similarity to Ret finger protein (human RFP), which may act in male germ cell development and may promote cellular transformation when fused
204033_at	TRIP13	8970.6	4153.37	6318.5	2732.53	TRIP13: Thyroid hormone receptor-interacting protein 13, transcription cofactor that binds the thyroid hormone receptor ligand binding domain and human papillomavirus type 16 (HPV16) E1 protein, plays a role in HPV16 E1 replication activity
1554830_a_at	TSAP6	974.5	766.4	767.533	396.7	TSAP6: Dudulin 2, apoptosis inducer that interacts with Myt1 kinase (PKMYT1) and Nix (BNIP3L), modulates the G2-M transition and regulates phosphorylation of p34cdc2 (CDC2) and PKMYT1, expression is upregulated by p53 (TP53)
225879_at	TSEN54	1951.15	1330.43	1388.77	566.167	TSEN54: tRNA splicing endonuclease complex component 54 kDa, a component of the tRNA splicing endonuclease complex that is likely required for cell growth and division
218245_at	TSK	1526.1	1263.27	1842.1	374.1	TSK: Estradiol-induced gene 4, a member of the leucine-rich repeat-containing family, may function in hormone-regulated breast tissue extracellular matrix remodeling and/or epithelium-stromal interactions, upregulated by 17 beta-estradiol
204822_at	TTK	4324.15	2895.67	3831.07	1497.1	TTK: Dual specificity serine/threonine and tyrosine kinase, may play a role in IL2-induced cell cycle progression of T cells, may play a role in cartilage homeostasis modulated by TNF alpha (TNF)
208977_x_at	TUBB2	57225.8	32201.4	36536.9	21191.2	TUBB2: Tubulin beta 2, a member of the tubulin family of structural proteins that polymerizes to form microtubules, soluble form binds nuclear envelope, may serve as a marker for prostate adenocarcinoma
231853_at	TUBD1	1042.6	1018.33	923.4	452.3	TUBD1: Tubulin delta 1, associates with the centrioles of centrosomes, may have a role in centrosome structure and function, may be a useful marker of tumor malignancy
226181_at	TUBE1	2300.7	2660.5	2502.23	1667.07	TUBE1: Epsilon-tubulin, an integral component of the centrosome specifically the pericentriolar material, may be involved in centrosomal maturation, has strong similarity to the minus ends of alpha- and beta- tubulin, has role in control of cell size and
234308_at	TUBGCP6	342.35	464.7	251.9	790.633	TUBGCP6: Gamma tubulin complex associated protein 6, a component of the gamma-tubulin ring complex, involved in microtubule nucleation at the centrosome
209228_x_at	TUSC3	2146.95	2224.17	935.333	408.067	TUSC3: Putative prostate cancer tumor suppressor, putative integral membrane protein expressed in many epithelial tumor cell lines; corresponding gene is a putative tumor suppressor located in the region that is deleted in metastatic prostate cancer
213423_x_at	TUSC3	3535.45	3252.97	1846.37	518.2	TUSC3: Putative prostate cancer tumor suppressor, putative integral membrane protein expressed in many epithelial tumor cell lines; corresponding gene is a putative tumor suppressor located in the region that is deleted in metastatic prostate cancer
231428_at	TXNDC5	2575.2	3043.03	2356.8	4976.57	TXNDC5: Thioredoxin domain containing 5, putative protein disulfide isomerase, expression is high in endothelial cells and increases during hypoxia, protects endothelial cells from undergoing apoptosis under hypoxic conditions, contains three thioredoxin
201377_at	UBAP2L	5483.3	3864.6	4785.53	2356.6	UBAP2L: NICE-4 protein, a putative transcription factor that may be involved in epidermal differentiation
202954_at	UBE2C	12378.1	5673.4	7221.73	3104	UBE2C: Ubiquitin-conjugating enzyme E2C, protein that binds anaphase-promoting complex subunit 2 (APC2) and acts in cyclin degradation and regulation of the cell cycle, overexpressed in primary bladder, lung, stomach and uterine tumors
202779_s_at	UBE2S	17319.8	9333.77	10933.9	3534.23	UBE2S: Ubiquitin carrier protein, member of the ubiquitin carrier protein (E2) family of enzymes required for ubiquitin conjugation, acts in multiubiquitin chain formation through Lys11 linkages, associated with an autoantigen in endemic pemphigus foliace
242373_at	Ubp1	951.55	859.933	851.333	1425.37	Ubp1: Upstream binding protein 1, member of the CP2 family of transcription factors, involved in the regulation of transcription of the cytochrome P450, 2d9 (Cyp2d9) gene in the liver
230092_at	UBXD3	462.75	574.1	268.467	909.067	UBXD3: Member of the UBX (ubiquitin-regulatory) domain containing family, has high similarity to uncharacterized mouse Ubxd3
220083_x_at	UCHL5	2179.65	1284.23	1516	713.233	UCHL5: Ubiquitin C-terminal hydrolase 37, a putative ubiquitin carboxyl-terminal hydrolase, involved in deubiquitination, plays a role in 26S proteasome-mediated protein degradation
209825_s_at	UCK2	8300.4	4688.37	5726.1	2738.6	UCK2: Uridine monophosphate kinase, a kinase that phosphorylates uridine and is involved in pyrimidine nucleoside metabolism, mediates the efficacy of the anticancer ribonucleoside TAS106 and may be involved in colorectal cancer
221765_at	UGCG	1883.55	2191.83	1239.43	3595.2	UGCG: UDP-glucose ceramide glucosyltransferase, converts UDP-glucose and ceramide to glucosylceramide, may have roles in apoptosis, cell adhesion, HIV infection and viral-induced cell fusion, and multidrug resistance to cancer chemotherapy
225655_at	UHRF1	16562.8	5899.63	8714.07	3608.57	UHRF1: Ubiquitin-like containing PHD and RING finger domains 1 (nuclear protein 95), a DNA-binding protein that regulates transcription of topoisomerase II alpha (TOP2A) and may serve as a phenotypic marker for cancerous tissues
228219_s_at	UPB1	108.3	218.6	242.2	646.367	UPB1: Beta-ureidopropionase (beta-alanine synthase), catalyzes the amidohydrolysis of N-carbamoyl-beta-alanine to form beta-alanine in pyrimidine catabolism; activity is inhibited by propionate but is not inhibited by beta-alanine, in contrast to rat Bup1
233473_x_at	USP15	396.9	684.133	742.033	1289.1	USP15: Ubiquitin-specific protease 15, a member of the ubiquitin-specific cysteine (thiol) protease family, cleaves ubiquitin from ubiquitin-conjugated protein substrates, may play a role in growth regulation
232033_at	USP37	545.4	665.8	653.933	368.033	USP37: Member of the ubiquitin carboxyl-terminal hydrolase family, which are cysteine proteases involved in deubiquitination, and contains three ubiquitin interaction motifs, has a region of low similarity to a region of human USP12
229812_at	USP48	1851	1693.4	1473.97	946.567	USP48: Protein with strong similarity to ubiquitin specific protease 31 (rat Usp48), which is a ubiquitin-specific protease with de-ubiquitinating activity, member of the ubiquitin carboxyl-terminal hydrolase family
231817_at	USP53	3513.85	3947.03	3911.07	2601.73	USP53: Member of the ubiquitin carboxyl-terminal hydrolase family, which are cysteine proteases involved in deubiquitination, has high similarity to uncharacterized ubiquitin specific protease 53 (mouse Usp53)
205536_at	VAV2	194.2	210.867	285.333	553.2	VAV2: Vav2 oncogene, GTPase exchange factor containing an SH2 domain that binds to growth factor receptors, regulates cell proliferation in T lymphocytes, may play a role in hyaluronan-mediated ovarian tumor progression
235023_at	VPS13C	534.5	1042.1	1147.87	1773.2	VPS13C: Member of the DUF1162 domain of unknown function family, which may be vacuolar protein sorting related-proteins, has weak similarity to S. cerevisiae Vps13p, which is involved in vacuolar sorting
212156_at	VPS39	1460.1	1997.83	2210.63	1196.3	VPS39: Vam6-Vps39-like, forms homo-oligomers, may act as a tethering or docking factor, promotes lysosome clustering and fusion, contains a citron homology domain and a clathrin heavy chain repeat domain
1552536_at	VTI1A	274.1	323.167	396.1	645.1	VTI1A: Vesicle transport through interaction with t-SNAREs homolog 1A, a protein of the Golgi apparatus and trans-Golgi network that acts as a t-SNARE in endosome to Golgi transport, binds syntaxins 6 (human STX6) and 16 (human STX16)
227010_at	WASL	542.85	562.2	618.733	206.633	WASL: Wiskott-Aldrich syndrome-like, interacts with CDC42, plays roles in actin polymerization, cytoskeletal rearrangement, chemotaxis, and signal transduction
217821_s_at	WBP11	4015.35	1509.97	2886.5	954.433	WBP11: WW domain binding protein 11 (Npw38-binding protein), interacts with the WW domain of Npw38 (PQBP1), binds poly(rG) and G-rich single-stranded DNA, interacts with nuclear or perinuclear filaments and may play a role in regulation of pre-mRNA proces
218512_at	WDR12	10465.8	8700.13	9413.7	5467.53	WDR12: Protein with strong similarity to WD repeat domain 12 (mouse Wdr12), which is a nuclear protein that is involved in T-cell differentiation, contains seven WD domain (WD-40 repeats), which may mediate protein-protein interactions
226882_x_at	WDR4	3540.1	2576.2	2637.73	847.267	WDR4: WD repeat domain 4, may play a role in developmental processes; gene maps to a region of several genetic disorders including a form of manic-depressive psychosis
241937_s_at	WDR4	7036.5	5045.57	5617.47	1952.8	WDR4: WD repeat domain 4, may play a role in developmental processes; gene maps to a region of several genetic disorders including a form of manic-depressive psychosis
230152_at	WDR52	288.65	155.467	118.867	725.967	WDR52: Protein containing five WD domain G-beta repeats, has a region of weak similarity to echinoderm microtubule associated protein like 2 (rat Eml2), which binds ionotrophic glutamate receptor delta subunits 1 (rat Grid1) and 2 (rat Grid2)
244622_at	WDR9	169.95	264.533	290.767	614.5	WDR9: WD repeat domain 9, contains a bromodomain, a beta ketoacyl synthase domain, a ribonucleoprotein domain, and WD repeats, which may function in protein-protein interactions; corresponding gene localizes to the Down Syndrome critical region 2
209052_s_at	WHSC1	2359.85	1373.9	1782.6	877.067	WHSC1: Wolf-Hirschhorn syndrome candidate 1, expressed ubiquitously in early developmental embryonic tissues, may function in transcription regulation; gene translocation in multiple myelomas associated with Wolf-Hirschhorn syndrome
209053_s_at	WHSC1	4453.5	2414.4	3603.23	1573.3	WHSC1: Wolf-Hirschhorn syndrome candidate 1, expressed ubiquitously in early developmental embryonic tissues, may function in transcription regulation; gene translocation in multiple myelomas associated with Wolf-Hirschhorn syndrome
212160_at	XPOT	13255.5	10038.1	11465.9	5388.6	XPOT: Exportin T, transport receptor protein, a member of the importin-beta family that interacts with and exports mature tRNAs from the nucleus in a RanGTP-dependent manner
227117_at	XPOT	5191.75	5371	5453	3016.37	XPOT: Exportin T, transport receptor protein, a member of the importin-beta family that interacts with and exports mature tRNAs from the nucleus in a RanGTP-dependent manner
205071_x_at	XRCC4	819.55	568.7	588.067	62.4333	XRCC4: X-ray cross-complementing group 4, forms a protein complex with DNA ligase IV (LIG4) and regulates its DNA end joining activity, required for DNA double-strand break repair and for V(D)J recombination
212048_s_at	YARS	13628.4	15434.6	15689.8	8277.33	YARS: Tyrosyl-tRNA synthetase, a potassium-dependent synthetase that aminoacylates tyrosyl-tRNA, secreted during apoptosis, cleaved to form an interleukin 8-like cytokine (human IL8) and a chemotactic factor similar to the human SCYE1 cytokine
202932_at	YES1	13010.9	10375.5	13559.4	6401.07	YES1: Yamaguchi sarcoma viral oncogene homolog 1, a nonreceptor protein tyrosine kinase of the Src family, functions downstream of GM-CSF (CSF2), involved in disrupting cell-cell contacts; corresponding gene is an oncogene associated with Yamaguchi sarcom
222703_s_at	YRDC	4148.6	2438.5	2427.97	1460.27	YRDC: Member of the SUA5, yciO, or yrdC protein family, has strong similarity to uncharacterized mouse BC023823
1563076_x_at	ZC3HAV1	402.15	322.533	298	672.333	ZC3HAV1: Protein with high similarity to rat Zap, which is an antiviral protein that may inhibit viral gene expression, member of the zinc finger C-x8-C-x5-C-x3-H type (and similar) family, which bind DNA or RNA
228357_at	ZC3HDC5	2861.45	1703.7	1838.07	1005.53	ZC3HDC5: Member of the zinc finger C-x8-C-x5-C-x3-H type (and similar) family, which bind DNA or RNA, has strong similarity to uncharacterized mouse Zc3hdc5
242076_at	ZCCHC7	341.65	422.833	367.333	847.7	ZCCHC7: Protein containing three zinc knuckle domains, which can bind RNA or DNA in eukaryotes, has a region of weak similarity to S. cerevisiae Air1p, which inhibits arginine methylation of S. cerevisiae Npl3p
1561221_x_at	ZDHHC20	629.4	584.233	684.633	1102.63	ZDHHC20: Member of the DHHC zinc finger domain containing family, which may act in protein or DNA binding, has weak similarity to zinc finger DHHC domain containing 16 (mouse Zdhhc16), which binds c-Abl (mouse Abl1) and may mediate apoptosis induction
233215_s_at	ZDHHC21	335.1	316.8	341.533	600.267	ZDHHC21: Member of the DHHC zinc finger domain containing family, which may act in protein-protein or protein-DNA interactions, has low similarity to Sertoli cell gene with a zinc finger domain (rat Zdhhc7), which mediates follicle stimulating hormone act
233216_at	ZDHHC21	505.05	212.5	376.933	803.833	ZDHHC21: Member of the DHHC zinc finger domain containing family, which may act in protein-protein or protein-DNA interactions, has low similarity to Sertoli cell gene with a zinc finger domain (rat Zdhhc7), which mediates follicle stimulating hormone act
226344_at	ZMAT1	393	618.2	569.567	966.467	ZMAT1: Protein containing two U1 zinc finger domains and a zinc finger C2H2 type repeat, which bind nucleic acids, has a region of low similarity to a region of mouse Zfp346, which binds double-stranded RNA and RNA/DNA hybrids
241345_at	ZNF265	366.15	397.8	344.367	616.233	ZNF265: Zinc-finger protein 265, plays role in mRNA splicing
236659_x_at	ZNF277	343.7	224.867	270	512.033	ZNF277: Zinc finger protein 277, a C2H2 zinc finger domain-containing protein that may play a role in cellular differentiation
236435_at	ZNF292	294.75	470.567	542.267	1036.1	ZNF292: Protein with high similarity to zinc finger protein 292 (rat Znf292), which is a transcription factor involved in the regulation of growth hormone gene expression, contains seven zinc finger C2H2 type repeats, which bind nucleic acids
1552375_at	ZNF333	396.45	501.567	406.3	1034.4	ZNF333: Member of the KRAB box family, contains ten zinc finger C2H2 type repeats, which bind nucleic acids, has moderate similarity to zinc finger protein SKAT2 (mouse Zfp287), which is a transcription factor that regulates the expression of cytokines in
226260_x_at	ZNF358	515.1	651.3	602.167	981.833	ZNF358: Protein containing nine C2H2 type zinc finger domains, which bind nucleic acids, has a region of high similarity to a region of zinc-finger protein 91 (human ZNF91), which functions as a transcriptional repressor and may contribute to seminoma for
244612_at	ZNF43	140.25	248.767	320.267	500.033	ZNF43: Protein with high similarity to zinc finger protein 85 (human ZNF85), which functions as a transcriptional corepressor, member of the KRAB box family, contains 20 zinc finger C2H2 type repeats, which bind nucleic acids
242697_at	ZNF540	560.6	494.267	466.367	789	ZNF540: Protein containing seventeen C2H2 type zinc finger domains and a kruppel-associated box (KRAB) domain, has moderate similarity to zinc finger protein 60 (mouse Zfp60), which may be involved in muscle development
1562267_s_at	ZNF564	1142.3	1045.1	818.933	1746.77	ZNF564: Protein with high similarity to zinc finger protein 136 (human ZNF136), which is a transcriptional repressor, contains two kruppel-associated box (KRAB) domains, which are involved in protein-protein interactions, and many C2H2 type zinc finger do
229140_at	ZNF579	164.6	386.267	378.433	860.033	ZNF579: Protein containing eight zinc finger C2H2 type repeats, which bind nucleic acids, has low similarity to zinc finger protein 72 (mouse Zfp87), which is a transcriptional repressor that binds transcriptional intermediary factor 1 beta (mouse Trim28)
220748_s_at	ZNF580	1175.6	1591.83	1483.8	2656.53	ZNF580: Protein containing three zinc finger C2H2 type repeats, which bind nucleic acids, has low similarity to a region of kruppel-like factor 16 (mouse Klf16), which is a transcription factor that regulates expression of dopamine receptor genes
232303_at	ZNF608	122.5	233.433	259.267	510.433	ZNF608: Protein of unknown function, has moderate similarity to uncharacterized mouse Zfp609
1552643_at	ZNF626	959.15	1234.93	905.9	576.967	ZNF626: Member of the KRAB box family, has strong similarity to a region of zinc finger protein 85 (human ZNF85), which is a transcriptional corepressor
229000_at	ZNF77	79.35	289.9	287.8	790.067	ZNF77: Protein with high similarity to zinc finger protein 136 (human ZNF136), which is a transcriptional repressor, member of the KRAB box family, contains twelve zinc finger C2H2 type repeats, which bind nucleic acids
1562527_at	ZNF91	251.35	437.267	427.267	1035.2	ZNF91: Zinc-finger protein 91, member of KRAB subfamily of C2H2 zinc finger proteins, functions as a transcriptional repressor, downregulated during in vitro myeloid cell differentiation, may play a role in formation of seminomas
204026_s_at	ZWINT	30190.4	10008.7	20916.1	6573.4	ZWINT: ZW10 interactor, a kinetochore protein with an extended coiled coil domain, interacts with ZW10 and may target it to the kinetochore at prometaphase, may have a role in centromere function
