# Supplementary material for: Developing and applying a gene functional association network for anti-angiogenic kinase inhibitor activity assessment in an angiogenesis co-culture model
Source: BMC Genomics. 2008 Jun 2;9:264. doi: 10.1186/1471-2164-9-264 (PMC2435557; doi:10.1186/1471-2164-9-264)
Supplement: Additional file 2 — This table lists 787 non-redundant common differentially expressed genes identified in NHDF cells. [file 1471-2164-9-264-S2.xls]

## Sheet: Supp. Table 2
Supplement Table 2. Genes with significant changes at one or more passage numbers (P4, P6 and P13). Shown in column C to E are average relative abundance of transcripts for each of the three passages and neonatal and adult fibroblast.
Probe set ID	Gene Symbol	Mean Neonatal P6	Mean Adult P4	Mean Adult P13	Proteome Title Line
1552365_at	SCIN	433.3	773.25	1792.53	SCIN: Scinderin, a member of the gelsolin family, mediates severing of actin filaments, promotes megakarocyte differentiation and platelet production while activating Rac and JNK pathways, expression is absent from megakaryoblastic leukemia cells lines
1552509_a_at	TREM4	589.367	562.95	1175.07	TREM4: Protein containing an immunoglobulin (Ig) domain, which may act in protein and ligand binding, and an immunoglobulin V-set domain, has a region of moderate similarity to a region of CMRF-35-like molecule-1 (mouse F730004D16Rik)
1552773_at	CLEC4D	541.733	502.05	722.367	CLEC4D: C-type (calcium dependent, carbohydrate-recognition domain) lectin superfamily member 8, a transmembrane receptor that may be involved in endocytosis and the immune response
1553013_at	CNTNAP5	555.033	552.05	831.467	CNTNAP5: Protein containing four laminin G 2 and three laminin G 1 domains, two EGF-like domains, and a F5 or 8 type C domain, has moderate similarity to human CNTNAP1, which binds human CNTN1 and human EPB41L3 and is overexpressed in synovial sarcomas
1553106_at	FLJ37562	1812.47	2032.8	1340.37	FLJ37562: Protein of unknown function, has strong similarity to uncharacterized mouse B230219D22RIK
1553155_x_at	ATP6V0D2	704.333	764.35	1190.43	ATP6V0D2: Protein with high similarity to mouse Atp6v0d1, which is a subunit of the V(0) domain of the vacuolar proton ATPase (V-ATPase) that is involved in V-ATPase V(0) domain assembly and function, member of the ATP synthase (C or AC39) subunit family
1553530_a_at	ITGB1	33828.2	36718.3	24445.4	ITGB1: Integrin beta 1, involved in extracellular matrix interactions and signal transduction, plays roles in cell adhesion, migration, proliferation and development, may be involved in tumor metastasis
1553743_at	LOC151194	482.933	540.7	850.033	LOC151194: Protein of unknown function, has strong similarity to uncharacterized mouse 2310038H17Rik
1553928_at	ELMOD2	2004.13	2457	3320.77	ELMOD2: Member of the DUF609 protein of unknown function family, has strong similarity to uncharacterized mouse Elmod2
1553956_at	ALS2CR4	4863.23	4622.5	3749.03	ALS2CR4: Protein of unknown function
1554018_at	GPNMB	5115.23	6548.7	8371.03	GPNMB: Glycoprotein (transmembrane) nmb, an integral membrane glycoprotein that is highly expressed in melanoma cell lines of low metastatic potential, may play a role in retardation of growth and attenuation of metastasis
1554126_at	MSRB3	7925.6	4627.4	3574.03	MSRB3: Methionine-R-sulfoxide reductase B3, catalyzes stereospecific reduction of methionine-R-sulfoxides to methionines in proteins, alternate first exon splicing generates two isoforms and determines localization to either endoplasmic reticulum or mitoc
1554740_a_at	IPP	1575.37	1655.55	2142.23	IPP: Intracisternal A particle-promoted protein, a member of the kelch family of actin-binding proteins that plays a role in cell shape and cell size
1555247_a_at	RAPGEF6	2617.77	2994.2	1949.43	RAPGEF6: Rap guanine nucleotide exchange factor, a guanine nucleotide exchange factor for RAP1A and RAP2A that localizes to the plasma membrane via association with MRAS and may mediate MRAS activation of Rap1
1555495_a_at	SDCCAG10	5448.03	4542.8	3721.97	SDCCAG10: Protein of unknown function, has a region of high similarity to a region of C. elegans CYP-16, which is a cis-trans isomerase
1555870_at	FLJ32096	1676.1	1505.8	1077.23	FLJ32096: Protein of unknown function
1555950_a_at	DAF	5363.17	6338.6	8386.5	DAF: Decay accelerating factor, a GPI-linked inhibitor of complement that dissociates C3 convertase and protects against autologous complement activation, exploited by viruses for infection, upregulated in several cancer
1556060_a_at	ZNF451	4100.17	3951.2	2861.17	ZNF451: Protein containing eleven C2H2 type zinc finger domains, has a region of weak similarity to a region of OLF1-EBF associated zinc finger protein (human ZNF423), which may partner with either Smads or Olf1-EBF to regulate transcription
1556153_s_at	NFKBIZ	197.867	385.1	566.6	NFKBIZ: Nuclear factor of kappa light polypeptide gene enhancer in B-cells inhibitor zeta, ankyrin repeat-containing protein induced by lipopolysaccharide, that may play a role in signal transduction
1556551_s_at	SLC39A6	3980.6	3158.5	5617.63	SLC39A6: Estrogen-regulated LIV-1 protein, expression is stimulated by a variety of growth factors and steroid hormones, and insulin
1557192_at	M-RIP	646.167	629.4	1060.8	M-RIP: Myosin phosphatase-Rho interacting protein, binds myosin, myosin phosphatase and RHOA GTPase, decreases myosin II phosphorylation by activating myosin light chain phosphatase and by inactivating RHOA
1557666_s_at	C9orf98	2092.53	2088.85	2879.53	C9orf98: Protein containing an adenylate kinase domain, has a region of low similarity to adenylate kinase 3 alpha like (human AK3L1), which is a mitochondrial enzyme with GTP:AMP phosphotransferase activity that is involved in adenine nucleotides homoeos
1557700_at	POLH	1571.03	1435	2255.7	POLH: DNA polymerase eta, a low fidelity and low processivity DNA polymerase that acts in translesion DNA synthesis of UV-damaged DNA and in somatic hypermutation of antibody genes; mutations in corresponding gene underlie xeroderma pigmentosum variant (X
1558342_x_at	DIXDC1	1258.27	1230.55	902.633	DIXDC1: Member of the DIX domain family, has a region of moderate similarity to a region of dishevelled 2 (human DVL2)
1558426_x_at	C7orf19	8503.17	9115.4	6349.87	C7orf19: Member of the DUF1650 domain of unknown function family, has strong similarity to uncharacterized mouse A730041O15Rik
1559412_at	C21orf34	527.867	611.8	942.433	C21orf34: Protein of unknown function
1559682_at	TRIM16	1699.93	2184.9	3076.7	TRIM16: Tripartite motif-containing 16 (estrogen-responsive B box protein), a member of the B box zinc finger protein family that is involved in keratinocyte differentiation and is regulated by estrogen and keratinocyte growth factor (human FGF7)
1561518_at	AGGF1	1208.33	1156	1728.87	AGGF1: Angiogenic factor with G patch and FHA domains 1, binds TNFSF12, promotes angiogenesis and endothelial cell proliferation, may be therapeutic for angiogenesis-related disorders; mutation causes susceptibility to Klippel-Trenaunay syndrome
1561939_at	DNCH2	852.867	889.7	1293.43	DNCH2: Dynein cytoplasmic heavy chain 2, a member of a family of ATPases that function as motor proteins, localizes to the Golgi apparatus and may be involved in establishing Golgi organization
1563458_at	PARVA	1703.23	1949.85	2421.73	PARVA: Parvin alpha (actopaxin), a focal adhesion protein with two calponin homology domains and a paxillin-binding subdomain, binds to integrin-linked kinase (ILK), regulates cell adhesion and spreading, regulates actin cytoskeleton organization during m
1564637_a_at	FLJ38426	3521.23	3332.35	2364.4	FLJ38426: Protein with low similarity to C. elegans C33H5.10, which is involved in growth rate regulation and gametogenesis
1566482_at	MSRB3	1029.9	1230.9	750.133	MSRB3: Methionine-R-sulfoxide reductase B3, catalyzes stereospecific reduction of methionine-R-sulfoxides to methionines in proteins, alternate first exon splicing generates two isoforms and determines localization to either endoplasmic reticulum or mitoc
1566580_at		1051.5	1181.45	1708.37
1567031_at		323.033	392.5	848.667
1568012_at	RSN	543.933	818.4	1272.43	RSN: Restin, intermediate filament binding protein, links microtubules to endosomes, positively regulates cell proliferation and cell survival, upregulated in Hodgkin's disease and is an autoantigen in glioblastoma, scleroderma and idiopathic pleural effu
1568592_at	RNF4	1618.67	2327.65	3330.97	RNF4: RING finger protein 4, binds the TATA-binding protein (TBP) and mediates import of androgen receptor to the nucleus, activates both basal and steroid receptor dependent transcription, growth inhibitor whose expression is reduced in testicular tumors
1569264_at	AD7C-NTP	991.667	660.3	1576.77	AD7C-NTP: Neuronal thread protein, regulates neuritic outgrowth and neuronal apoptosis, which are cellular markers for neurodegenerative disease, shows increased expression in Alzheimer's disease brain, and represents a biochemical marker for Alzheimer's
1569290_s_at	GRIA3	987.2	1727.25	2402.83	GRIA3: Glutamate receptor (ionotropic AMPA) subunit 3, important for excitatory neurotransmission, elicits autoantibodies in the sera of patients with Rasmussen encephalitis
1569935_at	ZFOC1	3421.47	3845.1	5309.17	ZFOC1: Protein with high similarity to only zinc fingers (human ZNF146), which is a DNA binding protein that may be involved in development or progression of pancreatic carcinomas, contains nine a C2H2 type zinc finger domains, which bind nucleic acids
200045_at	ABCF1	6317.97	6526.25	5261.33	ABCF1: ATP-binding cassette subfamily F member 1, a member of the ATP-binding cassette family that does not contain a transmembrane domain, localizes to ribosomes and may play a role in translation, expression is TNF inducible
200096_s_at	ATP6V0E	29938.4	34567.6	42364.6	ATP6V0E: ATPase H+ transporting lysosomal 9kDa V0 subunit e (lysosomal H+ transporting ATPase 9kD), a very hydrophobic subunit of the vacuolar H+-ATPase proton pump
200598_s_at	TRA1	44308.9	54413	32877.3	TRA1: Tumor rejection antigen 1, a putative molecular chaperone that may play roles in protein folding, cytoprotection, the immune response, and the heat shock and stress responses, immunization elicits immune responses to cancer
200606_at	DSP	3346.23	2575.15	7251.93	DSP: Desmoplakin, a desmosomal plaque protein involved in cell adhesion, cleaved by caspases during apoptosis; mutation of corresponding gene is associated with palmoplantar keratoderma; autoantibodies are associated with erythema multiforme and pemphigus
200645_at	GABARAP	52859	49112.5	72212.2	GABARAP: Gamma-aminobutyric acid receptor associated protein, homodimerizes and interacts with gephyrin and the GABA(A) gamma 2 receptor subunit (GABRG2), binds tubulin and promotes its polymerization, may play roles in receptor sorting and-or targeting m
200688_at	SF3B3	1309.93	1298.1	885.5	SF3B3: Splicing factor 3b subunit 3 (130 kDA), a component of the U2 snRNP-associated protein complex SF3b that plays a role in spliceosome assembly, interacts with STAGA and TFTC complexes implicated in DNA repair, chromatin modification, and transcripti
200710_at	ACADVL	4751.93	4781.95	3513.43	ACADVL: Very long chain acyl-coenzyme A dehydrogenase, oxidizes straight chain acyl-CoAs in the initial step of fatty acid beta-oxidation and is associated with infant cardiomyopathy, SIDS, hypoketotic hypoglycemia, and liver disease upon gene mutation
200716_x_at	RPL13A	148463	146709	179911	RPL13A: Protein with high similarity to ribosomal protein L16 (S. cerevisiae Rpl16ap), member of the ribosomal L13 family, which are part of the large ribosomal subunit
200731_s_at	PTP4A1	2523.5	2157.7	3317.67	PTP4A1: Protein tyrosine phosphatase type IVA member 1, a farnesylated putative protein tyrosine phosphatase, induces tumorigenesis when overexpressed
200770_s_at	LAMC1	15617	19234.8	24267.1	LAMC1: Laminin C1, an extracellular matrix glycoprotein that may be involved in cell-matrix adhesion and the regulation of cell shape
200782_at	ANXA5	83494.5	97008.4	120979	ANXA5: Annexin A5 (annexin V), a calcium-dependent phospholipid-binding protein that inhibits phospholipase A2 and has anticoagulation activity, may be associated with antiphospholipid syndrome and systemic lupus erythematosus
200821_at	LAMP2	9363.1	10784	14351.7	LAMP2: Lysosome associated membrane protein 2, a sialoglycoprotein that may be critical for autophagy, deficiency is associated with Danon disease, a lysosomal glycogen storage disorder
200823_x_at	RPL29	55347.3	59056.9	75557.4	RPL29: Ribosomal protein L29, a component of large 60S ribosomal subunit, cell surface heparin/heparan sulfate-binding protein, may play roles in protein biosynthesis, blood coagulation, and cell adhesion; mutation correlates with metastatic colorectal ca
200827_at	PLOD1	6816.77	5320.05	3896.93	PLOD1: Lysine hydroxylase 1 (lysyl hydroxylase 1), catalyzes the formation of hydroxylysine in collagens; mutation of the corresponding gene is a cause of Ehlers-Danlos syndrome type VI
200849_s_at	AHCYL1	6724.73	7890.95	4677.9	AHCYL1: S-adenosylhomocysteine hydrolase-like 1, may play a role in dendritic cell differentiation, may be involved in tumor cell resistance to DNA-damaging agents
200854_at	NCOR1	3535.47	2997.45	2100.5	NCOR1: Nuclear receptor corepressor 1, mediates ligand-independent inhibition of gene transcription by thyroid hormone and retinoic acid nuclear receptors; increased expression of NCOR1-ER fusion protein may be therapeutic for breast cancer
200872_at	S100A10	77492.6	85017.7	151918	S100A10: S100 calcium-binding protein A10 (calpactin I light chain), member of the calcium-binding S100 protein family, plays a role in signal transduction and actin bundling; decreased expression may prevent invasive colorectal cancer
200878_at	EPAS1	40333.8	52649.8	26570.9	EPAS1: Endothelial PAS domain protein 1, a bHLH transcription factor that forms a heterodimer with aryl hydrocarbon receptor nuclear translocator (ARNT) to activate hypoxia-inducible promoters, increased expression is associated with many types of cancer
200919_at	PHC2	5023.1	3966.1	2915.17	PHC2: Early development regulator 2 (homolog of Drosophila polyhomeotic 2), a component of a nuclear protein complex containing HPH1 (EDR1) and BMI1, may play a role in the repression of transcription
200974_at	ACTA2	54313.1	26269	18847.6	ACTA2: Alpha actin 2, an aortic smooth muscle-specific actin that is a part of the contractile apparatus, a marker of smooth muscle cell differentiation, may play a role in wound contraction by myofibroblasts
200998_s_at	CKAP4	32784.9	28055.6	19884.1	CKAP4: Cytoskeleton-associated protein 4, binds to microtubules and links them to the endoplasmic reticulum, promotes tubulin polymerization and endoplasmic reticulum reorganization, binds and activates plasminogen activator (PLAT)
201016_at	EIF1AX	7016	8295.75	10251.8	EIF1AX: Eukaryotic translation initiation factor 1A, a single-stranded RNA binding protein involved in translation initiation, localizes to cytoplasm but also observed in nucleus due to passive diffusion
201041_s_at	DUSP1	14885.2	12263.3	6925.4	DUSP1: Dual specificity phosphatase 1, stress factor-induced non-membrane spanning phosphatase, inactivates MAP kinases, acts in chemotaxis and perhaps heat shock and oxidative stress responses, overexpressed in breast, colon, and prostate epithelial tumo
201120_s_at	PGRMC1	26950.7	26973	17951.8	PGRMC1: Progesterone receptor membrane component 1 (progesterone-binding protein), a putative transmembrane receptor that may bind progesterone, mediates oxidative stress-induced apoptosis
201201_at	CSTB	42559.3	42768.4	54327.6	CSTB: Cystatin B (stefin B), a cysteine protease inhibitor; mutations in the corresponding gene cause Unverricht-Lundborg type progressive myoclonus epilepsy; altered expression is associated with various types of cancer
201209_at	HDAC1	8235.3	7597.35	4875.1	HDAC1: Histone deacetylase 1, a transcriptional corepressor that regulates cell proliferation and interacts with RB1, TOP2B, and DNMT1; decreased expression or inhibition may be therapeutic for cervical and colon cancer and myeloid leukemia
201242_s_at	ATP1B1	3248.1	7830.5	1830.07	ATP1B1: Beta 1 subunit of Na+:K+-ATPase, a putative sodium:potassium-exchanging ATPase
201253_s_at	CDIPT	13869.6	19209.5	24736.2	CDIPT: CDP-diacylglycerol--inositol 3-phosphatidyltransferase (phosphatidylinositol synthase), converts CDP-diacylglycerol and myo-inositol to phosphatidylinositol and CMP, has phosphatidylinositol:inositol exchange activity, acts in cell proliferation
201272_at	AKR1B1	24321.8	28567	13714	AKR1B1: Aldo-keto reductase family 1 member B1 (aldose reductase), putative detoxification enzyme that reduces glucose to sorbitol in the polyol pathway, upregulation is associated with hepatocellular carcinoma and with complications of diabetes
201286_at	SDC1	3943.87	2344.45	1827.07	SDC1: Syndecan-1, a heparan sulfate-bearing, integral membrane proteoglycan, mediates cell behaviors such as cell adhesion and action of growth factors, expression is altered in various cancers
201289_at	CYR61	49260.6	44794	24098.5	CYR61: Cysteine-rich angiogenic inducer 61, mediates estrogen-independent breast tumor growth and promotes invasiveness, downregulated in papillary thyroid carcinoma, involved in arteriosclerotic plaque neovascularization
201301_s_at	ANXA4	17048	21658.8	28650.1	ANXA4: Annexin A4, a Ca2+-dependent phospholipid-binding protein, regulates transmembrane conductance and endocytosis, inhibits phospholipase A2, has anticoagulation activity, marker for alcoholism, failing heart, SLE, and antiphospholipid syndrome
201360_at	CST3	11347.4	11506.5	17784.4	CST3: Cystatin C, a cysteine protease inhibitor that inhibits cancer cell invasion; mutations in the corresponding gene are associated with hereditary cystatin C amyloid angiopathy, overexpression is linked to Alzheimer's disease
201442_s_at		574.867	851.05	1367.47
201448_at	TIA1	3713.87	3938.7	2517.5	TIA1: Cytotoxic granule-associated RNA-binding protein 1, binds mRNA, acts in splicing and perhaps translational regulation, localizes to CTL cytolytic granules, induces apoptosis in targets, may act in placentation, marker for many T cell-related disease
201468_s_at	NQO1	34766	17409.9	11635.2	NQO1: NAD(P)H dehydrogenase quinone 1, cytosolic reductase targeting quinones, predicted to function in detoxification and oxidative stress responses; gene polymorphisms are associated with increased benzene hematotoxicity, urolithiasis and various cancer
201477_s_at	RRM1	10478	8826.6	7077.13	RRM1: Ribonucleotide reductase M1 subunit, may bind either RRM2 (S-phase induced) or p53R2 (UV-induced) to yield a functional complex that reduces ribonucleotides to deoxyribonucleotides, a rate limiting step for DNA synthesis, abnormally expressed in neo
201545_s_at	PABPN1	2701.13	2952.85	2134.93	PABPN1: Poly(A)-binding protein nuclear 1, stimulates synthesis of long poly(A) tails and may act in nuclear export of cellular mRNAs, binds SNW1 to regulate muscle-specific gene transcription; GCG expansions cause oculopharyngeal muscular dystrophy
201555_at	MCM3	2904.33	2773.75	1763.63	MCM3: Minichromosome maintenance deficient 3, associates with the DNA polymerase alpha-primase complex, involved in the initiation of DNA replication, selectively degraded during apoptosis
201589_at	SMC1L1	5553.03	4812.95	3719.03	SMC1L1: Structural maintenance of chromosomes 1-like 1, a chromatin-associated protein involved in sister chromatid cohesion and required for metaphase progression in mitotic cells, contains an NTP binding motif and a helix-loop-helix domain
201602_s_at	PPP1R12A	2256.03	3076.9	1325.87	PPP1R12A: Myosin phosphatase target subunit 1, a signal transducer that is involved in Rho-mediated regulation of myosin light chain dephosphorylation, may function in muscle contraction
201611_s_at	ICMT	2937.93	2725.4	1957.03	ICMT: Isoprenylcysteine carboxyl methyltransferase, a putative metalloenzyme that catalyzes the prenylcysteine carboxyl methylation of C-terminal CAAX motifs in G proteins, which targets them to the plasma membrane
201631_s_at	IER3	3439.3	5805.35	2240.3	IER3: Immediate early response 3, a radiation-inducible protein that may regulate cell growth, apoptosis, and T-cell homeostasis, may also play roles in inflammation and keratinocyte growth and differentiation
201642_at	IFNGR2	9836.67	11108.5	7585.5	IFNGR2: Interferon gamma receptor 2, signal transducing subunit that heterodimerizes with IFNGR1 to form the receptor for interferon-gamma (IFNG), associates with and activates JAK2; mutations are associated with early-onset disseminated mycobacterial inf
201648_at	JAK1	14790.3	19244.5	25505	JAK1: Janus kinase 1, protein tyrosine kinase that functions in interferon-induced JAK-STAT signaling, activates insulin receptor substrates during interleukin signaling, involved in antiviral responses
201649_at	UBE2L6	9259.77	9003.65	14335.5	UBE2L6: Ubiquitin-conjugating enzyme E2L 6, member of ubiquitin-conjugating enzyme family that modifies cellular proteins for degradation, interacts with ARIH1, DORFIN, and UBE3A, altered binding to PARK2 may be associated with Parkinson disease
201681_s_at	DLG5	9559.53	9133	6244.7	DLG5: Discs large (Drosophila) homolog 5, a member of the membrane associated guanylate kinase homologs family, may maintain epithelial cell structure and transmit extracellular signals to inhibit cell growth, upregulated by progestin in breast cancer cel
201698_s_at	SFRS9	11637.3	11776.4	8033.4	SFRS9: Splicing factor arginine/serine rich 9, a splicing factor of the SR protein family of RNA binding proteins, contains a short SR domain, modulates alternative splicing by influencing the selection of 5' alternative splice sites
201737_s_at	2007-03-06	6141.83	6101.9	4167.1	MARCH6: Protein containing a C3HC4 type (RING) zinc finger, which may mediate protein-protein interactions, has a region of weak similarity to a region of S. cerevisiae Ssm4p, which is a E3 ubiquitin ligase of the endoplasmic reticulum
201739_at	SGK	12731.6	11278.2	24852.4	SGK: Serum glucocorticoid regulated kinase, a serine/threonine protein kinase that inhibits apoptosis and stimulates renal sodium transport, upregulated in response to osmotic stress
201744_s_at	LUM	49542.2	55506.2	71078.5	LUM: Lumican, an extracellular matrix keratan sulfate proteoglycan, may be involved in the development and maintenance of corneal transparency, overexpressed in some cancers and may play a role in the growth or invasion of cervical cancer cells
201847_at	LIPA	51732.1	33791.8	62662.6	LIPA: Lysosomal acid lipase A (cholesterol esterase), deacylates cholesteryl and triacylglyceryl ester core lipids of low density lipoproteins in lysosomes; mutations in corresponding gene cause Wolman disease and cholesteryl ester storage disease
201866_s_at	NR3C1	3221.47	3526.9	6131.73	NR3C1: Nuclear receptor subfamily 3 group C member 1 (glucocorticoid receptor), hormone-dependent transcription factor, inhibits inflammation, regulates apoptosis an immune response, marker for many diseases
201938_at	CDK2AP1	44368.2	53074.8	64116.7	CDK2AP1: CDK2-associated protein 1, associates with DNA polymerase alpha (POLA) and CDK2, regulates CDK2 activity, DNA replication, cell proliferation, and apoptosis, interacts with DOC1R, downregulated in oral squamous cell carcinoma and colorectal cance
201952_at	ALCAM	18099.3	7812.6	4816.3	ALCAM: Activated leukocyte cell adhesion molecule, an immunoglobulin superfamily member and ligand for CD6, involved in hematopoietic cell adhesion, may play a role in osteogenesis, marker for tumor progression in malignant melanoma
201988_s_at	CREBL2	3075.27	3038.65	4486.5	CREBL2: cAMP response element binding protein like-2, a putative transcription factor
202007_at	NID	13280.3	12465.3	9575.2	NID: Nidogen (entactin), a laminin-binding basement membrane component that may be involved in cell adhesion and migration; autoantibodies are detected in some patients with glomerulonephritis
202064_s_at	SEL1L	1181.83	1708.45	2192.47	SEL1L: SEL-1 (suppressor of lin-12, C. elegans)-like, a homolog of C. elegans sel-1, may function in cell-matrix adhesion or cell proliferation, strongly expressed in pancreas, downregulated in pancreatic carcinomas and aggressive breast cancers
202071_at	SDC4	16209.6	6857.45	5375.3	SDC4: Syndecan 4 (amphiglycan, ryudocan), plays a role in cell adhesion and may regulate basic fibroblast growth factor (FGF2) induced signal transduction, cell proliferation, cell growth, inflammation, anticoagulation, and wound healing
202081_at	IER2	8753.53	8849.4	5442.73	IER2: Immediate early protein, a putative transcription factor that may be involved in cell differentiation, expression is induced in response to wounding, bacterial infection, muscarinic receptor activation, cycloheximide and TPA
202113_s_at	SNX2	5692.67	6174.05	8523.93	SNX2: Sorting nexin 2, member of a family of sorting nexins, may be involved in intracellular protein sorting, interacts with formin binding protein 17 (FBP17), interacts with receptor tyrosine kinases for EGF, platelet-derived growth factor, and insulin
202117_at	ARHGAP1	20825.4	21165	26606.5	ARHGAP1: Rho GTPase activating protein 1, contains a SH3-binding domain, a GTPase activating protein for CDC42, rho (RHOA) and rac proteins, inhibits rho mediated responses, and may function as a link between CDC42 and other signaling pathways
202200_s_at	SRPK1	5437.07	4559.6	3515.03	SRPK1: Protein kinase for the serine- and arginine-rich (SR) family of RNA splicing factors, probably acts to control localization of the splicing factors within the nucleus; may play a role in determining sensitivity to cisplatin, a widely used anti-canc
202223_at	ITM1	6419.03	5009.25	3781.7	ITM1: Integral transmembrane protein 1, a highly conserved putative integral membrane protein, contains between ten and fourteen potential transmembrane domains, expression is highest in testis and ovary
202241_at	TRIB1	1855.4	1737.4	633.967	TRIB1: Phosphoprotein regulated by mitogenic pathways, a putative protein kinase that interacts with and may regulate 12-lipoxygenase (ALOX12), expression and phosphorylation may be stimulated by mitogenic signaling pathways
202260_s_at	STXBP1	5664.67	5525.55	7240.73	STXBP1: Syntaxin-binding protein 1, binds syntaxins, may be involved in synaptic vesicle exocytosis
202384_s_at	TCOF1	678.067	607.6	893.9	TCOF1: Treacher Collins-Franceschetti syndrome 1 (treacle), a nucleolar phosphoprotein that may regulate nucleocytoplasmic transport and apoptosis inhibition during craniofacial development; mutations in the gene are associated with Treacher Collins syndr
202457_s_at	PPP3CA	8055.23	9186.4	5950.1	PPP3CA: Protein phosphatase 3 catalytic subunit alpha isoform (calcineurin A alpha), catalytic subunit of calcium/calmodulin dependent protein phosphatase, regulates activities of transcription factors involved in growth control and apoptotic signaling pa
202465_at	PCOLCE	22702.5	28887.7	35656.6	PCOLCE: Procollagen C-endopeptidase enhancer, potentiates enzymatic cleavage of type I procollagen, may be involved in cell growth, has metalloprotease inhibitory activity when present as a processed C-terminal; may be associated with uterine leiomyomata
202474_s_at	HCFC1	2873.13	2206.2	3596.37	HCFC1: Host cell factor C1, transcription co-activator that interacts with the transcription factors Oct-1 (POUF2F1), LZIP (CREB3), GABPB1, and ZF, coactivates herpes simplex virus gene transcription via interaction with VP16, promotes cell proliferation
202481_at	DHRS3	2811.87	3611.3	4471.93	DHRS3: Short-chain dehydrogenase-reductase 1, catalyzes the NADPH-dependent reduction of all-trans-retinal to retinol, may play a role in visual system phototransduction; the corresponding gene is deleted in many neuroblastoma cell lines with MYCN amplifi
202496_at	RCD-8	1440.3	1310.45	690.167	RCD-8: Autoantigen RCD-8, a putative nuclear protein that promotes the generation of autoantibodies in some patients with Sjogren's syndrome and other autoimmune disorders
202551_s_at	CRIM1	22314.5	29965.3	14992.4	CRIM1: Cysteine-rich motor neuron 1, a putative transmembrane protein with an insulin-like growth factor-binding protein motif and multiple chordin (CHRD)-like cysteine-rich repeats, may have a role in central nervous system development
202575_at	CRABP2	19073	13811.4	30043.4	CRABP2: Cellular retinoic acid-binding protein II, a retinoic acid-inducible protein that enhances transcriptional activation of retinoic acid-responsive genes; altered expression may be therapeutic for breast cancer and squamous cell carcinoma
202581_at	HSPA1B	6388	4295.75	3085.9	HSPA1B: Heat shock 70kDa protein 1B, involved in the heat shock response; gene polymorphism correlates with breast cancer, Celiac disease, type I diabetes, non-Hodgkin's lymphoma, ankylosing spondylitis, systemic lupus erythematosus, and nasopharyngeal ca
202583_s_at	RANBP9	3309.53	2924.4	4118.57	RANBP9: Ran-binding protein 9, plays a role in microtubule nucleation, interacts with RAN guanosine triphosphatase and mediates Ran-dependent centrosomal function, increases hepatocyte growth factor (HGF)-induced cell migration
202600_s_at	NRIP1	1907.23	2478.45	1258.97	NRIP1: Nuclear receptor interacting protein 1, a transcriptional corepressor; involved in transcriptional repression mediated by nuclear receptors; mutations in the corresponding gene may cause unruptured follicle syndrome
202664_at	WASPIP	3738.87	4700.45	5829.87	WASPIP: Wiskott-Aldrich syndrome protein interacting protein, interacts with WAS and NCK1, involved in intracellular signaling leading to actin polymerization and cell shape changes, decreased binding to WAS may correlate with Wiskott-Aldrich syndrome
202668_at	EFNB2	3732.57	3923.65	918.2	EFNB2: Ephrin-B2, transmembrane ligand for Eph family receptor tyrosine kinases, physiological ligand for EPHB4 and possibly EPHB6, may be involved in cell proliferation, may inhibit neuroblastoma progression; expression is increased in colon carcinoma
202764_at	STIM1	1021.47	981.05	1483.77	STIM1: Stromal interaction molecule 1, a protein involved in both positive and negative control of cell proliferation; loss of expression is associated with rhabdomyosarcoma and may be involved in Beckwith Wiedemann syndrome
202765_s_at	FBN1	16046.1	37449.8	55489	FBN1: Fibrillin-1, an extracellular matrix protein of connective tissue microfibrils; mutations in gene are associated with Marfan Syndrome, Shprintzen-Goldberg syndrome, and ectopia lentis
202828_s_at	MMP14	3703.2	2990.45	5371	MMP14: Matrix metalloproteinase 14, activates the collagenase gelatinase A (MMP2), cleaves cell adhesion molecule CD44, involved in extracellular matrix remodeling and angiogenesis, plays a role in breast carcinoma invasion and metastasis
202907_s_at	NBS1	4901.3	4986.15	3200.93	NBS1: Nijmegen breakage syndrome 1 (nibrin), a double-strand DNA break repair protein, component of the NBS1-RAD50-MRE11A complex, required for activation of checkpoint kinase CHEK2, may act with ATM; gene mutation causes Nijmegen breakage syndrome
202916_s_at	FAM20B	2159.4	2175.5	2853.1	FAM20B: Member of the DUF1193 domain of unknown function family, has very strong similarity to uncharacterized mouse C530043G21Rik
202920_at	ANK2	2817.77	9267.3	11637	ANK2: Ankyrin 2 neuronal (ankyrin B), a neural-specific member of the ankyrin protein family, involved in the regulation of heart rate and may be involved in neurite outgrowth; mutation causes type 4 long-QT syndrome and lethal cardiac arrhythmia
203017_s_at	SSX2IP	4490.97	940.2	553.567	SSX2IP: Synovial sarcoma X breakpoint 2 interacting protein, interacts with synovial sarcoma X breakpoint 2 (SSX2) and SSX3, may be involved in synovial sarcoma
203067_at	PDHX	3519	3626	2719.9	PDHX: Dihydrolipoamide dehydrogenase-binding protein (protein X), lipoyl-containing component of pyruvate dehydrogenase complex, anchors the dihydrolipoamide dehydrogenase to the dihydrolipoamide transacetylase core, autoantigens present in biliary cirrho
203072_at	MYO1E	1431.67	2084.6	2754.57	MYO1E: Myosin IE, a member of the myosin I family of unconventional myosins, contains a myosin head domain with ATP and actin binding sites, a myosin neck domain with IQ motif, and a myosin tail domain with an SH3 domain, binds actin and calmodulin
203139_at	DAPK1	2070.33	3366.15	6073.33	DAPK1: Death associated protein kinase 1, a serine-threonine kinase that is a positive mediator of apoptosis; promoter of corresponding gene is hypermethylated in many cancers
203169_at		1492.4	1338.15	756.367
203180_at	ALDH1A3	139.467	3157.15	4569.83	ALDH1A3: Aldehyde dehydrogenase 1 family member A3, a retinaldehyde dehydrogenase that catalyzes the oxidation of all-trans-retinaldehyde to retinoic acid, may have a role in cell differentiation and proliferation
203182_s_at	SRPK2	5589.03	5590.2	6847.07	SRPK2: Serine/arginine-rich protein specific kinase 2, protein kinase for the serine- and arginine-rich family of RNA splicing factors, may act to control localization of the splicing factors within the nucleus, phosphorylates hepatitis virus B core prote
203185_at	RASSF2	2684.83	2594.85	6854.93	RASSF2: Ras association (RalGDS/AF-6) domain family 2, a protein which interacts with K-Ras via the effector domain in a GTP-dependent manner, induces apoptosis and cell cycle arrest, expression is downregulated in lung tumor cell lines
203208_s_at	CHPPR	3355.77	2844.7	4839.7	CHPPR: Member of the DUF729 domain of unknown function family, has high similarity to uncharacterized mouse 1300002C08Rik
203224_at	RFK	4119.37	4860.8	7894.5	RFK: Riboflavin kinase, a putative riboflavin kinase that phosphorylates riboflavin (vitamin B2) in the presence of ATP and Mg2+ to form the cofactor FMN
203341_at	CEBPZ	3909.07	3925.1	2761.77	CEBPZ: CCAAT-enhancer binding protein zeta (CCAAT binding factor 2), a protein that activates transcription of HSP70, mediates adenovirus E1A protein-dependent transcriptional activation and p53 (TP53) -dependent transcriptional repression of Hsp70
203380_x_at	SFRS5	10145.8	8626.7	12679	SFRS5: Splicing factor arginine serine rich 5, a member of the serine/arginine (SR) protein family of regulators of alternative pre-mRNA splicing which plays a role in alternative splice site selection
203407_at	PPL	1650.83	10633	20475.4	PPL: Periplakin, member of the plakin family of intermediate filament-associated proteins, acts in assembly of epidermal cornified envelope, regulates G protein activation by the OPRM1 receptor, acts as an antigen in autoimmune disease paraneoplastic pemp
203426_s_at	IGFBP5	892.9	681.55	1349.1	IGFBP5: Insulin-like growth factor (IGF) binding protein 5, a member of the IGF binding family of proteins that bind and modulate IGF, acts in bone formation and possibly muscle or cartilage development, upregulated in acromegaly and malignant prostate ca
203439_s_at	STC2	7313.77	8080.1	5952.77	STC2: Stanniocalcin 2, a peptide hormone which regulates calcium and phosphate homeostasis, inhibits phosphate uptake of kidney by suppressing the expression of sodium-phosphate cotransporter; mouse Stc2 is downregulated in hypophosphatemic mice
203476_at	TPBG	24817.6	21403.2	13024.5	TPBG: Trophoblast glycoprotein, a cell surface antigen involved in cell adhesion, shape control, and motility, may play roles in metastasis, placentation, and trophoblast invasion; expression in several cancers is associated with metastasis and poor progn
203477_at	COL15A1	10319.1	6926.6	15614.1	COL15A1: Collagen type XV alpha 1, chondroitin sulfate proteoglycan expressed in basement membranes, accumulates in fibrotic kidneys, C-terminal fragment has anti-tumor activity; mutation of mouse Col15a1 causes skeletal myopathy and cardiovascular defect
203498_at	DSCR1L1	2012.8	18199	23575.9	DSCR1L1: Down syndrome candidate region 1-like 1, binds to and inhibits protein phosphatase calcineurin and its signaling, exists in three alternative forms, induced by thyroid hormone triiodothyronine (T3)
203574_at	NFIL3	7673.1	8081.1	5630.37	NFIL3: Nuclear factor (interleukin 3-regulated), a member of the basic leucine zipper (bZIP) family of transcription factors, activates expression of target genes such as IL3 and IFNG, mediates pro-B lymphocyte survival, and blocks hepatitis B viral repli
203604_at	ZNF516	1545.17	1375.75	1005.2	ZNF516: Protein containing ten C2H2 type zinc finger domains, which bind nucleic acids, has a region of low similarity to a region of zinc-finger protein 91 (human ZNF91), which functions as a transcriptional repressor
203634_s_at	CPT1A	589.433	736.95	386	CPT1A: Liver carnitine palmitoyltransferase I, enzyme of long-chain fatty acid beta-oxidation pathway; mutations in the corresponding gene are associated with carnitine palmitoyltransferase I deficiency
203646_at	FDX1	1541.2	1591.4	2556.47	FDX1: Ferredoxin 1 (adrenodoxin), an iron-sulfur protein that transfers electrons from adrenodoxin reductase (FDXR) to cytochrome P450scc (CYP11A), which is involved in steroid, vitamin D, and bile acid metabolism
203656_at	KIAA0274	3041.9	3628	4549.17	KIAA0274: Member of the SacI homology domain containing family, has moderate similarity to S. cerevisiae Fig4p, which is a lipid phosphatase that may function with S. cerevisiae Inp52p and S. cerevisiae Inp53p to regulate phosphatidylinositol 3,5 phosphat
203665_at	HMOX1	4371.53	6468.75	13864.9	HMOX1: Heme oxygenase (decycling) 1, cleaves the heme ring at the alpha methene bridge to form biliverdin and carbon monoxide, involved in oxidative stress response, altered expression is associated with Alzheimer disease, Parkinson disease, and some canc
203765_at	GCA	862.2	603.05	1530.53	GCA: Grancalcin EF-hand calcium binding protein, member of the penta-EF-hand calcium-binding protein family, may be involved in leukocyte adhesion and migration, possibly functions in granule-membrane fusion and degranulation
203790_s_at	HRSP12	3030.27	3946.4	5176.33	HRSP12: Translational inhibitor protein p14.5, a perchloric acid-soluble protein that inhibits protein synthesis, induced during cellular differentiation (especially monocytes), may form part of a large cell surface tumor antigen on certain tumor cells
203813_s_at	SLIT3	3066.63	14316.8	20208.5	SLIT3: Slit homolog 3 (Drosophila), a putative secreted protein, may be involved in neurogenesis, may have a role in the endocrine system
203843_at	RPS6KA3	3527.33	3264.3	4618.63	RPS6KA3: Ribosomal protein S6 kinase 90kDa polypeptide 3, required for EGF -stimulated histone H3 and CREB phosphorylation, acts in signal transduction, may regulate transcription; mutation of corresponding gene causes Coffin-Lowry syndrome
203845_at	PCAF	2236.47	2634.9	3371.03	PCAF: p300/CBP-associated factor, histone acetyltransferase, binds EP300 and CREBBP and mediates transcriptional activation of various transcriptional activators, acetylates non-histone proteins, loss of function may lead to epithelial tumors
203851_at	IGFBP6	24817.9	39473.8	53750.5	IGFBP6: Insulin-like growth factor (IGF) binding protein 6, member of the IGF binding protein family, binds IGF2 with much greater affinity than IGF1 and inhibits IGF2-induced cell proliferation, overexpression may induce apoptosis in non-small cell lung
203878_s_at	MMP11	2482.23	2596.2	1481.8	MMP11: Matrix metalloproteinase 11 (stromelysin 3), metalloprotease that degrades extracellular matrix, may act in tissue remodeling processes such as development and wound healing, marker for cancer where it may act in tumor cell invasion via matrix degr
203884_s_at	RAB11FIP2	4156.77	9090.35	14014.3	RAB11FIP2: Rab11 family-interacting protein 2, interacts with Rab11 small GTPases, myosin Vb and alpha adaptin subunit of AP 2 complexes, may play a role in plasma membrane recycling and protein trafficking and receptor-mediated endocytosis
203889_at	SGNE1	4306.93	1718.05	689.667	SGNE1: Secretory granule neuroendocrine protein 1, a molecular chaperone and putative GTP-binding protein found in secretory granules of neurons and endocrine cells, may activate proprotein convertase 2 (PCSK2); mouse Sgne1 is associated with Cushing dise
203890_s_at	DAPK3	2340.7	2353.1	1445.8	DAPK3: Death-associated protein kinase 3, serine-threonine protein kinase, regulates cell shape and nuclear morphology via myosin II phosphorylation, upregulated in the frontal cortex of Alzheimer's disease patients
203935_at	ACVR1	11513.9	12792	16262.6	ACVR1: Activin A receptor type 1, a transmembrane receptor serine-threonine kinase that may be involved in TGFbeta receptor signaling and in endometrial decidualization; upregulated in pituitary adenoma and pancreatic cancer
203951_at	CNN1	2620.37	660.65	125.8	CNN1: Calponin 1, a putative actin-binding protein expressed specifically in smooth muscle cells
203974_at	HDHD1A	4250.57	4177	5798.17	HDHD1A: Protein containing a haloacid dehalogenase-like hydrolase domain, has high similarity to uncharacterized mouse Hdhd1a
204012_s_at	LCMT2	2357.93	2323.6	2896.6	LCMT2: Protein with high similarity to leucine carboxyl methyltransferase 2 (mouse Lcmt2), which is an enzyme that acts in protein methylation, member of the leucine carboxyl methyltransferase family, contains a kelch 2 motif
204014_at	DUSP4	1167	1605	231.2	DUSP4: Dual specificity phosphatase 4, inactivates MAP kinases by dephosphorylating phosphotyrosine and phosphothreonine residues, marker for breast cancer and depression
204019_s_at	SH3YL1	3824.27	5387.2	6837.9	SH3YL1: Member of the DUF500 protein of unknown function family, contains a Src homology 3 (SH3) domain, which bind proline-rich peptides, and a variant SH3 domain, has low similarity to S. cerevisiae Ysc84p, which acts in cortical actin patch polarizatio
204034_at	ETHE1	15837.5	12635.5	19159.3	ETHE1: Ethylmalonic encephalopathy 1, a mitochondrial matrix protein that may function in mitochondrial homeostasis or energy metabolism; gene mutations cause ethylmalonic encephalopathy
204062_s_at	ULK2	1980.13	1714.8	2603	ULK2: Protein with strong similarity to UNC 51-like kinase 2 (mouse Ulk2), which is a serine-threonine protein kinase, contains a protein kinase and a protein tyrosine kinase domain
204065_at	CHST10	2484.27	2425.9	3632.1	CHST10: HNK-1 sulfotransferase, member of a sulfotransferase family, synthesizes the HNK-1 cell surface carbohydrate epitope on glycoprotein and glycolipid adhesion molecules in the nervous system, may function in cell-substratum and cell-cell interaction
204069_at	MEIS1	8044.43	3890.75	3212.53	MEIS1: Meis1 (mouse) homolog, a homeodomain transcription factor of the PBX/exd family of proteins that regulate gene expression and help control cell differentiation; corresponding gene is amplified and upregulated in leukemia and neuroblastoma cells
204099_at	SMARCD3	1516.57	957.9	725.933	SMARCD3: SWI/SNF related matrix associated actin dependent regulator of chromatin subfamily d member 3, interacts promiscuously with various nuclear receptors and a diverse array of transcription factors, coactivates nuclear receptor-mediated transcriptio
204110_at		512.033	815.9	1268.3
204114_at	NID2	16418.4	11667.1	2757.87	NID2: Nidogen 2, a basement membrane protein that binds perlecan (HSPG2), laminin-1, and collagens, supports cell attachment in some cell lines
204131_s_at	FOXO3A	6076.17	5042.85	3915.73	FOXO3A: Forkhead box O3A, a transcription factor, acts in apoptosis, erythropoiesis, signal transduction, and PTEN -mediated tumor suppression, phosphorylation may correlate with tumor antiapoptosis; translocation to MLL is associated with myeloblastic le
204141_at	TUBB	23317.3	15996.2	30870.8	TUBB: Beta-tubulin, involved in tubulin polymerization and microtubule interaction with drugs; mutations in the corresponding gene may be associated with immotile cilia syndrome and cause some ovarian carcinomas resistant to epothilones and paclitaxel
204147_s_at	TFDP1	1967.47	1154.4	2632.43	TFDP1: Transcription factor Dp-1, heterodimer with E2F proteins transactivates genes required for G1/S-phase cell cycle progression, multifunctional target for factors such as retinoblastoma proteins (RB1, RBL1, RBL2) and p53 (Trp53)
204158_s_at	TCIRG1	1920.1	1878.55	1093.3	TCIRG1: T-cell immune regulator 1 (V-ATPase 116 kDa isoform a3), an osteoclastic proton pump, plays a role in T-cell activation, osteoclast function, and bone development; mutations in the gene cause infantile autosomal recessive malignant osteopetrosis
204163_at	EMILIN1	3400.47	3668.45	1942.73	EMILIN1: Elastin microfibril interfacer 1, extracellular matrix protein that mediates cell adhesion via integrin alpha4beta1 (ITGA4, ITGB1), may play a role in elastin deposition
204194_at	BACH1	4683.1	6069.4	2923.87	BACH1: BTB and CNC homology 1, a member of the broad complex, tramtrack, bric-a-brac-poxvirus and zinc finger (BTB-POZ) basic leucine zipper family of proteins that function to regulate gene expression
204255_s_at	VDR	3012.13	4022.4	5154.77	VDR: Vitamin D (1,25-dihydroxyvitamin D3) receptor, nuclear receptor that activates target genes, acts in cell proliferation; stimulation may be therapeutic for leukemia, multiple myeloma, breast, colon and prostate cancers, but may cause Paget's disease
204258_at	CHD1	2346.17	2880.95	1850.9	CHD1: Chromodomain helicase DNA binding protein 1, contains DNA-binding chromo (chromatin organization modifier) domains and a SNF2-related helicase/ATPase domain, may play role in establishment or maintenance of chromatin structure
204284_at	PPP1R3C	6033.4	6785.7	8925.43	PPP1R3C: Protein phosphatase 1 regulatory subunit 5 (protein targeting to glycogen), regulates protein phosphatase 1, may regulate glycogen synthase
204308_s_at	KIAA0329	2648.77	2775.65	1988.6	KIAA0329: Member of the propeller family
204334_at	KLF7	3026.23	2353.15	4047	KLF7: Kruppel-like factor 7, binds to CACCC motif of beta-globin promoter and to Sp1 binding site and activates transcription, may function in the developing and adult nervous systems
204341_at	TRIM16	3810.03	2948.1	1813.03	TRIM16: Tripartite motif-containing 16 (estrogen-responsive B box protein), a member of the B box zinc finger protein family that is involved in keratinocyte differentiation and is regulated by estrogen and keratinocyte growth factor (human FGF7)
204345_at	COL16A1	4284.97	6835.9	3180.57	COL16A1: Collagen type XVI (alpha 1 subunit), component of extracellular matrix which is regulated by TGFB1, probably involved in chondrogenesis and may be important in pregnancy
204363_at	F3	10536.9	6210.5	3965	F3: Coagulation factor III (tissue factor), receptor for factor VIIa (F7), F3 - F7 complex initiates the extrinsic pathway of coagulation, acts in hemostasis and signal transduction, marker for thrombosis, tumor cell metastasis, and other diseases
204418_x_at		6656.67	5785.1	8526.17
204462_s_at	SLC16A2	4028.03	2418.9	1786.73	SLC16A2: Solute carrier family 16 (monocarboxylic acid transporters) member 2, mediates thyroid hormone uptake; gene mutations cause global developmental delay, central hypotonia, spastic quadriplegia, dystonic movements, rotary nystagmus, and impaired he
204464_s_at	EDNRA	1942.87	1546.35	660.433	EDNRA: Endothelin receptor type A, G protein-coupled receptor that stimulates phosphoinositol hydrolysis, mediates the mitogenic action of endothelin-1 (EDN1), promotes smooth muscle contraction and plays a role in blood pressure regulation
204470_at	CXCL1	1114.07	6933.4	632.133	CXCL1: Chemokine (C-X-C motif) ligand 1, CXCR2 ligand, upregulated in melanoma, preeclampsia and inflammatory disease processes; mouse Cxcl1 is upregulated in cutaneous GVHD, mouse Cxcl1 and rat Cxcl1 are upregulated in inflammatory disease models
204528_s_at	NAP1L1	12447.9	16119	9979.33	NAP1L1: Nucleosome assembly protein 1-like 1, member of the NAP/SET protein family, binds histones H2A and H2B, a histone chaperone that mediates assembly of nucleosomes, complex with histone acetyltransferase coactivator p300 (EP300) may stimulate transc
204550_x_at		3545.7	2424.6	5093.17
204554_at	PPP1R3D	1066.2	1072	745.367	PPP1R3D: Protein phosphatase 1 regulatory 6, glycogen targeting subunit of protein phosphatase 1, functions in glycogen metabolism in muscle
204584_at	L1CAM	5835.73	1720.2	777.633	L1CAM: L1 cell adhesion molecule, plays a key role in neuronal migration and differentiation during brain development; mutations in the gene cause MASA syndrome, X-linked hydrocephalus, and spastic paraplegia type I
204587_at	SLC25A14	2073.07	2201.8	1063.07	SLC25A14: Solute carrier family 25 member 14 (brain mitochondrial carrier protein 1), a putative uncoupling protein that affects mitochondrial membrane potential
204653_at	TFAP2A	3817.37	1579.5	587.167	TFAP2A: Transcription factor activator protein 2 alpha, AP-2 transcription factor, has activator and repressor functions, regulates growth, development and inflammatory genes, responds to second messenger signals, altered expression is associated with neo
204663_at	ME3	1782.43	1680.2	2401.67	ME3: Malic enzyme 3, NADP dependent mitochondrial form of malic enzyme, catalyzes the oxidative decarboxylation of malate to form pyruvate
204684_at	NPTX1	6868.43	1852.6	1004.27	NPTX1: Neuronal pentraxin I, an exclusively neuronal protein that may be involved in synaptic uptake of extracellular material
204719_at	ABCA8	177.633	1581	6082.1	ABCA8: ATP-binding cassette subfamily A member 8, an ATP-binding cassette transporter that is involved in the transport of xenobiotics, expressed in heart, liver and skeletal muscle
204784_s_at	MLF1	1635	1642.25	2432.13	MLF1: Myelodysplasia/myeloid leukemia factor 1, a cytoplasmic protein; gene fusion with NPM (NPM1) in acute myeloid leukemia results in misdirection of the fusion protein to the nucleus
204805_s_at	H1FX	1581.6	2003.65	933.433	H1FX: H1 histone family member X, involved in compaction of DNA into nucleosomes and into high-order chromatin structures, may be involved in transcriptional regulation, is the most distantly related H1 subtype yet identified
204830_x_at		5927.4	19317.3	26545.7
204842_x_at	PRKAR2A	8533.8	9038.15	6531.67	PRKAR2A: cAMP-dependent protein kinase regulatory subunit type II alpha, binds A-kinase anchoring proteins to mediate holoenzyme localization, functions in sperm motility and trophoblast cell differentiation, decreased phosphorylation correlates with hear
204872_at	TLE4	6064.13	3383.35	2421.67	TLE4: Protein with very strong similarity to transducin-like enhancer of split 4 (mouse Tle4), which represses Pax family mediated transactivation, member of the Groucho or TLE N-terminal Q-rich domain containing family, contains six WD domain G-beta repe
204971_at	CSTA	397.867	1206.2	2413.83	CSTA: Cystatin A (stefin A), a cysteine (thiol) protease inhibitor that inhibits cathepsin B (CTSB), plays a role in prostatic epithelial cell proliferation and differentiation, may be involved in breast cancer
204993_at	GNAZ	1752.53	1360.9	995.367	GNAZ: G protein alpha subunit z, a component of pertussis toxin insensitive heterotrimeric G protein complexes that transduce G protein-coupled receptor signals, may function in maintaining the ionic balance of cochlear fluids
205048_s_at	PSPH	907.7	4247.65	6201.37	PSPH: Phosphoserine phosphatase, catalyzes the magnesium-dependent hydrolysis of L-phosphoserine in serine biosynthesis, expression in cultured cells is regulated by contact with extracellular matrix, marker for peritoneal metastasis in advanced gastric c
205051_s_at	KIT	2456.27	3372.25	4712.77	KIT: V-kit Hardy-Zuckerman 4 feline sarcoma viral oncogene homolog, tyrosine kinase that binds stem cell factor, involved in melanocyte development, inhibits apoptosis, possible therapeutic target in neoplasms; gene mutations cause piebaldism and mastocyt
205066_s_at	ENPP1	3864.17	1854.75	1053.63	ENPP1: Ectonucleotide pyrophosphatase-phosphodiesterase 1, membrane protein that is upregulated in fibroblasts of patients with non-insulin-dependent diabetes; variant forms are associated with ossification of the posterior longitudinal ligament of the sp
205092_x_at	ZBTB1	616.567	772.65	445.833	ZBTB1: Protein containing three zinc finger C2H2 type repeats and a BTB (BR-C, ttk and bab) or POZ (Pox virus and zinc finger) domain, has weak similarity to zinc finger and BTB domain containing 17 (human ZBTB17), which is a transcriptional activator
205100_at	GFPT2	1688.17	2857.85	3917	GFPT2: Glutamine-fructose-6-phosphate transaminase 2, forms glucosamine 6-phosphate by transferring the amide group from L-glutamine to fructose 6-phosphate in the synthesis of hexosamines, which are used in protein and lipid glycosylation
205115_s_at	RBM19	1041.43	1245.6	805.3	RBM19: Protein containing six RNA recognition motifs (RRM, RBD, or RNP), has moderate similarity to C. elegans RBD-1, which may bind RNA and is involved in positive regulation of growth
205145_s_at	MYL5	1130.57	1161.95	2131.93	MYL5: Regulatory myosin light chain 5, a regulatory myosin light chain isoprotein, contains calcium binding motifs and putative phosphorylation sites, expressed in fetal but not adult skeletal muscle
205200_at	CLEC3B	8262.47	9582.8	56137.6	CLEC3B: Tetranectin, a member of the C type lectin family and a homotrimeric plasminogen binding protein found in plasma and bone, may contribute to bone mineralization and skeletal development; serves as a tumor marker, contributing to ovarian cancer pro
205207_at	IL6	4837.5	6725.6	2276.07	IL6: Interleukin 6 (interferon-beta 2), a cytokine that promotes T- and B-cell proliferation and B-cell maturation, marker for numerous diseases, putative therapeutic for AIDS, Alzheimer, multiple myeloma, and various cancers
205226_at	PDGFRL	4903.67	2332	6867.63	PDGFRL: Platelet-derived growth factor receptor-like, a putative tumor suppressor with homology to the extracellular domain of PDGFRB; mutations in the gene are associated with hepatocellular carcinomas, colorectal cancers, and non-small cell lung cancers
205257_s_at	AMPH	1095.17	1717.1	2129.1	AMPH: Amphiphysin, binds dynamin I (DNM1), synaptojanin 1 (SYNJ1), and clathrin via its SH3 domain, binds the AP-2 complex, may be involved in synaptic vesicle endocytosis; autoantibodies are detected in Stiff-man syndrome with breast cancer
205260_s_at	ACYP1	1749.53	2714.2	822.3	ACYP1: Acylphosphatase 1 erythrocyte (common) type, an enzyme which hydrolyzes acyl phosphates, can also hydrolyze DNA and RNA, plays a role in phosphate metabolism
205352_at	SERPINI1	551.1	698.6	1101.3	SERPINI1: Serine proteinase inhibitor class I member 1 (neuroserpin), inhibits plasmin and plasminogen activator, may be involved in nervous system development; mutation causes familial encephalopathy with neuroserpin inclusion bodies
205498_at	GHR	462.667	2211	2714	GHR: Growth hormone receptor, exists in membrane-bound receptor and secreted forms, plays roles in signal transduction, cell proliferation and skeletal development; mutations in the corresponding gene are associated with Laron dwarfism
205518_s_at	Cmah	883.4	1000.5	1500.43	Cmah: Cytidine monophosphate-N-acetylneuraminic acid hydroxylase, may catalyze the hydroxylation of the N-acetyl residue of free NeuAc, CMP-NeuAc, or glycoconjugate-linked NeuAc, functions in protein modification and N-glycolylneuraminic acid (NeuGc) synt
205550_s_at	BRE	4157.67	4381.8	5363.43	BRE: Brain and reproductive organ-expressed (TNFRSF1A modulator), may function in homeostasis, peroxisomal activities, and neural, epithelial or germ line cell differentiation, downregulated by UV radiation, retinoic acid, DNA damage, and in adrenal neopl
205729_at	OSMR	3096.97	3480.65	4864.13	OSMR: Oncostatin M receptor, interleukin 6 cytokine receptor family member, associates with gp130 (IL6ST) and couples to JAK-STAT signaling and MAPK activation pathways; activation inhibits cell proliferation in breast cancer cell lines
205752_s_at	GSTM5	2333.9	4033.9	5037.77	GSTM5: Glutathione S-transferase M 5, member of a detoxification enzyme family, may conjugate glutathione to electrophilic compounds and may be involved in blood-barrier functions in brain and testis, upregulated in benign prostatic hyperplasia
205792_at	WISP2	151.067	16126.6	58570.3	WISP2: WNT1 inducible signaling pathway protein 2, a member of the CCN family of growth factors, functions and cell adhesion, decreased expression may be therapeutic for breast cancer
205794_s_at	NOVA1	1966.67	3208.3	3963.13	NOVA1: Neuro-oncological ventral antigen 1, a sequence-specific RNA binding protein that may regulate neuronal pre-mRNA alternative splicing, autoantigen for paraneoplastic opsoclonus myoclonus ataxia
205807_s_at	TUFT1	4259.2	3250.3	5684.6	TUFT1: Tuftelin 1, a tooth enamel protein that contains an EF hand calcium binding domain and plays a major role in enamel mineralization; may play a role in autosomally inherited amelogenesis imperfecta
205824_at	HSPB2	1086.37	2323.8	3737.3	HSPB2: Heat shock 27kDa protein 2, a member of the alpha-crystallin/small heat shock protein family, interacts with myotonic dystrophy protein kinase (DMPK) and protects it from heat shock, may contribute to the pathogenesis of myotonic dystrophy
205830_at	CLGN	1155.7	1433.45	1961.53	CLGN: Calmegin, a putative testis-specific chaperone, may have an effect in certain types of male infertility
205847_at	PRSS22	836.467	875.7	1373.03	PRSS22: Serine protease 22 (tryptase epsilon), a secreted tryptase, contains an N-terminal sequence typical of zymogens, may play a role in fetal and adult airways
205893_at	NLGN1	728.233	478.8	1113	NLGN1: Neuroligin 1, protein with very strong similarity to rat Nlgn1 (neuroligin I), which is a neuronal cell surface protein that acts as a ligand for specific splice forms of the neuronal cell surface receptor beta-neurexin
205896_at	SLC22A4	1842.47	1976.5	925.3	SLC22A4: Solute carrier family 22 member 4, transports organic cations in a pH-dependent manner; variants are associated with Crohn disease and rheumatoid arthritis
205907_s_at	OMD	523.8	593	1046.3	OMD: Osteomodulin (osteoadherin), a proteoglycan that is preferentially expressed in odontoblasts and may function in bone mineralization
205935_at	FOXF1	2629.47	1397.1	449.133	FOXF1: Forkhead box F1, member of the forkhead family, a transcriptional activator which regulates lung-specific proteins including pulmonary surfactant protein B (SFTPB) and the Clara cell 10-kDa protein (UGB)
205945_at	IL6R	1751.43	1603.7	2417.8	IL6R: Interleukin-6 (IL6) receptor alpha, binds IL6 and interacts with the signal transducer gp130 (human IL6ST), acts in leukocyte recruitment and activation, may contribute to AIDS progression and the pathogenesis of multiple myeloma
205964_at	ZNF426	794.3	806.65	577.767	ZNF426: Zinc finger protein 426, interacts with Kaposi's sarcoma-associated herpesvirus (KSHV) RTA protein and acts as a cellular RTA cofactor to activate viral gene expression
206030_at	ASPA	335.733	4964.75	6382.37	ASPA: Aspartoacylase (aminoacylase 2), hydrolyzes N acetylaspartate into acetate and aspartate in brain; deficiency results in Canavan disease, an autosomal recessive leukodystrophy
206061_s_at	DICER1	2005	3222.75	1588	DICER1: Dicer1 homolog (Drosophila), an endoribonuclease that contains a DEXH box helicase motif and an RNase III domain, produces small guide RNAs that may function in the RNA interference antiviral response, interacts with 5-lipoxygenase
206101_at	ECM2	975.3	3329.4	4862.23	ECM2: Extracellular matrix protein 2, contains an RGD sequence, a von Willebrand factor (VWF) domain , and a leucine rich repeat, may have a role in cell-matrix adhesion
206129_s_at	ARSB	639.733	679.9	1023.43	ARSB: Arylsulfatase B (N-acetylgalactosamine 4-sulfatase), hydrolyzes the sulfate ester group from N-acetylgalactosamine 4-sulfate residues of dermatan sulfate; genetic mutation is detected in mucopolysaccharidosis (MPS) type VI (Maroteaux-Lamy syndrome)
206157_at	PTX3	67054.8	74120.6	103746	PTX3: Pentaxin-related gene, a member of the pentaxin family of acute-phase proteins, may play roles in inflammation and the bacterial defense response, may limit autoimmune reactions during inflammation, early indicator of acute myocardial infarction
206170_at	ADRB2	983.233	895.5	453.867	ADRB2: Beta-2 adrenergic receptor, a G protein-coupled receptor that stimulates adenylyl cyclase, involved in lipid metabolism and muscle contraction, associated with type II diabetes, heart failure, and dyslipidemia, targeted by autoantibodies in Chagas
206172_at	IL13RA2	405.8	18730.4	29405.4	IL13RA2: Interleukin 13 receptor alpha 2, a high affinity interleukin-13 (IL13) receptor that is also involved in the internalization of IL13, may play a role in the inflammatory response
206201_s_at	MEOX2	88.1333	1547.25	2779.53	MEOX2: Mesenchyme homeobox 2, putative homeodomain transcription factor, may be involved in cardiovascular function
206262_at		478.267	1041.45	1839
206290_s_at	RGS7	520.5	870.75	1577.83	RGS7: Regulator of G protein signaling 7, a GTPase activator which negatively regulates G protein-coupled receptor signaling by binding to G protein alpha subunits, interacts with 14-3-3 proteins
206342_x_at	IDS	1680	1885.6	2686.07	IDS: Iduronate 2-sulfatase, catalyzes the hydrolysis of 2-sulfate groups of L-iduronate 2-sulfate residues of dermatan sulfate and heparan sulfate in glycosaminoglycan catabolism; mutations in gene cause Hunter syndrome (mucopolysaccharidosis type II)
206481_s_at	LDB2	1820.13	2773.85	1262.7	LDB2: LIM domain binding protein 2, putative transcriptional cofactor, may be involved in neurogenesis; candidate gene for 4p15 deletion phenotype
206491_s_at	NAPA	3666.5	3206.35	4494.67	NAPA: N-ethylmaleimide-sensitive factor attachment protein alpha, recruits NSF to form the 20s fusion particle, promotes SNARE complex disassembly and exocytosis, acts in intra-Golgi transport; mouse Napa is mutated in hydrocephaly-with-hop-gait mutants
206542_s_at	SMARCA2	6662	6844.5	8696.33	SMARCA2: SWI-SNF related matrix associated actin dependent regulator of chromatin subfamily a member 2, mediates transcriptional regulation by nuclear receptors by remodeling chromatin, controls cell cycle through association with RB1, regulates myogenesi
206637_at	P2RY14	164.667	249.05	986.933	P2RY14: G protein-coupled receptor 105, a receptor that is activated by UDP-glucose, UDP-galactose, UDP-glucuronic acid and UDP-N-acetylglutamic acid, stimulates intracellular calcium, mediates primitive hematopoietic cell responses to microenvironments
206748_s_at	SPAG9	1625.53	1501.95	2065.23	SPAG9: Sperm associated antigen 9 (sperm surface protein), protein expressed on the surface of sperm, may play a role in sperm-egg interaction or in sperm signal transduction during the fertilization process
206814_at	NGFB	915.833	1289.3	2073.17	NGFB: Nerve growth factor beta, plays roles in neuronal and mast cell differentiation, proliferation, and survival, embryogenesis, neurogenesis, and sleep; increased expression is associated with multiple sclerosis and Alzheimer disease
206825_at	OXTR	7788.73	1325.2	656.1	OXTR: Oxytocin receptor, a G protein-coupled receptor, signals through phospholipase C, functions in uterine muscle contraction, likely acts in parturition and lactation; agonist stimulation may inhibit cell proliferation in breast cancer
206847_s_at	HOXA7	569.5	855.85	1236.93	HOXA7: Homeo box A7, a member of the homeodomain-containing family of transcription factors, represses transcription, and inhibits keratinocyte differentiation; altered gene expression is associated with lung cancer
206907_at	TNFSF9	759.9	1182.9	1872.93	TNFSF9: Tumor necrosis factor superfamily member 9, cell surface ligand for 4-1BB (TNFRSF9), activates JNK, induces proliferation, IL-2 (IL2) synthesis and cytolytic activity in T cell receptor-costimulated cells, cleaved and highly expressed in leukemic
206918_s_at	CPNE1	6512.27	5601.55	4407.37	CPNE1: Copine I, member of a family of homologs of Paramecium tetraurelia copines, a calcium-dependent phospholipid binding protein which may play a role in membrane phospholipid trafficking
207145_at	GDF8	27.1333	87.8	1653.27	GDF8: Growth differentiation factor 8 (myostatin), member of the TGF-beta family of growth factors, negative regulator of skeletal muscle growth and positive regulator of adipogenesis; increased expression is associated with wasting syndromes (cachexia)
207168_s_at	H2AFY	20960.7	17213	12585.6	H2AFY: H2A histone family member Y, a histone H2A subtype containing a unique non-histone domain, involved in compaction of DNA into nucleosomes and X chromosome inactivation
207303_at	PDE1C	916.567	711.9	1199.63	PDE1C: Phosphodiesterase 1C calmodulin-dependent, a cyclic nucleotide phosphodiesterase that is involved in the positive control of cell proliferation
207387_s_at	GK	853.533	722.15	455.1	GK: Glycerol kinase, enzyme that catalyzes the phosphorylation of glycerol to glycerol 3-phosphate; deletion or mutation of the corresponding gene causes glycerol kinase deficiency which is characterized by hyperglyceroluria and hyperglycerolemia
207543_s_at	P4HA1	16798.5	17260.6	22632.3	P4HA1: Proline 4-hydroxylase alpha polypeptide I, catalyzes the hydroxylation of proline to form 4-hydroxyproline in collagens in an oxygen-dependent manner, plays an essential role in collagen synthesis
207565_s_at	MR1	1264.93	1468.45	1931.1	MR1: Major histocompatibility complex class I-like sequence, a major histocompatibility complex (MHC) class I-related molecule, contains a peptide binding domain
207606_s_at	ARHGAP12	3120.03	5226.3	7393.3	ARHGAP12: Rho GTPase activating protein 12, a predicted ARHGAP family member with a rhoGAP (GTPase activator protein), an SH3 (Src homology 3), a PH (pleckstrin homology), and two WW domains, ubiquitous tissue and cell line expression suggests a basic cel
208096_s_at	COL21A1	2152.93	1714.15	5850.4	COL21A1: Collagen type XXI alpha 1, putative facit collagen, developmentally-regulated component of the extracellular matrix, may be involved in assembly of the extracellular matrix surrounding blood vessels
208131_s_at	PTGIS	22529.8	17653.4	31878.4	PTGIS: Prostaglandin I2 (prostacyclin) synthase, a member of the cytochrome P450 family of proteins, converts prostaglandin H2 to the vasodilator prostacyclin, may be involved in angiogenesis, acts in the induction of apoptosis
208527_x_at		1636.77	1501.3	1168.7
208593_x_at	CRHR1	581.033	494.8	934.167	CRHR1: Corticotropin releasing hormone receptor 1, a G protein-coupled receptor that stimulates adenylyl cyclase, may play a role in mediating many of the physiological and behavioral responses to stress and anxiety
208626_s_at	VAT1	13083.9	17090.1	24413.4	VAT1: Vesicle amine transport protein 1 homolog, member of the superfamily of medium chain dehydrogenases-reductases, abundant membrane protein of cholinergic synaptic vesicles
208760_at		2393.53	3184.35	1873.17
208782_at	FSTL1	80372.6	81539.7	106107	FSTL1: Follistatin-like 1 (follistatin-related protein), an activin-binding protein that inhibits cell proliferation, downregulates synovial production of MMP1, MMP3 and prostaglandin E2, putative tumor marker, autoantigen in systemic rheumatic diseases
208848_at	ADH5	21914.6	20208.8	32391.1	ADH5: Alcohol dehydrogenase 5 (class III) chi polypeptide, a glutathione-dependent formaldehyde dehydrogenase, oxidizes long-chain alcohols and omega-hydroxyfatty acids, activated by fatty acids
208916_at	SLC1A5	2918	3324.5	5071.5	SLC1A5: Solute carrier family 1 member 5, a Na2+-dependent neutral amino acid transporter that comprises the amino acid transport system B(0), acts as a retroviruses receptor, overexpression is associated with aggressive colorectal and prostate adenocarci
208920_at	SRI	1801.53	1716.75	2578.6	SRI: Sorcin, an EF-hand calcium-binding protein, a potential modulator of intracellular calcium levels through interaction with the ryanodine receptor; upregulated in drug-resistant acute myeloid leukemia and possibly drug-resistant B-cell lymphoma
208964_s_at	FADS1	14205.4	11374.1	19201.3	FADS1: Fatty acid desaturase 1 (delta 5 desaturase), catalyzes the desaturation of eicosatrienoic acid to arachidonic acid, may play a role in cell differentiation, abnormal expression is associated with insulin resistance and obesity
208987_s_at	FBXL11	3675.47	3526.45	1944.23	FBXL11: Member of the jumonji (jmjC) domain containing and CXXC zinc finger families, contains an F-box domain, has a region of low similarity to a region of S. pombe Epe1p, which is involved in destabilization of heterochromatin
209030_s_at	IGSF4	1207.97	930.05	677.9	IGSF4: Immunoglobulin superfamily member 4, a tumor suppressor that contains extracellular Ig-domains homologous to Ig superfamily cell adhesion molecules, inhibits tumor growth and metastasis, mediates cell adhesion; lack of expression is linked to many
209065_at	UQCRB	3387.83	3408.65	2669.77	UQCRB: Ubiquinol-cytochrome c reductase binding protein, a subunit of ubiquinol-cytochrome c oxidoreductase, may function in aerobic respiration and oxidative phosphorylation; mutation in the corresponding gene is associated with complex III deficiency
209145_s_at	CBFA2T2	337.367	233.05	962	CBFA2T2: Core-binding factor runt domain alpha subunit 2 translocated to 2, transcription corepressor, member of the MTG8(ETO/CDR) family, interacts with the RUNX1 -Mtg8 (CBFA2T1) fusion protein found in acute myeloid leukemias and may stimulate leukemoge
209160_at		959.667	24639.2	36276
209212_s_at	KLF5	1197.17	1055.35	387.067	KLF5: Kruppel-like factor 5 (intestinal), a zinc finger transcription factor, expression is increased in coronary artery lesions and may indicate a risk for restenosis; gene deletion and loss of expression are associated with breast and prostate cancers
209230_s_at	P8	17845	21242.6	27742.9	P8: P8 protein (candidate of metastasis 1), a putative transcription factor and apoptosis inhibitor, regulates cell proliferation and TGFbeta signaling, upregulation is associated with chronic pancreatitis, malignant pancreatic cancer, and breast cancer
209365_s_at	ECM1	6291.8	14351.5	17770	ECM1: Extracellular matrix protein 1, an angiogenic protein, inhibits bone formation, may be involved in cell differentiation, adhesion and wound healing, may promote tumor progression; mutations in gene are associated with lipoid proteinosis
209383_at	DDIT3	2966.4	2747.2	4634.23	DDIT3: DNA damage inducible transcript 3, transcriptional regulator induced by stress, involved in unfolded protein response, apoptosis, and cell proliferation following stress; fusion of corresponding gene to FUS gene is associated with myxoid liposarcom
209432_s_at	CREB3	5281.67	4264.95	2816.1	CREB3: cAMP responsive element binding protein 3, bZIP transcription factor that binds host cell factor (HCFC1) at cyclic AMP response element (CRE) sites to activate transcription, inactivation by hepatitis C virus may contribute to virus-induced carcino
209454_s_at	TEAD3	1572.4	1266.9	966.433	TEAD3: TEA domain family member 3, a member of the TEA DNA-binding domain family of transcription factors, binds an enhancer of the chorionic somatomammotropin-B (CSH2) gene to regulate expression and may play a role in placental gene regulation
209467_s_at	MKNK1	2314.47	3135.1	4236.93	MKNK1: MAP kinase-interacting serine-threonine kinase 1, phosphorylates translation initiation factor 4E (EIF4E), reduces cap-dependent translation, phosphorylates cytosolic phospholipase A, involved in production of RFLAT-1 (KLF13) during T cell maturati
209515_s_at	RAB27A	2028.7	2601.2	1584.17	RAB27A: Ras-related GTP-binding protein 27a, RAB GTPase required for vesicle transport and granule exocytosis, involved in immune response; mutations are associated with Griscelli syndrome and decreased geranylgeranylation is associated with choroideremia
209550_at	NDN	8854.27	7896.1	3642	NDN: Necdin, a growth suppressor encoded by an imprinted gene expressed from the paternal allele, may play a role in behavior, downregulated in melanoma; imprinting and lack of expression may contribute to Prader-Willi syndrome
209566_at	INSIG2	1473.6	1923.9	2405.3	INSIG2: Insulin induced gene 2, a putative transmembrane protein of the endoplasmic reticulum that may be involved in sterol metabolism
209576_at	GNAI1	5149.37	3923.45	3129.77	GNAI1: Guanine nucleotide binding protein alpha inhibiting activity polypeptide 1 (Gi alpha 1), pertussis toxin-sensitive heterotrimeric G protein subunit downregulated at the membrane by increased cholesterol, mediates adenylyl cyclase inhibition
209702_at	FTO	5907.37	7169.8	8685.53	FTO: Protein of unknown function, has strong similarity to uncharacterized Fatso (mouse Fto), which may be involved in cell death, craniofacial development, or establishing left-right asymmetry and is associated with the Fused Toes (Ft) phenotype upon del
209711_at	SLC35D1	2473.27	3241.7	1728.7	SLC35D1: UDP-glucuronic acid/UDP-N-acetylgalactosamine dual transporter, member of the nucleotide sugar transporter family, involved in UDP-glucuronic acid and UDP-N-acetylgalactosamine transport, may act in glucuronidation and-or chondroitin sulfate bios
209716_at		5788.37	6723.6	9019.4
209725_at	DRIM	2499.73	2167.6	1735.4	DRIM: Downregulated in metastasis, expression is downregulated in a metastatic breast carcinoma cell lines, contains several HEAT repeats and has a positively charged tail region, may play a role in metastasis
209763_at		1246.03	549.95	2652.1
209806_at	HIST1H2BK	9786.93	9498.35	6726.9	HIST1H2BK: Protein with very strong similarity to histone 1 H2bd (human HIST1H2BD), which is a putative nucleosome core histone that acts in H3, H2A, and H2B assembly with acetylated H4 in chromatin remodeling, contains a core histone H2A, H2B, H3 or H4 d
209896_s_at	PTPN11	7831.73	9015.2	6164.27	PTPN11: Protein tyrosine phosphatase non-receptor type 11, acts in many receptor tyrosine kinase and PI3-kinase signaling pathways induced by growth factors, cytokines and immunoreceptors, exploited during Helicobacter infections; mutations cause Noonan s
210026_s_at	CARD10	1590.63	1373.75	2679.63	CARD10: Caspase recruitment domain protein 10, membrane-associated guanylate kinase family protein containing caspase recruitment, guanylate kinase, PDZ and SH3 domains, activates NF-kappaB through BCL10 binding and likely functions as a scaffolding prote
210058_at	MAPK13	1146.87	1166.45	815.767	MAPK13: Mitogen activated protein kinase 13, a p38 MAP kinase that is activated by stress and proinflammatory cytokines, involved in regulation of gene expression in response to upstream regulatory signals
210095_s_at	IGFBP3	18549.3	21498.7	31446.3	IGFBP3: Insulin-like growth factor binding protein 3, member of a family of proteins that bind IGF1 and IGF2, inhibits proliferation, and induces apoptosis via interactions with PXRA; increased expression may be therapeutic for various cancers and type 1
210145_at	PLA2G4A	745.967	2594.35	5010.63	PLA2G4A: Group IVa calcium-dependent cytosolic phospholipase A2, releases arachidonic acid from membrane phospholipids, involved in superoxide generation, prostaglandin metabolism, and response to stress; inhibition may be therapeutic for Chlamydia infect
210220_at	FZD2	8352.53	3318.15	1305.57	FZD2: Frizzled homolog 2, member of the frizzled/taste2 receptor family of G protein-coupled receptors, involved in Wnt signaling, expression is developmentally regulated, upregulated in some gastric cancers and expression may be increased in neuroblastom
210286_s_at	SLC4A7	764.233	778.4	1095.4	SLC4A7: Solute carrier family 4 member 7 (sodium bicarbonate cotransporter), a sodium bicarbonate transporter that functions in pH regulation
210426_x_at	RORA	845.333	1140.1	1684.67	RORA: RAR related orphan receptor A, ligand-dependent nuclear receptor and transcriptional activator, has a role in negative control of cell proliferation; inhibition may be therapeutic for breast cancer; activation may be therapeutic for prostate cancer
210554_s_at		11832.5	12521	8974.97
210748_at		359.933	320.65	746.367
210839_s_at	ENPP2	18474.9	60290	83214.5	ENPP2: Ectonucleotide pyrophosphatase-phosphodiesterase 2 (autotaxin), multifunctional ecto enzyme and tumor-associated cytokine, hydrolyzes lysophosphatidylcholine to lysophosphatidic acid, promotes cell motility and angiogenesis, enhances tumor aggressi
210904_s_at	IL13RA1	2560.9	2513.75	1989.33	IL13RA1: Interleukin 13 receptor alpha 1, binds IL13 with a low affinity, associates with IL4R and may also be a component of IL4 receptors, potential therapeutic target for pancreatic cancer; mutation is associated with high levels of IgE which may promo
211006_s_at	KCNB1	687.467	667.25	1533.7	KCNB1: Potassium voltage-gated channel (Shab-related subfamily, member 1), a delayed rectifier K+ channel that likely contributes to the regulation of neuronal excitability and cardiac function
211040_x_at	GTSE1	3867.23	3835.6	2723.7	GTSE1: G-2 and S-phase expressed 1, a cell cycle regulated, microtubule-associated protein, ectopic expression inhibits progression through the G2 to M transition of the cell cycle
211062_s_at	CPZ	986.967	2895.25	4939.3	CPZ: Carboxypeptidase Z, a metalloprotease that cleaves substrates with basic C-terminal residues, may process extracellular peptides; N-terminal domain is similar to frizzled Wnt/wingless binding domain
211277_x_at	APP	2754.73	2467.1	3821.47	APP: Amyloid beta (A4) precursor protein, a cell surface protease inhibitor that reduces copper; inhibition or decreased expression may be therapeutic for Alzheimer disease; increased expression or secretion may be therapeutic for transient ischemic attac
211416_x_at		962.567	1121.1	1430.43
211452_x_at	LRRFIP1	11600.8	11236.6	8369.5	LRRFIP1: Leucine rich repeat (in FLII) interacting protein 1, a transcriptional repressor that binds double stranded RNA, regulates cell proliferation and cytokine biosynthesis and provides a link between RNA and actin cytoskeleton, may act in imprinting
211538_s_at	HSPA2	8482.8	2440.2	1104.73	HSPA2: Heat shock 70kD protein 2, a putative ATPase that is necessary for spermatid development; human HSPA2 gene variants may be associated with an increased risk of breast cancer and be predictive of clinical outcome
211760_s_at	VAMP4	3254.1	4733.4	6553.07	VAMP4: Vesicle-associated membrane protein 4, a v-SNARE which interacts with human STX6, human STX16, and human VTI1A to function in early endosome to trans-Golgi network transport, as well as retrograde transport between early/recycling endosomes and the
211763_s_at	UBE2B	4026.2	5046.1	6234.5	UBE2B: Ubiquitin-conjugating enzyme E2B, predicted to be involved in the conjugation of ubiquitin to cellular proteins marking them for proteasomal degradation, involved in DNA repair; activity is increased in multiple disease states
211926_s_at	MYH9	10678.8	5466	2867.5	MYH9: Non-muscle myosin heavy chain 9, a motor protein that may provide force for cytokinesis and cell adhesion; mutation of corresponding gene causes May Hegglin anomaly, Fechtner, or Sebastian syndrome and non-syndromic deafness
211935_at	ARL6IP	8409.37	8435.95	5379.8	ARL6IP: Protein with very strong similarity to ADP-ribosylation-like factor 6 interacting protein (mouse Arl6ip1), which binds ADP-ribosylation factor-like 6 (mouse Arl6) and may be involved in protein trafficking and signaling in hematopoiesis
211964_at	COL4A2	12833.8	8792	1773.67	COL4A2: Collagen (type IV, alpha 2), a member of the type IV collagen family, basement membrane component that may be involved in endothelial cell apoptosis and inhibition of migration, peptide fragment (canstatin) inhibits angiogenesis in tumors
211974_x_at	RBPSUH	17838.2	21668	26481.8	RBPSUH: Recombining binding protein suppressor of hairless, a member of the CSL family transcription factors, binds NOTCH1 to mediate NOTCH receptor signaling, binds Epstein-Barr viral proteins; implicated in dilated cardiomyopathy and rheumatoid arthriti
212013_at	D2S448	18462.5	16995	12003.9	D2S448: Melanoma associated gene, a tumor antigen and possible peroxidase that may play a role in p53 (TP53) -dependent apoptosis and immune responses, a potential immunogenic peptide for cancer vaccination
212057_at	KIAA0182	2062.57	2553.9	1225.4	KIAA0182: Protein of unknown function, has strong similarity to uncharacterized mouse Gse1
212069_s_at	KIAA0515	1385.93	1596.45	581.767	KIAA0515: Protein of unknown function, has low similarity to a region of hBxAg transactivated protein 2 (human BAT2D1), which is overexpressed in bladder cancer
212098_at		4641.63	3164.85	5944.53
212103_at	KPNA6	2875.77	3156.85	2153.83	KPNA6: Karyopherin alpha 6, member of the importin alpha family, recognizes NLS-containing proteins and is involved in their nuclear import
212110_at	SLC39A14	12710	17553.4	9709.93	SLC39A14: Protein with high similarity to solute carrier family 39 (zinc transporter) member 8 (human SLC39A8), which is a seven transmembrane protein with zinc ion transport activity, member of the ZIP zinc transporter family, which may be metal transpor
212124_at	RAI17	6444.57	9213.05	5203.77	RAI17: Retinoic acid induced 17, an androgen receptor (AR) co-activator, enhances AR -dependent transcription and AR sumoylation, contains a Miz domain
212131_at	C19orf13	3189.67	2948.5	1891.13	C19orf13: Protein of unknown function, has low similarity to C. elegans Y18D10A.17, which is required for embryonic development
212148_at	PBX1	6692.43	5377.5	3929.03	PBX1: Pre-B-cell leukemia transcription factor 1, a transcriptional activator and member of the homeodomain family of DNA-binding proteins; fusion to the activation domain of E2A via a chromosomal translocation is associated with pre-B lymphoblastoid leuk
212169_at		22257.8	30115	38286.1
212279_at	MAC30	6568	4229.55	2734	MAC30: Protein of unknown function
212287_at	SUZ12	6634.67	6237.2	5008.37	SUZ12: Suppressor of zeste 12 homolog, a nuclear protein which is a component of the polycomb repressive complex (PRC) 2, may function in histone methylation and chromatin silencing; corresponding gene is frequently translocated in endometrial stromal tum
212297_at	ATP13A3	13855.1	9437.6	17955.9	ATP13A3: ATPase family homolog upregulated in senescence cells, may play a role in cellular senescence and tumor suppression
212300_at	DKFZp451J0118	3843.33	4349.35	3024.07	DKFZp451J0118: Taxilin, binds syntaxin 1 (STX1A) and syntaxin 4 (STX4A), may act in calcium-dependent exocytosis
212345_s_at	CREB3L2	10286.1	7958.55	6073.6	CREB3L2: cAMP responsive element binding protein 3-like 2, a putative transcription factor; gene fusion with FUS is associated with low grade fibromyxoid sarcoma
212377_s_at	NOTCH2	16114.8	18374.9	13173.9	NOTCH2: Notch (Drosophila) homolog 2, a transcriptional co-activator of the Notch family of receptors, interacts with MAML1, functions in apoptosis induction and possibly in skeletal development, constitutive activation may contribute to neoplastic transf
212428_at	KIAA0368	5684.6	4981.2	4105.17	KIAA0368: Ecm29 homolog (yeast), serves to couple the 26 S proteasome to secretory compartments engaged in quality control and to other sites of enhanced proteolysis
212441_at	KIAA0232	4272.63	3907.1	6037.23	KIAA0232: Protein of unknown function, has strong similarity to uncharacterized mouse D5Ertd579e
212483_at	NIPBL	1571.93	1584.7	1121.43	NIPBL: Nipped-B homolog (delangin), putative protein-binding protein, may regulate embryonic development and sister chromatid cohesion; mutations in the corresponding gene result in the developmental disorder Cornelia de Lange syndrome
212543_at	AIM1	7118.87	4098.35	3301.17	AIM1: Absent in melanoma 1, member of the betagamma-crystallin superfamily of proteins, may function as a melanoma tumor suppressor
212566_at	MAP4	15346.9	15455.1	11594.3	MAP4: Microtubule-associated protein 4, a microtubule-associated protein that stabilizes microtubules and may regulate microtubule dynamics during mitosis; target of a Poliovirus protease; expression is decreased in drug-sensitive breast cancer
212595_s_at	DAZAP2	6399.57	4981.05	8785.6	DAZAP2: DAZ-associated protein 2, binds to germ cell-specific RNA-binding proteins DAZ and DAZL
212614_at		36946	37444.8	24227.4
212624_s_at	CHN1	39362.8	21658.3	49136.7	CHN1: Chimerin (n-chimaerin) 1, functions as both a GTPase activating protein for RAC1 and a phospholipid dependent phorbol ester receptor, induces the formation of lamellipodia and filopodia
212643_at	C14orf32	19680.9	23722.2	16366.5	C14orf32: Protein of unknown function, has high similarity to a region of MAP kinase-interacting and spindle-stabilizing protein (mouse Mapk1ip1), which binds to kinetochore microtubules and acts in spindle stablization during meiosis
212665_at	TIPARP	11217.1	6297.55	4973.4	TIPARP: TCDD-inducible poly(ADP-ribose) polymerase, a predicted poly(ADP-ribose) polymerase that may ADP-ribosylate proteins; corresponding gene maps to a region that is amplified and upregulated in head and neck squamous cell carcinoma
212761_at		10613.3	17937.2	21887.3
212775_at	KIAA0657	2133.17	1680.9	1047.23	KIAA0657: Protein containing eight immunoglobulin (Ig), six immunoglobulin V-set and five I-set domains and a fibronectin type III domain, has low similarity to a region of obscurin (human OBSCN), which interacts with titin (TTN), calmodulin and ankyrin
212793_at	DAAM2	4061.6	3945.6	2541.33	DAAM2: Protein with high similarity to dishevelled associated activator of morphogenesis 1 (human DAAM1), which acts in WNT activation of RhoA (human ARHA), member of the formin homology 2 domain family, contains diaphanous FH3 and GTPase-binding domains
212865_s_at	COL14A1	903.533	1127.75	2233.6	COL14A1: Type XIV collagen (undulin), an extracellular matrix glycoprotein involved in supramolecular organization of collagen fibrils and possibly in the rearrangement of connective tissues in hepatic fibrosis; may be a marker for alcoholic liver disease
212907_at	SLC30A1	3272.07	4868.85	6458.03	SLC30A1: Solute carrier family 30 (zinc transporter) member 1, a putative zinc ion transporter that is induced in monocytes in response to zinc ion, reduced expression in prostate cancer cells may indicate altered zinc metabolism
212926_at	SMC5L1	1647.27	2460.2	893.6	SMC5L1: SMC5 structural maintenance of chromosomes 5-like 1, forms a complex with SMC6L1 via their respective hinge domains
212931_at	TCF20	3519.03	3555.25	2910.97	TCF20: Transcription factor 20 (stromelysin-1 platelet-derived growth factor-responsive element binding protein), a transcriptional activator, exists as two alternative forms, contains three putative PEST motifs
212987_at	FBXO9	8257.73	8611.25	6648.3	FBXO9: F-box only protein 9, a putative subunit of the SCF ubiquitin ligase involved in protein degradation, recognized by autologous IgG in patients suffering from renal cell carcinoma
213093_at	PRKCA	8955.77	5267.9	3801.13	PRKCA: Protein kinase C alpha isoform, important for cellular signaling, regulates cell proliferation and migration, and plays a role in RHO protein signal transduction; upregulated in liver of patients with non insulin dependent diabetes mellitus (NIDDM)
213326_at	VAMP1	2060.9	2404.85	1668.77	VAMP1: Vesicle associated membrane protein 1 (synaptobrevin 1), protein involved in the targeting or fusion of transport vesicles to their target membrane, a synaptic vesicle component that plays a central role in exocytosis
213358_at	KIAA0802	9062.57	11293.1	14554.8	KIAA0802: Protein of unknown function, has high similarity to uncharacterized mouse 1110012J17Rik
213399_x_at	RPN2	32675.4	43882.7	27168	RPN2: Ribophorin II, a subunit of oligosaccharyltransferase, localizes to the rough endoplasmic reticulum and binds ribosomes, overexpressed in colorectal cancer
213440_at	RAB1A	4007.27	4004.3	4816.77	RAB1A: Ras-related GTP-binding protein, a member of the Rab-GTPase subfamily, plays a role in cell surface transport of specific G protein-coupled receptors, which allows for subsequent activation-dependent intracellular signaling
213496_at	LPPR4	6762.07	3057.8	2350.43	LPPR4: Plasticity related gene 1, member of the lipid phosphate phosphatase family, a putative phospholipid phosphatase expressed in brain and testis
213594_x_at	FUSIP1	4549.8	4674.85	3776.4	FUSIP1: FUS interacting protein 1 (TLS-associated serine-arginine protein 2), a serine-arginine splicing factor that plays a role in splice site selection
213664_at	SLC1A1	1298.17	1671.65	6261.8	SLC1A1: Solute carrier family 1 member 1, a high affinity glutamate transporter that mediates synaptic reuptake of glutamate, functions in excitatory neurotransmission; mutation of the mouse Slc1a1 gene causes dicarboxylic aminoaciduria
213698_at	ZNF258	4534.63	6451.35	8520.67	ZNF258: Zinc finger protein 258, a member of a family of proteins containing putative zinc-binding motifs (MYM), may be involved in developmental processes
213791_at	PENK	2027.9	2117.9	4740.03	PENK: Proenkephalin (preproenkephalin A), precursor of the opiate neuropeptides met-enkephalin and leu-enkephalin, involved in immune responses, synaptic transmission, insulin secretion, behavior, and nociception, mediates protein kinase C activation
213823_at	HOXA11	4346.97	1968.2	1025.7	HOXA11: Homeobox A11, a putative homeobox transcription factor, may act in female reproductive tract development and embryo implantation; mutations are linked to radioulnar synostosis with amegakaryocytic thrombocytopenia and to leukemia
213828_x_at	H3F3A	45581.5	63565.3	36533.1	H3F3A: H3 histone family 3A, a member of the H3 histone family of proteins involved in compaction of DNA into nucleosomes, a replacement histone; expression does not depend on DNA replication
213848_at	DUSP7	4504.73	4124.95	2606.27	DUSP7: Dual specificity phosphatase 7, member of a subfamily of phosphatases that selectively dephosphorylates and inactivates mitogen-activated protein kinase, upregulated in acute myeloid leukemia and acute lymphoblastic leukemia
213869_x_at		18117	16719.5	24055.9
213906_at	MYBL1	2945.93	634.25	385.267	MYBL1: Myeloblastosis oncogene-like 1, member of the myb family of transcription factors, expression is cell-cycle regulated, stimulates B-cell proliferation and likely regulates B-cell differentiation; may play a role in the pathogenesis of Burkitt's lym
213971_s_at	SUZ12	1746.6	2582.6	1187.83	SUZ12: Suppressor of zeste 12 homolog, a nuclear protein which is a component of the polycomb repressive complex (PRC) 2, may function in histone methylation and chromatin silencing; corresponding gene is frequently translocated in endometrial stromal tum
214021_x_at		933.8	1600.8	2291.57
214035_x_at	LOC339047	5678.67	6702	9631.4	LOC339047: Member of the latrophilin or CL-1-like GPS domain containing family, contains a PLAT (Polycystin-1, Lipoxygenase, Alpha-Toxin) or LH2 (Lipoxygenase homology) domain, has very strong similarity to a region of polycystic kidney disease 1 (human P
214110_s_at		5880.63	5661.7	8725.33
214297_at	CSPG4	3295.67	2407.55	1937.2	CSPG4: Chondroitin sulfate proteoglycan 4 (melanoma-associated), an extracellular matrix proteoglycan that contributes to cell-matrix adhesion and cell migration, may be involved in PDGF signaling, promotes melanoma and glioma growth and invasion
214368_at	RASGRP2	410.133	152.45	684.433	RASGRP2: Guanine nucleotide release factor for Rap1A, a member of the ras family of GTP binding proteins, has calcium and diacylglycerol binding domains, activates Rap1A and inhibits Ras signaling
214415_at	PLG	484.5	573.3	772.4	PLG: Plasminogen, a fibrinolytic protein that is cleaved to form angiostatin and plasmin, inhibits angiogenesis, involved in cell migration and extracellular-matrix degradation, marker for many cancers, may be therapeutic for breast cancer
214433_s_at	SELENBP1	2748.27	2188.1	4385.23	SELENBP1: Selenium binding protein 1, may have a role in negative regulation of cell growth; mouse Selenbp1 may play a role in mediating the anticarcinogenic effects of selenium
214440_at	NAT1	1406.83	1843.45	2838.57	NAT1: Arylamine N-acetyltransferase 1, N- or O-acetylates arylamines and heterocyclic amines, detoxifies carcinogens and xenobiotics; variants may be risk factors for carcinogen-induced cancer of the bladder, breast, lung, stomach, and prostate
214499_s_at	BCLAF1	2940.47	3686.55	2433.77	BCLAF1: Bcl-2-associated transcription factor, a transcriptional repressor that interacts with Bcl2-related proteins, mediates the induction of apoptosis, inhibits cell transformation by E1A; corresponding gene is mapped to a region deleted in some cancer
214583_at	RSC1A1	725.433	802.7	1113.27	RSC1A1: Regulatory solute carrier protein family 1 member 1, inhibits Na(+)-D-glucose co-transport mediated by SGLT1 (SLC5A1) and organic cation transport mediated by OCT2 (SLC22A2), may also affect incorporation of transporters into the plasma membrane
214605_x_at	GPR1	2413.6	1950.7	3900.13	GPR1: G protein-coupled receptor 1, member of the chemokine receptor cluster of rhodopsin G protein-coupled receptors, has similarity to peptide binding receptors, serves as a coreceptor for simian and human immunodeficiency viruses
214678_x_at	ZFX	1930.6	2317.7	3485.3	ZFX: Zinc finger protein X-linked, a transcription factor that transactivates the HIV-1 long term repeat and may play a role in Turner's syndrome; ZFX gene is on the X chromosome but does not undergo X-inactivation
214813_at	ZNF75	902.933	999.3	1254.47	ZNF75: Member of the KRAB box and the SCAN (SRE-ZBP, CTfin51, AW-1 and Number 18 cDNA) domain containing families, contains five zinc finger C2H2 type repeats, has moderate similarity to zinc finger protein 192 (human ZNF192), which has protein binding ac
214841_at	CNIH3	1695.03	1164	350.8	CNIH3: Member of the cornichon protein family, has strong similarity to uncharacterized mouse Cnih3
214895_s_at	ADAM10	3068.6	3245	4143.27	ADAM10: A disintegrin and metalloproteinase domain 10, an ADAM family member, cleaves prion protein (PRNP) and is an APP alpha secretase, increased expression correlates with atrial fibrillation, osteoarthritis, stomach neoplasms, and Helicobacter infecti
215001_s_at	GLUL	28213.8	27851.8	14932	GLUL: Glutamate-ammonia ligase (glutamine synthase), catalyzes the condensation of glutamate and ammonia to form glutamine, altered expression is associated with Alzheimer disease, multiple sclerosis, and hepatocellular carcinoma
215016_x_at	DST	19616.9	18364.2	14439.5	DST: Dystonin (bullous pemphigoid antigen 1), cytoskeletal linker protein binding actin and microtubules, connects cytoskeleton to hemidesmosomes, altered expression is associated with various carcinomas, acts as autoantigen in bullous pemphigoid
215274_at		730.3	847.05	1201.1
215464_s_at	TAX1BP3	8909.33	9174.3	11536.4	TAX1BP3: Tax interaction protein 1, contains a PDZ domain, binds rhotekin (RTKN) and activated RhoA (ARHA) to activate the serum response element, binds beta-catenin (CTNNB1) to inhibit transcription, binds HTLV-1 Tax protein
215492_x_at	PTCRA	1653.57	1287.65	2272.93	PTCRA: Pre-T-cell receptor alpha precursor, a subunit of the pre-T cell receptor, involved in ER retention to regulate the cell surface levels of the pre-TCR complex, exists as two alternative forms, may play a role in T-cell leukemogenesis
215537_x_at	DDAH2	4163.43	4860.85	6868	DDAH2: Dimethylarginine dimethylaminohydrolase 2, hydrolyzes N(G),N(G)-dimethylarginine and N(G)-monomethylarginine, which inhibit nitric oxide synthase activity, predominates in tissues expressing endothelial nitric oxide synthases
215746_at	TETRAN	286.533	86.05	620.167	TETRAN: Tetracycline transporter-like protein, member of a superfamily of transporter proteins, may be involved in tetracycline transport
215821_x_at		5015.37	4832.05	9003.77
215832_x_at	PICALM	4047.53	3126.65	5730.97	PICALM: Phosphatidylinositol binding clathrin assembly protein, binds clathrin heavy chain (CLTC) and acts in endocytosis; gene fusion with AF10 (MLLT10) occurs in acute myeloid, acute lymphoblastic and acute megakaryoblastic leukemias and malignant lymph
216114_at		1027	578.55	1772.07
216250_s_at	LPXN	5651.1	4877.15	7429.67	LPXN: Leupaxin, contains LD and LIM domains, binds the focal adhesion protein tyrosine kinase PYK2 (PTK2B), may assemble and regulate signaling complexes in leukocytes, may be involved in integrin signaling
216305_s_at	C2orf3	1181.77	1040.6	1475.53	C2orf3: Chromosome 2 open reading frame 3 (GC factor), a transcriptional repressor that binds to GC-rich sequences
216392_s_at	SEC23IP	2466.33	2109.35	1296.67	SEC23IP: Sec23-interacting protein p125, a proline rich protein containing a phospholipase motif, binds to the COPII vesicle coat protein Sec23p (mouse Sec23a), may play a role in protein transport between the endoplasmic reticulum and Golgi
217016_x_at		443.8	430.65	683.733
217047_s_at	FAM13A1	2208.5	2359.65	3170.13	FAM13A1: Family with sequence similarity 13 member A1, a protein which is predicted to exist in two forms resulting from alternative splicing, form v2 contains a RhoGAP domain, which indicates a possible role in Rho protein signal transduction
217309_s_at	DSCR3	1500.07	1472.15	2225.33	DSCR3: Member of the vacuolar protein sorting-associated protein 26 family, has strong similarity to uncharacterized mouse Dscr3
217325_at	KRT3	450.9	176.8	752.933	KRT3: Keratin 3, a cornea-specific component of intermediate filaments; mutations in the gene cause Meesmann's corneal dystrophy
217406_at		1011.63	940.05	1886.67
217452_s_at	B3GALT2	877	957.6	425.167	B3GALT2: UDP-Gal betaGlcNAc beta 1,3-galactosyltransferase polypeptide 2, catalyzes the transfer of galactose to GlcNAc in the formation of type I carbohydrate chains; the corresponding gene maps to a region containing the hereditary prostate cancer locus
217478_s_at	HLA-DMA	945.6	2082.65	2523.97	HLA-DMA: Histocompatibility class II DM alpha, MHC class II-like molecule, facilitates the peptide loading of MHC class II molecules; certain alleles are protective for type 1 diabetes mellitus in individuals carrying high-risk HLA-DQA1 alleles
217525_at	OLFML1	3843.43	4230.65	7211.03	OLFML1: Member of the olfactomedin-like domain containing family, has low similarity to olfactomedin 3 (rat Olfm3), which may be involved in development and function of eye tissues and may interact with myocilin (rat Myoc)
217718_s_at	YWHAB	51877	51594.5	42388.8	YWHAB: Tyrosine 3-monooxygenase/tryptophan 5-monooxygenase activation protein, beta polypeptide (14-3-3 beta), member of the 14-3-3 protein family, mediate signal transduction by binding to phosphorylated serine residues on a variety of signaling molecule
217751_at	LOC51064	6758.3	7164.7	9181.43	LOC51064: Glutathione S-transferase kappa 1, protein with glutathione transferase and glutathione peroxidase activities, predicted to function in cellular and lipid metabolisms, localized to peroxisomes and mitochondria, contains a DSBA-like thioredoxin d
217759_at	TRIM44	7326.17	7908.85	5167.67	TRIM44: Protein containing a B-box zinc finger domain, has strong similarity to uncharacterized brain cDNA 7 (mouse Trim44)
217762_s_at	RAB31	6057.6	10388.2	4687.97	RAB31: RAB31 member RAS oncogene family, a GTPase that may be involved in vesicle transport
217781_s_at	ZFP106	7140.83	7339.5	9056.7	ZFP106: Protein with high similarity to SH3-domain binding protein 3 (mouse Zfp106), which binds to mouse Fyn and mouse Grb2 and is involved in the response to insulin, contains a zinc finger C2H2 type repeat and six WD domain G-beta repeats
217800_s_at	NDFIP1	5234.97	5840.95	7332.6	NDFIP1: Nedd4 family interacting protein 1, may be involved in the structural maintenance of the Golgi complex
217842_at	LUC7L2	1835.1	1978.8	1433.73	LUC7L2: Protein with high similarity to mouse Luc7l, which is a nuclear protein that negatively regulates myogenesis, member of the LUC7 N terminus family
217853_at	TENS1	13241.7	17487.6	3114.6	TENS1: Tensin-like SH2 domain-containing 1, forms a complex with BCAR1 and focal adhesion kinase, may play a role in epidermal growth factor signaling complex disassembly at focal adhesions, tumor endothelium protein that may play a role in tumor angiogen
217858_s_at	ARMCX3	11207.2	11301.8	14590.2	ARMCX3: Arm proteins lost in epithelial cancers on chromosome X 3, a member of the ALEX protein family, contains a single armadillo-like (Arm) repeat and N-terminal hydrophobic residues that suggests it may be a membrane-associated protein
217869_at	HSD17B12	20292.1	23045	28781.2	HSD17B12: Protein containing a short chain dehydrogenase domain, has moderate similarity to human HSD17B3, which preferentially converts androstenedione to testosterone in the testis and is associated with male pseudohermaphroditism
217971_at	MAP2K1IP1	6413.23	5313.2	7882.03	MAP2K1IP1: Mitogen-activated protein kinase kinase 1 (MEK1) interacting protein 1, predicted to facilitate MEK1 (MAP2K1) interaction with ERK1 (MAPK3), enhancing ERK1 activation and MEK1 phosphorylation by B-Raf, leading to enhanced MAP kinase signaling
217988_at	CCNB1IP1	5570.8	4944.3	3440.87	CCNB1IP1: Human enhancer of invasion 10, an E3 ubiquitin ligase that regulates transition of the mitotic cycle; fusion of gene to HMGIC occurs in uterine leiomyoma
218047_at	OSBPL9	5806.57	5964.4	4221.33	OSBPL9: Oxysterol binding protein-like 9, a putative oxysterol binding protein, expressed in a variety of tissues
218055_s_at	WDR41	1750.93	2802.4	4196.03	WDR41: Protein containing four WD domains (WD-40 repeats), which may mediate protein-protein interactions
218164_at	SSP411	5571.4	3845.85	3099.6	SSP411: Member of the DUF255 protein of unknown function family, has strong similarity to uncharacterized mouse Tisp78
218196_at	OSTM1	4226.8	4621.85	5789.87	OSTM1: Grey-lethal osteopetrosis, a protein that likely plays a role osteoclast differentiation or activation; mutation of the gene is associated with severe autosomal recessive osteopetrosis
218204_s_at	FYCO1	4960.5	5785.55	4003.3	FYCO1: Member of the emp24 family, contains a FYVE zinc finger domain, which bind phosphatidylinositol 3-phosphate, has a region of weak similarity to human EEA1, which is an effector of endosomal small GTPase RAB5 and is required for endosome fusion
218218_at	DIP13B	3543.57	4108.55	4968.23	DIP13B: Protein with high similarity to human APPL, which is an adaptor protein that binds to AKT2 and PI3 kinase catalytic subunit p110alpha (PIK3CA) and may recruit these proteins to the membrane, contains a pleckstrin homology (PH) domain
218310_at	RABGEF1	6137.5	6657.1	8038.83	RABGEF1: RAB guanine nucleotide exchange factor 1, forms a complex with the Rab5 effector rabaptin-5 (RAB5EP) that is essential for clathrin-coated vesicle-endosome and endosome-endosome fusion
218361_at	GOLPH3L	2821.17	3384.8	1654.87	GOLPH3L: Protein with high similarity to C. elegans Y47G6A.18, which is involved in regulation of movement, member of the Golgi phosphoprotein 3 (GPP34) family
218407_x_at	SCIRP10	5663.13	5985.9	7521.7	SCIRP10: Neudesin (cell immortalization-related 2), may play a role in cell immortalization
218450_at	HEBP1	10868.4	14857	19052.3	HEBP1: Heme-binding protein, a putative heme-binding protein that may play a role in circadian rhythm
218469_at	GREM1	78986	92432.1	54478.9	GREM1: Cysteine knot superfamily 1 BMP antagonist 1 (gremlin), antagonizes bone morphogenetic protein signaling, likely involved in development and differentiation, downregulation is associated with tumor progression
218532_s_at	FLJ20152	420.8	2485.8	3073.1	FLJ20152: Protein of unknown function, has strong similarity to uncharacterized mouse 1810015C04Rik
218540_at	THTPA	1644.73	1424.3	2170.17	THTPA: Thiamine triphosphatase, catalyzes the hydrolysis of thiamine triphosphate, may play roles in protein phosphorylation and signal transduction
218549_s_at	CGI-90	4601.83	3933.85	5961.8	CGI-90: Protein with moderate similarity to C. elegans F33H2.6, which is involved in chromosome segregation
218625_at	NRN1	156.6	6851.7	9425.43	NRN1: Neuritin, a glycosylphosphatidylinositol-anchored protein that induces neurite outgrowth and arborization, may play a role in synaptic plasticity
218627_at	FLJ11259	21060	28194.8	16691.8	FLJ11259: Protein of unknown function, has low similarity to uncharacterized human MGC54289
218692_at	FLJ20366	746.733	1197.5	1995.2	FLJ20366: Syntabulin, functions as a linker molecule that attaches syntaxin-cargo vesicles to kinesin I, enabling the transport of syntaxin-1 to neuronal processes
218705_s_at	SNX24	1262.57	1117.85	705.567	SNX24: Protein containing a phox protein (PX) domain, which bind phosphoinositides, has very strong similarity to uncharacterized mouse Snx24
218706_s_at	NS3TP2	5005.17	3724.7	2826.6	NS3TP2: Member of the GRAM domain containing family, which are glucosyltransferases, myotubularins and other putative membrane-associated proteins, has strong similarity to uncharacterized mouse 9130427A09Rik
218722_s_at	FLJ12436	2671.3	3518.85	5380.03	FLJ12436: Protein of unknown function, has strong similarity to uncharacterized mouse 5730568A12Rik
218723_s_at	RGC32	11668.5	5983.4	4486.37	RGC32: Response genes complement 32, a cytoplasmic protein that binds CDC2 and acts as protein kinase activator, play a role in regulation of S phase of mitotic cell cycle and mediates cell proliferation; induced by complement activation
218751_s_at	FBXW7	720	540.8	1215.87	FBXW7: F-box and WD-40 domain protein 7, part of the SCF complex responsible for cyclin E ubiquitination, may negatively regulate Notch receptor activity by targeting receptors for degradation; mutations may correlate with breast, pancreatic, and ovarian
218775_s_at	BOMB	1612.2	2064.35	870.267	BOMB: Protein with high similarity to human KIBRA, which interacts with dendrin (human DDN) and may be a structural protein, contains a C2 domain, which may be involved in calcium-dependent phospholipid binding
218802_at	FLJ20647	3973.33	5281.5	6734.77	FLJ20647: Member of the DUF607 protein of unknown function family, has high similarity to uncharacterized mouse 9030408N13Rik
218845_at	DUSP22	3140.97	3153.1	4563.23	DUSP22: Dual specificity phosphatase 22, a Ser/Thr and Tyr phosphatase that is involved in activation of the JNK signaling pathway, inhibits ERK2 activation, activates MKK4 (MAP2K4), may function in apoptosis, cell proliferation, and embryonic development
218858_at	DEPDC6	164.067	472.85	1467.6	DEPDC6: Member of the dishevelled, Egl-10, and pleckstrin domain family, has low similarity to a region of DEP domain containing 2 (human DEPDC2), which is a Rac guanyl-nucleotide exchange factor that links Rac activation to phosphatidylinositol-3 kinase
218885_s_at	GALNT12	768.433	1079.8	2626.8	GALNT12: UDP-N-acetyl-alpha-D-galactosamine:polypeptide N-acetylgalactosaminyltransferase 12 (GalNAc-T12), catalyzes the transfer of N-acetylgalactosamine to polypeptides initiating O-glycosylation, displays substrate specificity for MUC1 and MUC5AC
218886_at	PAK1IP1	1106.87	1361.3	632.433	PAK1IP1: PAK1 interacting protein 1, a serine-threonine protein kinase inhibitor that interacts with PAK1 to inhibit downstream JNK and NF-kappaB signaling pathways, may play a role in actin cytoskeletal organization
218910_at	FLJ10375	4396.8	4128	2827.67	FLJ10375: Member of the DUF590 protein of unknown function family, has high similarity to uncharacterized mouse AI604832
218917_s_at	ARID1A	5226.77	5438.85	4272.57	ARID1A: SWI/SNF-related matrix-associated actin-dependent regulator of chromatin subfamily f member 1, a transcription factor that is a component of a nucleosomal remodeling complex, involved in chromatin modification and chromatin silencing
218918_at	MAN1C1	1000.07	3550.7	4925.07	MAN1C1: 1-2-alpha-mannosidase IC, a calcium-dependent enzyme that hydrolyzes Man(9)GlcNAc(2) to form Man(6)GlcNAc(2) and Man(5)GlcNAc(2), activity is inhibited by 1-deoxymannojirimycin or kifunensine
218967_s_at	PTER	1067.27	1325.15	1721.43	PTER: Protein containing a phosphotriesterase family domain, has strong similarity to uncharacterized phosphotriesterase-related protein (mouse Pter), which may hydrolyze toxic phosphotriesters
218974_at	FLJ10159	1988.87	1400.85	595.3	FLJ10159: Protein of unknown function
218980_at	FHOD3	4889.9	1444	694.7	FHOD3: Member of the formin homology 2 domain family, has moderate similarity to formin homology 2 domain containing 1 (human FHOD1), which interacts with human RAC1 GTPase and stimulates transcription and may act in hemopoiesis
219017_at	ETNK1	2211.5	2273.35	1603.43	ETNK1: Ethanolamine kinase 1, catalyzes the phosphorylation of ethanolamine in the CDP-ethanolamine pathway of phosphatidylethanolamine biosynthesis; the corresponding gene is amplified in testicular seminomas
219025_at	CD248	20148.6	25743.1	43487.9	CD248: CD164 sialomucin-like 1, a predicted receptor that may act in neovascularization during wound healing, corpus luteum development and tumor development; increased expression is associated with breast cancer progression and colorectal tumor angiogene
219032_x_at	OPN3	2526.9	2039.9	942.267	OPN3: Encephalopsin (panopsin), member of the opsins receptor cluster of G protein-coupled receptors, a putative extraocular opsin, may play a role in entrainment of circadian rhythms
219093_at	FLJ20701	4542.77	5583.5	2861.9	FLJ20701: Protein of unknown function, has very strong similarity to uncharacterized mouse AL024069
219155_at	PITPNC1	2348	1947.4	1178.8	PITPNC1: Retinal degeneration B beta, a retinal degeneration B beta phosphatidylinositol transfer protein, contains an amino-terminal PITP-like domain, transfers phosphatidylinositol in vitro, and may function in signal transduction
219239_s_at	ZNF654	1364.57	1243.75	1748.13	ZNF654: Protein containing three C2H2 type zinc finger domains, which bind nucleic acids
219250_s_at	FLRT3	1682.13	1548.65	1196.4	FLRT3: Fibronectin leucine rich transmembrane protein 3, a member of the FLRT family, a putative type I membrane protein with ten leucine-rich repeats flanked by cysteine-rich regions, may function as a receptor involved in cell-cell contact and cell adhe
219271_at	GALNT14	1519.3	658.6	197.9	GALNT14: UDP-N-acetyl-alpha-D-galactosamine:polypeptide N-acetylgalactosaminyltransferase 14, an enzyme that may be involved in O-linked glycosylation in the kidney
219304_s_at	PDGFD	1174.07	5889.75	8562.4	PDGFD: Spinal cord-derived growth factor-B, shows mitogenic activity and stimulates cell proliferation, may be involved in kidney and blood vessel development, may play roles in brain, ovarian, kidney, and lung tumor formation, contains CUB and PDGF-VEGF
219343_at	CDC37L1	1192.47	1122.95	1824.3	CDC37L1: Hsp90-associating relative of Cdc37, a subunit of the Hsp90 molecular chaperone complex, may be a cochaperone that targets Hsp90 to Hsp70-containing complexes
219368_at	NAP1L2	167.567	120	1497.03	NAP1L2: Nucleosome assembly protein 1-like 2, putative chromatin binding protein which may bind core histones in nucleosomes; mutation in the mouse Nap1l2 gene is associated with neural tube defects
219406_at	C1orf50	1194.83	1469	2075.43	C1orf50: Protein of unknown function, has moderate similarity to uncharacterized C. elegans C08B11.9
219441_s_at	LRRK1	1357.53	1304.05	748.133	LRRK1: Protein containing a protein kinase domain and a protein tyrosine kinase domain, has a region of low similarity to a region of mitogen-activated protein kinase kinase kinase 9 (mouse Map3k9), which is involved in pancreatic development
219478_at	WFDC1	13883.1	580.85	67.7	WFDC1: WAP four-disulfide core domain 1, contains a WAP four-disulfide core domain characteristic of protease inhibitors, promotes endothelial cell migration, tumor growth, and tumor angiogenesis, putative tumor suppressor; gene maps to cancer-associated
219489_s_at	NXN	31643	10375.9	4141.03	NXN: Protein with very strong similarity to nucleoredoxin (mouse Nxn), which is a disulfide oxidoreductase that acts as a redox regulator of transcription factors and other nuclear proteins and may regulate signaling pathways and pattern specification
219514_at	ANGPTL2	1591.07	2924.25	4509.23	ANGPTL2: Angiopoietin-like 2 (angiopoietin-related protein 2), a secreted protein with coiled-coil and fibrinogen-like domains that is a member of a family of vascular endothelial growth factors, may contribute to angiogenesis
219546_at	BMP2K	2179.83	2306.1	3174.53	BMP2K: Protein with strong similarity to bmp2-inducible kinase (mouse Bmp2k), which is a protein kinase that decreases alkaline phosphatase activity and negatively regulates mineral deposition, contains a protein kinase domain
219561_at	COPZ2	8875.77	7176.9	13778.9	COPZ2: Protein with high similarity to C. elegans F59E10.3, which is involved in reproduction, larval development, adult life span determination, embryogenesis, and osmoregulation, member of the clathrin adaptor complex small chain family
219620_x_at	FLJ20245	2267.13	1981.05	899.833	FLJ20245: Protein of unknown function, has a region of weak similarity to C. elegans OOC-5, which is a putative ATPase that may function as a chaperone in the assembly or disassembly of proteins or protein complexes
219628_at	WIG1	4214.5	4971.75	6185.4	WIG1: p53 target zinc finger protein, a zinc finger protein that has transient expression which inhibits tumor cell growth, expression is upregulated by DNA damaging agent, mitomycin C
219649_at	ALG6	2503.87	2551.95	3114.7	ALG6: Dolichyl-P-Glc:Man9GlcNAc2-PP-dolichylglucosyltransferase, functions in dolichyl pyrophosphate-linked Glc3Man9GlcNAc2 synthesis; mutations in the corresponding gene cause carbohydrate-deficient glycoprotein syndrome type-Ic
219681_s_at	RAB11FIP1	681.067	755.8	261.1	RAB11FIP1: Rab coupling protein, interacts with RAB4 and RAB11 GTPases and functions in the endosomal recycling process, member of the Rab11-Family Interacting Proteins
219685_at	TMEM35	4130.4	2768.4	5489.13	TMEM35: Protein of unknown function, has very strong similarity to uncharacterized rat RSEP4
219700_at	PLXDC1	306.6	750.4	1039.03	PLXDC1: Plexin domain containing 1, binds cortactin (CTTN), high levels in tumor endothelium suggest a role in tumor angiogenesis, may also play a role in angiogenesis during wound healing and corpus luteum formation
219747_at	FLJ23191	1273.7	1214.05	3437.27	FLJ23191: Protein of unknown function
219872_at	DKFZp434L142	1520.37	2954.65	4843.93	DKFZp434L142: Protein of unknown function, has strong similarity to uncharacterized mouse 1110032E23Rik
219937_at	TRHDE	5896.1	544.7	56.9	TRHDE: Thyrotropin-releasing hormone degrading ectoenzyme, a neuropeptidase with a Zn-dependent aminopeptidase motif, inactivates thyrotropin-releasing hormone (TRH) via cleavage of the L-pyroglutamyl-histidinyl bond
219939_s_at	UNR	20178.8	23998.3	16606.7	UNR: NRAS-related gene (upstream of NRAS), an mRNA-binding protein that binds UNRIP and regulates internal ribosome entry on APAF1 mRNA
219959_at	MOCOS	1733.17	1485.6	4808.67	MOCOS: Molybdenum cofactor sulfurase, putative sulfotransferase that catalyzes the sulfuration of the molybdenum cofactor for xanthine dehydrogenase (XDH) and aldehyde oxidase (AOX1); gene mutation is associated with classical xanthinuria type II
219973_at	ARSJ	3392.9	3789.45	1826.07	ARSJ: Protein with high similarity to arylsulfatase B (human ARSB), which hydrolyzes N-acetylgalactosamine 4-sulfate residues of dermatan sulfate and is associated with mucopolysaccharidosis type VI (Maroteaux-Lamy syndrome), member of the sulfatase famil
219982_s_at		888.233	1024.05	694.1
220115_s_at	CDH10	527.8	593.15	998.333	CDH10: Cadherin 10 (T2-cadherin), member of the cadherin family, a calcium-dependent cell adhesion glycoprotein, mediates cell-cell interactions
220368_s_at	KIAA2010	1405.47	1751.8	1071.1	KIAA2010: Member of the DUF625 protein of unknown function family, has high similarity to uncharacterized mouse AW011752
220740_s_at	SLC12A6	535.833	602.15	1074.8	SLC12A6: Solute carrier family 12 (potassium-chloride transporters) member 6, a potassium-chloride symporter involved in sensorimotor functions and associated with agenesis of the corpus callosum in peripheral neuropathy (ACCPN) upon gene mutation
220952_s_at	PLEKHA5	4919.33	6614.45	3602.23	PLEKHA5: Pleckstrin homology domain containing family A member 5 (phosphoinositol 3-phosphate-binding protein-2), a putative phospholipid binding protein which may function as an adaptor protein
220988_s_at	C1QTNF3	309.633	464.4	1177.23	C1QTNF3: Protein containing two C-terminal C1q domains and two collagen triple helix repeats, has low similarity to adipose most abundant gene transcript 1 (mouse Adipoq), which is involved in adipocyte differentiation, energy balance and insulin sensitiv
220995_at	STXBP6	782.5	740.2	1193.07	STXBP6: Syntaxin binding protein 6 (amisyn), a protein involved in SNARE complex assembly that binds syntaxin 1 (STX1A) and SNAP25
221004_s_at	ITM2C	7640.23	4793.75	3430.07	ITM2C: Integral membrane protein 2C (integral membrane protein 3), a putative membrane protein, member of the BRI (E25) gene family
221011_s_at	LBH	17029.3	21172.3	11320.2	LBH: Limb-bud and heart gene, putative transcriptional activator, contains a carboxy terminal acidic domain
221021_s_at	CTNNBL1	1817.1	2056.25	1446.07	CTNNBL1: Catenin beta like 1, a protein that localizes to the nucleus and induces apoptosis
221029_s_at	WNT5B	7308.93	4056.4	3187.43	WNT5B: Wingless-related MMTV integration site 5B, a member of the Wnt family of cell signaling proteins, may be involved in embryogenesis or carcinogenesis; expression is elevated in B cell chronic lymphocytic leukemia
221211_s_at	C21orf7	972.2	1823.15	2430.83	C21orf7: Protein expressed in blood lymphocytes and the lungs
221218_s_at	TPK1	835.7	801.6	1210.67	TPK1: Thiamine pyrophosphokinase, catalyzes the pyrophosphorylation of thiamine using ATP as a phosphate donor; activity is reduced in patients with thiamine responsive megaloblastic anemia
221261_x_at	MAGED4	3665.73	1540.4	863.5	MAGED4: MAGE1-E1 protein, member of the melanoma-associated antigen gene (MAGE) family, a tumor antigen that is upregulated in glioblastoma
221501_x_at		8230.2	8507.85	10821.2
221561_at	SOAT1	4036.93	4252.6	5223.33	SOAT1: Sterol O-acyltransferase 1, synthesizes cholesterol esters from cholesterol and long-chain fatty acyl-coenzyme A, acts in lipoprotein metabolism, cholesterol homeostasis, and monocyte differentiation, associated with atherosclerosis
221729_at	COL5A2	22207	21993.2	30075.1	COL5A2: Collagen type V alpha 2, an extracellular matrix structural protein of the fibrillar collagen family, involved in connective tissue maintenance; mutations in gene cause Ehlers-Danlos syndromes and may be linked to cervical artery dissection
221786_at		9868.2	8688.1	12076.8
221834_at	LONP	2339.97	2349.8	1693.13	LONP: Member of the ATPase family associated with various cellular activities, contains a Lon protease (S16) C-terminal proteolytic domain, has low similarity to serine protease 15 (rat Prss15), which is an ATP-dependent mitochondrial matrix peptidase
221839_s_at	UBAP2	5714.83	6169.05	3784.2	UBAP2: Protein containing a UBA (ubiquitin associated) or TS-N domain, has strong similarity to uncharacterized mouse Ubap2
221911_at	ETV1	1967.43	1858.9	719.1	ETV1: ETS variant 1 protein, a member of the ETS transcription factor family, may play a role in Smad7 (MADH7) activation in breast, ovarian, and endometrial cancer cell lines; gene fusion to EWS is associated with Ewing's sarcomas
222067_x_at		1833.93	1858.25	1107.07
222108_at	AMIGO2	15158.4	3257.5	2171.53	AMIGO2: Amphoterin induced gene and ORF 2, a predicted cell adhesion molecule and member of the AMIGO family of type I transmembrane proteins, contains a signal sequence, a transmembrane domain, leucine-rich repeats, and an immunoglobulin domain
222111_at	KIAA1164	4483.33	4472.2	3320.23	KIAA1164: Member of the DUF544 protein of unknown function family
222148_s_at		4392.2	4500.1	3527.33
222158_s_at	PNAS-4	5133.2	7536.85	4007.57	PNAS-4: Member of the DUF862 domain of unknown function family, has very strong similarity to uncharacterized mouse 5830417C01Rik
222209_s_at	FLJ22104	2700.1	3755.45	4682.53	FLJ22104: Protein of unknown function, has strong similarity to uncharacterized mouse 2810439K08Rik
222229_x_at	RPL26	48413	48154.4	60371.7	RPL26: Ribosomal protein L26, a component of the large 60S ribosomal subunit
222240_s_at	ISYNA1	1105.77	1054.15	566.067	ISYNA1: Myo-inositol 1-phosphate synthase A1, putative isomerase predicted to catalyze the conversion of glucose 6-phosphate to inositol-1-phosphate, may play a role in osmoregulation
222244_s_at	FLJ20618	9247.1	12968.8	7506.57	FLJ20618: Protein of unknown function
222437_s_at	VPS24	13459	13760.7	16841.7	VPS24: Vacuolar protein sorting 24 (neuroendocrine differentiation factor), binds insulin-like growth factor binding protein 7 (IGFBP7), induces neuroendocrine differentiation of prostate cancer cells
222440_s_at	THRAP3	4690.03	5257.65	2895.4	THRAP3: Thyroid hormone receptor associated protein 150, subunit of TRAP/SMCC complex, which coactivates ligand-dependent thyroid hormone receptor and p53 (TP53)-mediated transcription
222446_s_at	BACE2	3113.6	3838.55	2420.53	BACE2: Beta-site APP-cleaving enzyme 2, an aspartic-type protease with in vitro alpha- and beta-secretase activity, may be associated with tumor progression, overexpressed in the frontal cortex of Downs syndrome patients with Alzheimer-type neuropathology
222526_at	p66alpha	2464.77	2211.25	1394.9	p66alpha: p66 alpha, a ubiquitous potent transcriptional repressor that interacts with methyl CpG binding domain protein 2 (MBD2)
222527_s_at	RBM22	1277.57	1473.55	988.433	RBM22: Member of the zinc finger C-x8-C-x5-C-x3-H type (and similar) family, which bind DNA or RNA, contains an RNA recognition motif (RRM, RBD, or RNP), has a region of moderate similarity to a region of S. cerevisiae Ecm2p, which is a pre-mRNA splicing
222550_at	ARMC1	5100.73	5886.45	3945.57	ARMC1: Protein of unknown function, has very strong similarity to uncharacterized mouse Armc1
222557_at	STMN3	2867.93	2075.3	1131.67	STMN3: SCG10 like-protein, a member of the stathmin family of cytosolic phosphoproteins that may contribute to gastrointestinal tract tumor progression
222599_s_at	NAV2	3939.93	3907.85	3066.73	NAV2: Neuron navigator 2, contains a calponin domain and an AAA domain and may have a role in neuronal development, expression is induced by all-trans retinoic acid and expression is upregulated in colorectal carcinoma
222600_s_at	FLJ10808	3269.27	4007.7	2305.53	FLJ10808: Member of the UBA-THIF-type NAD-FAD binding fold and the repeat in ubiquitin-activating (UBA) protein families, has moderate similarity to ubiquitin-activating enzyme E1 (mouse Ube1x), which marks cellular proteins for proteasomal degradation
222619_at	ZNF281	6539.23	5473.85	3611.67	ZNF281: Zinc finger protein 281, a transcriptional repressor, member of the ZBP family, contains four Kruppel type zinc fingers
222679_s_at	RP42	2653.93	4780.3	1933.27	RP42: RP42, protein that is developmentally regulated in proliferating neuroblasts, may play a role in neurogenesis of neocortical neurons; corresponding gene is linked to chromosomal region associated with autism susceptibility
222745_s_at	C15orf29	2687.07	3276.95	1855.3	C15orf29: Protein of unknown function, has strong similarity to uncharacterized mouse 2410042D21Rik
222817_at	HSD3B7	624.4	1661.15	2529.87	HSD3B7: 3 beta-hydroxy-delta 5-C27-steroid oxidoreductase, an endoplasmic reticulum membrane protein that catalyzes an early step in the synthesis of bile acids from cholesterol; variant form is associated with progressive intrahepatic cholestasis
222849_s_at	SCRN3	2165.5	2256.95	2934.2	SCRN3: Member of the bacterial peptidase family U34, has strong similarity to uncharacterized mouse Scrn3
222862_s_at	AK5	5062.73	5581.35	2495.7	AK5: Adenylate kinase 5, a nucleotide kinase that catalyzes the transfer of phosphate groups between adenine nucleotides and between guanine and cytidine nucleotides
223028_s_at	SNX9	9654.77	17944.4	22304.7	SNX9: Sorting nexin 9, contains SH3 and PX domains, interacts with ADAM9, ADAM15, and clathrin-associated protein complex AP2, may act in clathrin coat assembly at the plasma membrane, intracellular protein transport, endocytosis, and protein degradation
223070_at	SELK	8326.73	8094.25	6132.7	SELK: Protein of unknown function, has strong similarity to uncharacterized mouse Selk
223075_s_at	C9orf58	621.533	604.2	4986.87	C9orf58: Protein with high similarity to allograft inflammatory factor 1 (ionized calcium binding adaptor molecule 1, human Aif1), which is a calcium binding protein involved in the inflammatory response and cell cycle arrest
223084_s_at	CCNDBP1	7998.47	8360.65	11475.9	CCNDBP1: Cyclin D-type binding-protein 1, negative regulator of E2F1 mediated transcription, contains a helix-loop-helix motif, may be involved in cell differentiation; corresponding gene is localized to a chromosomal region amplified in several types of
223122_s_at	SFRP2	7094.4	2196.65	1164.77	SFRP2: Secreted Frizzled-related protein 2, modulates the Wnt receptor signaling pathway by binding Wnt and blocking its activity, reduces cell migration and induces proliferation, may have roles in retinal cell polarization, embryonic development and obe
223125_s_at	C1orf21	3904.93	4056.05	6352.73	C1orf21: Protein of unknown function, has very strong similarity to uncharacterized mouse 1700025G04Rik
223134_at	BBX	3769.6	6149.95	2885.27	BBX: Protein containing a high mobility group box (HMG1 or 2) family domain, has strong similarity to uncharacterized mouse Bbx
223168_at	RHOU	918.867	1633.8	2241.33	RHOU: Ras homolog gene family member U, a predicted Rho GTPase, may regulate interstitial cells of Cajal, expression is downregulated by beta estradiol; abnormal expression correlates with kidney, colon, breast, ovarian, uterine, and gastric cancers
223182_s_at	AGPAT3	2856.4	3132.25	1732.1	AGPAT3: Member of the phospholipid and glycerol acyltransferase family, which are involved in phospholipid biosynthesis, has strong similarity to uncharacterized mouse Agpat3
223243_s_at	C1orf22	4205.63	4049.85	5698.23	C1orf22: Member of the protease associated (PA) domain containing family, contains a glycosyl hydrolase family 47 domain, has a region of high similarity to a region of ER degradation enhancer mannosidase alpha-like 1 (mouse Edem1)
223304_at	SLC37A3	2615.37	3413.8	4148.93	SLC37A3: Member of the major facilitator superfamily, has a region of weak similarity to a region of glucose-6-phosphate translocase (human SLC37A4), which is a component of glucose-6-phosphatase enzyme complex involved in glycogen metabolism
223340_at	SPG3A	2206.47	2410.3	2927.5	SPG3A: Spastic paraplegia 3A (autosomal dominant), member of the dynamin family of large GTPases; gene mutation is associated with an autosomal dominant form of familial spastic paraplegia
223358_s_at	PDE7A	1074	1437.2	2186.9	PDE7A: Phosphodiesterase 7A, a cAMP-specific phosphodiesterase that mediates T-cell activation and upregulation of interleukins IL2, IL4, and IL5
223395_at	ABI3BP	2125.77	17317	32578.1	ABI3BP: Target protein of Nesh SH3, a protein that may bind new molecule including SH3 (NESH), contains an SH3 binding motif, and a nuclear targeting sequence
223398_at	C9orf89	1373.1	1451.95	870.533	C9orf89: Bcl10-interacting protein with CARD, interacts with Bcl10 via a caspase recruitment domain (CARD), inhibits Bcl10 phosphorylation and Bcl10-mediated activation of the NF-kappa B signaling pathway, may play a role in regulation of apoptosis
223421_at	CYHR1	1740.7	1960.35	2629.63	CYHR1: Protein of unknown function
223434_at	GBP3	5940.37	3993	2808.9	GBP3: Guanylate binding protein 3, a GTP-binding protein that binds NIK/HGK (MAP4K4) and may be androgen or interferon inducible
223493_at	FBXO4	1412.83	1692.35	2189.2	FBXO4: F-box only protein 4, a putative RNA recognition motif containing subunit of ubiquitin ligase SCF that controls binds alphaB-crystallin (CRYAB), may act in recruitment of ubiquitination substrates and in degradation of cell cycle regulators
223672_at	DKFZp761D221	1132.87	2781.4	672.533	DKFZp761D221: Protein of unknown function, has strong similarity to uncharacterized mouse 3110007P09Rik
223764_x_at	NIPSNAP3B	336.367	474	738.033	NIPSNAP3B: Nipsnap homolog 3B, a member of the NIPSNAP family, expressed in various tissues, may play a role in vesicular trafficking
224022_x_at	WNT16	124.967	583.25	3246.8	WNT16: Wingless-type MMTV integration site family member 16, upregulated in pre-B acute lymphoblastoid leukemia (ALL) by the chimeric transcription factor E2A-Pbx1, overexpressed in B cell chronic lymphocytic leukemia (CLL)
224195_at		425.3	549.65	869.333
224364_s_at	PPIL3	5769.67	5623.05	7482.93	PPIL3: Peptidylprolyl isomerase (cyclophilin)-like 3, putative peptidylprolyl isomerase that is ubiquitously expressed
224534_at	KREMEN1	623.533	743.05	1206.2	KREMEN1: Protein with strong similarity to kringle coding gene marking the eye and the nose (mouse Kremen1), which is a receptor for Dkk1 that inhibits the Wnt signaling pathway, contains a CUB domain, a WSC domain, and a kringle domain
224543_at		3294.67	3767.8	5254.5
224589_at		138.633	2859.5	3845.7
224602_at	LOC401152	17481	17769	21445.7	LOC401152: Protein of unknown function
224624_at	LRRC8	8469.07	11195.9	7053.83	LRRC8: Leucine rich repeat containing 8, required for B-cell development, may also regulate T-cell development, contains six leucine rich repeats; translocation mutation causes agammaglobulinemia
224645_at	EIF4EBP2	2765.47	3092.75	2087.07	EIF4EBP2: Eukaryotic translation initiation factor 4E binding protein 2, a putative translational repressor that binds EIF4E in a phosphorylation-dependent manner, may inhibit cap-dependent translation by competing with EIF4G for binding to EIF4E
224658_x_at	PACS1	2046.5	1961	2630.7	PACS1: Phosphofurin acidic cluster sorting protein 1 (cytosolic sorting protein 1), may control the subcellular localization of proteins between the Golgi and endosomal compartments, may play a role in the pathogenesis of HIV-1
224688_at	FLJ10099	6024.23	6382.55	4047	FLJ10099: Protein of unknown function, has strong similarity to uncharacterized mouse 0610007L01Rik
224705_s_at	TNRC6A	6375.3	5289.5	3902.27	TNRC6A: Trinucleotide repeat containing 6, contains multiple glycine-tryptophan repeats, localizes to cytoplasmic speckles, binds mRNA, may play a role in sequestering specific mRNA transcripts; gene may be candidate for various neurological diseases
224707_at	ORF1-FL49	7188.7	7038.55	8946.7	ORF1-FL49: Protein of unknown function
224742_at		2217.63	1917.3	1467.03
224762_at	TDE2L	2833.63	639.7	281.833	TDE2L: Tumor differentially expressed protein 2, contains a Myc-type helix-loop dimerization domain, a putative transmembrane spanning protein that may play a role in lung tumorigenesis; mRNA is upregulated in non-small cell cancer
224777_s_at		12637.6	13672.6	9175.17
224815_at	COMMD7	11906.5	10034.5	8052	COMMD7: Member of the hypertension-related calcium-regulated gene (HCaRG) protein family, has high similarity to uncharacterized mouse Commd7
224826_at	KIAA1434	2479.3	3326.1	4091.53	KIAA1434: Member of the glycerophosphoryl diester phosphodiesterase family, which are involved in lipid metabolism, and the starch binding domain-containing family, has strong similarity to uncharacterized rat LOC362219
224833_at	ETS1	5531.13	7346.2	3805.17	ETS1: V-ets avian erythroblastosis virus E26 oncogene homolog 1, transcriptional activator of genes involved in angiogenesis, immune response, apoptosis, cell proliferation, adhesion, migration; associated with cancer and rheumatoid arthritis
224837_at	FOXP1	9328.27	6501.2	3855.73	FOXP1: Forkhead box P1, a putative transcription factor that contains a winged helix motif, a C2H2 zinc finger, and PEST sequences, binds DNA and is a candidate tumor suppressor gene
224943_at	BTBD7	3007.1	4165.8	2277.7	BTBD7: Function-unknown protein 1, a nuclear protein with a POZ (BTB) domain, stimulates cell proliferation, transforms mouse NIH3T3 cells into tumor-producing cells in nude mice, may play an important role in hepatocellular carcinoma
225005_at	PHF13	5038.1	4673.95	3695.67	PHF13: Member of the PHD-finger containing family, which may be involved in chromatin-mediated transcription regulation
225017_at	CCDC14	6178.4	5221.6	3327.83	CCDC14: Protein of unknown function
225026_at	CHD6	1927.67	1871.15	1269.53	CHD6: Chromodomain helicase DNA binding 6, putative ATPase-helicase, map position of corresponding gene is associated with myelodysplastic syndromes
225046_at	LOC389831	3061.77	3339.55	2187.43	LOC389831: Protein of unknown function
225049_at	BLOC1S2	9368.9	9590.8	12195.5	BLOC1S2: Biogenesis of lysosome-related organelles complex-1 subunit 2, a component of the BLOC-1 complex that also contains SNAPAP, BLOC1S1 and BLOC1S3, likely acts in biogenesis of specialized organelles of the endosomal lysosomal system
225077_at	LOC283680	3065.7	3397.6	1960.9	LOC283680: Protein of unknown function
225085_at	USP40	2039.5	2239.9	2741.7	USP40: Member of the ubiquitin carboxyl-terminal hydrolase family, which are cysteine proteases involved in deubiquitination, has a region of low similarity to a region of ubiquitin specific protease 7 (human USP7), which is a cysteine (thiol) protease
225123_at	SESN3	1567	2708.3	5393.1	SESN3: Protein with high similarity to p53 regulated PA26 nuclear protein (human SESN1), which is induced in a p53-dependent manner by genotoxic stress or by growth arrest and may function in regulating cell growth, member of the PA26 p53-induced protein
225136_at	PLEKHA2	4062.37	2178	878.567	PLEKHA2: Pleckstrin homology domain-containing family A member 2 (tandem PH-domain-containing protein-2), specifically binds phosphatidylinositol 3,4-bisphosphate, acts in PI3K-mediated cytoskeletal reorganization, positively regulates B cell Ag receptor
225140_at	KLF3	1168.5	1141.15	1642.07	KLF3: Basic Kruppel-like factor 3, a putative transcription repressor that may play a role in developmental processes
225160_x_at	MGC5370	5573.9	6210.75	8282.33	MGC5370: Protein of unknown function
225195_at	ZCSL2	4026.53	3867.3	5512.37	ZCSL2: Zinc finger CSL domain containing 2, binds deafness locus putative guanine nucleotide exchange factor (DELGEF) to inhibit secretion, required for diphthamide synthesis, involved in the response to toxins as the target of bacterial ADP-ribosylating
225240_s_at	MSI2	849.5	1045.45	551.767	MSI2: Musashi homolog 2 (Drosophila), a putative RNA-binding protein with two RNA recognition motifs, may have roles in regulating gene expression at post-transcriptional level in specific neural precursor cells and neuronal lineage cells
225243_s_at	SLMAP	4367.2	4674.85	3413.03	SLMAP: Sarcolemmal-associated protein, a putative coiled-coil tail-anchored membrane protein, exists as alternative forms which are conserved between mammalian and avian species
225273_at	KIAA1280	2234.33	2027.9	1237.57	KIAA1280: Protein with moderate similarity to KIBRA protein (human KIBRA), which interacts with dendrin (human KIAA0749) and may be a structural protein
225275_at	EDIL3	6337.97	2890.55	264.233	EDIL3: EGF-like repeats and discoidin I-like domains 3, may be a ligand for the alpha5beta3 integrin receptor, may promote endothelial cell attachment and migration, may be involved in vascular morphogenesis or remodeling
225293_at	COL27A1	4284.63	3249.5	2171.73	COL27A1: Member of the fibrillar collagen C-terminal domain-containing and thrombospondin N-terminal-like domain-containing families, contains 16 collagen triple helix repeats (20 copies), has moderate similarity to alpha 1 subunit of type V collagen (rat
225342_at		3932.93	2956.95	7090.5
225364_at	STK4	4979.47	4281.15	3069.47	STK4: Serine/threonine kinase 4, a protein kinase that functions in apoptosis, activates caspases and is cleaved and activated by caspases, activity is decreased by EGF stimulation
225408_at	MBP	757.433	1236.55	1958.63	MBP: Myelin basic protein, a constituent of myelin that has a primary role in the formation and maintenance of the myelin sheath; acts as an autoantigen in multiple sclerosis, Alzheimer disease, autism, optic neuritis, and Waldenstrom macroglobulinemia
225412_at	FLJ14681	3492.63	3182.05	2410.33	FLJ14681: Member of the lung seven transmembrane receptor family, has strong similarity to uncharacterized mouse 2610301K12Rik
225450_at	AMOTL1	5656.67	6254.8	4669.27	AMOTL1: Protein of unknown function, has a region of high similarity to a region of angiomotin (human AMOT), which is a putative receptor that binds the plasminogen (human PLG) cleavage product angiostatin and positively regulates angiogenesis and cell mi
225465_at	BAIAP1	2944.27	2691.75	3628.17	BAIAP1: BAI1-associated protein 1, contains a guanylate kinase domain, two WW domains, and several PDZ domains, interacts with the brain specific angiogenesis inhibitor 1 (BAI1), may be involved in signal transduction and cell adhesion in the brain
225491_at	SLC1A2	453.7	874.65	2004.33	SLC1A2: Solute carrier family 1 member 2 (excitatory amino acid transporter 2), a high affinity glutamate transporter, likely acts in neurotransmission, variants may contribute to the pathogenesis of amyotrophic lateral sclerosis and Alzheimer disease
225495_x_at		1089.77	1030	1490.27
225540_at	MAP2	792.933	1256.25	1848.47	MAP2: Microtubule-associated protein 2, a microtubule stabilizing protein that functions in changes in cell shape during neurite outgrowth, synaptogenesis, and neuronal remodeling, abnormal phosphorylation and expression correlates with several brain dise
225579_at	C2orf22	3662.97	4148	5119.53	C2orf22: Protein of unknown function, has strong similarity to uncharacterized mouse E030024M05Rik
225599_s_at		2159.43	3340.55	4197.03
225662_at	ZAK	13521.6	11941.1	8773.6	ZAK: Sterile-alpha motif and leucine zipper containing kinase AZK, a mixed lineage kinase-like protein that stimulates the JNK/SAPK pathway and activates NF-kappaB; overexpression induces apoptosis of a hepatoma cell line
225688_s_at	PHLDB2	6621.3	6907.15	4222.67	PHLDB2: Pleckstrin homology-like domain family B member 2, binds gamma-filamin (human FLNC), binds and acts as a sensor of phosphatidylinositol-3,4,5-triphosphate, may act as an effector molecule for type I phosphoinositide 3-kinases
225720_at	SYNPO2	11887.3	12785.9	8411.43	SYNPO2: Synaptopodin 2 (myopodin), localizes to the Z-disc of muscle sarcomeres, member of the synaptopodin gene family; corresponding gene is often deleted in invasive prostate cancers
225745_at	LRP6	4718.03	4999.1	3081.73	LRP6: Low density lipoprotein receptor-related protein 6, mediates canonical Wnt signaling including that activated by DKK2, has a putative function in receptor-mediated endocytosis; mutation of mouse Lrp6 gene results in Wnt-like mutation effects
225776_at	BAZ2A	2303.13	1910.75	1454.27	BAZ2A: Bromodomain adjacent to zinc finger domain 2A, a component of the nucleolar remodeling complex that associates with SNF2h (SMARCA5) and may play a role in regulating the expression of ribosomal RNA
225793_at	LIX1L	9082.93	7631.35	6285.97	LIX1L: Protein of unknown function, has very strong similarity to uncharacterized mouse Lix1l
225827_at	EIF2C2	2432.63	2606.95	1658.8	EIF2C2: Eukaryotic translation initiation factor 2C subunit 2, a putative translation initiation factor, a component of the RNA induced silencing complex that mediates small interfering RNA- and miRNA-induced gene silencing
225903_at	CDC91L1	2274.77	1729.3	1410.2	CDC91L1: CDC91 cell division cycle 91-like 1, a component of the GPI-anchor transamidase complex that is likely to function in the attachment of GPI anchor to proteins
225922_at	KIAA1450	2837.13	2321.95	1846.13	KIAA1450: Protein of unknown function, has high similarity to uncharacterized mouse D630023B12Rik
225926_at	VTI1B	1329.1	1669.85	2148.07	VTI1B: Vesicle-associated soluble NSF attachment protein receptor (homolog of S. cerevisiae Vti1p), involved in vesicle transport pathway and fusion of late endosomes
225949_at	NRBP2	3674.07	3648.15	4707.03	NRBP2: Protein of unknown function, has high similarity to a region of nuclear receptor binding protein (human NRBP), which is a putative SH3-SH2 adaptor protein that interacts with Rac family members
225955_at	METRNL	5383.67	7754.3	13298	METRNL: Protein of unknown function, has high similarity to uncharacterized mouse Metrnl
225971_at	DDHD1	1774.83	1511.9	2297.5	DDHD1: Member of the DDHD domain family, has weak similarity to sec23-interacting protein p125 (human SEC23IP), which binds to the COPII vesicle coat protein Sec23p (mouse Sec23a) and may act in protein transport between the endoplasmic reticulum and Golg
225975_at	PCDH18	37919.3	34656.4	26522.8	PCDH18: Protocadherin 18, putative cell adhesion molecule, member of the cadherin superfamily member that contains cadherin-like extracellular domains
226047_at	MRVI1	8840.73	4069.6	1924.63	MRVI1: Murine retrovirus integration site 1 homolog, a protein that may play a role in the control of cell proliferation; the mouse Mrvi1 gene is disrupted by non-ecotropic MRV viruses in some BXH2 leukemias
226071_at	TSRC1	1161.9	1331.9	1956.93	TSRC1: Thrombospondin repeat containing 1, a predicted protein containing seven thrombospondin repeats, with six clustered at the C terminus
226085_at	CBX5	7083.03	9728.4	5232.73	CBX5: Chromosomal protein chromobox homolog 5, a nonhistone chromosomal protein and transcriptional corepressor, interacts with the nucleoplasmic domain of inner nuclear membrane receptor lamin B (LBR), and with Ku70 (G22P1)
226109_at	C21orf91	1956	3209.95	3900.17	C21orf91: Chromosome 21 open reading frame 91, a putative kinase
226137_at	HMGN3	3612.4	3704.95	2370.7	HMGN3: Thyroid hormone receptor interactor 7 (high mobility group nucleosomal binding domain 3), may unfold chromatin and promote transactivation, may function as a transcriptional coactivator
226190_at		5983.33	6791.65	4823.73
226196_s_at	MGC16028	3306.27	2855.2	4139.73	MGC16028: Protein of unknown function, has high similarity to uncharacterized mouse 1700019E19Rik
226294_x_at		4337.57	4447.85	3372.1
226304_at	HSPB6	1855.33	1257.75	3195.23	HSPB6: Heat shock protein alpha-crystallin-related B6, a chaperone protein that complexes with Hsp27
226342_at	SPTBN1	4455.1	3752.05	2157.27	SPTBN1: Nonerythrocytic beta-spectrin 1 (beta fodrin), a structural protein of the cytoskeleton that binds alpha-catenin (CTNA1) may be involved in cell-cell adhesion, autoantibodies may have a role in Sjogrens's syndrome
226358_at		2196.67	2889.4	3566.43
226404_at	RNPC2	993.533	959.55	549.033	RNPC2: RNA-binding region (RNP1, RRM) containing 2, a novel nuclear protein and putative member of the SR family of alternative splicing factors, target of autoantibodies from a patient with hepatocellular carcinoma
226493_at	KCTD18	2542.8	2811.25	3679.97	KCTD18: Protein containing a K+ channel tetramerization domain, which facilitate assembly of alpha-subunits into functional tetrameric channels
226518_at	KCTD10	9749.27	10164	6467.97	KCTD10: Protein containing a K+ channel tetramerization domain, which facilitate assembly of alpha-subunits into functional tetrameric channels, has high similarity to uncharacterized TNF-alpha inducible endothelial protein 1 (human TNFAIP1)
226521_s_at	FLJ13614	2547.33	2068.45	3580.77	FLJ13614: Protein of unknown function, has high similarity to uncharacterized mouse 3830405G04Rik
226522_at	PODN	2160.2	3495.6	7009	PODN: Protein with strong similarity to podocan (mouse Podn), which is an integral component of HIV-1 diseased sclerotic glomerula, member of the leucine rich repeat N-terminal domain containing family, contains seventeen leucine rich repeats
226574_at	PSPC1	2877.6	2855.45	2164.9	PSPC1: Paraspeckle component 1, a putative RNA-binding protein containing two RNA binding (RRM) domains, moves between the paraspeckle interchromatin space compartment and the nucleolus and interacts with the nucleolus in a transcription-dependent fashion
226621_at	FGG	11122.9	18291.5	22244.6	FGG: Fibrinogen gamma subunit, may play a role in blood clotting, platelet aggregation, cell proliferation, and transendothelial migration; gene alteration is associated with dysfibrinogenemia, thrombosis, and pulmonary embolism
226626_at	THOC2	2008.37	1870.25	1426.03	THOC2: THO complex 2, a protein that is a component of the TREX complex, which may couple transcription to mRNA export
226756_at	FLJ36031	5316.83	4389.4	2892.53	FLJ36031: Protein of unknown function
226766_at	ROBO2	2165.63	2134.95	1484.07	ROBO2: Roundabout (axon guidance receptor, Drosophila) homolog 2, a member of the immunoglobulin superfamily that is involved in axon guidance
226785_at	ATP11C	3931.77	4137	5484.57	ATP11C: ATPase Class VI type 11C, a putative ATPase, may couple ATP hydrolysis to the transport of ions across membranes, ubiquitously expressed
226811_at	FAM46C	3448.73	915.55	171.467	FAM46C: Protein of unknown function, has strong similarity to uncharacterized mouse 4930431B09Rik
226901_at	LOC284018	4695.13	3974.2	6638.57	LOC284018: Protein of unknown function
226982_at	ELL2	4104.5	3271.35	1601.87	ELL2: RNA polymerase II elongation factor 2, increases the rate of transcription by RNA polymerase II by suppressing transient pausing
226993_at	TRIP12	4887.63	4825.2	3607.83	TRIP12: Thyroid hormone receptor interactor 12, contains a ubiquitin ligase domain and interacts with thyroid receptors
227049_at	ZADH2	3503.27	2655.35	1642.07	ZADH2: Member of the zinc-binding dehydrogenase family, which catalyze reversible oxidation of ethanol to acetaldehyde, has low similarity to vesicle amine transport protein 1 homolog (mouse Vat1), which has ATPase activity
227058_at	FLJ14834	841.767	5645.75	10666.2	FLJ14834: Protein of unknown function, has strong similarity to uncharacterized mouse 6330406I15Rik
227106_at		1805.13	1797.65	2805.3
227123_at	RAB3B	9424.57	4781.65	3915.1	RAB3B: RAB3B member RAS oncogene family (Ras-related GTP-binding protein 3b), a GTP-binding protein and GTPase that is involved in exocytosis
227140_at	INHBA	2220.57	6379.3	873.6	INHBA: Inhibin beta A, a subunit of activin A homodimers, activin AB heterodimers, and inhibin A heterodimers that function as potent mediators of cell growth and differentiation factors; increased expression may be therapeutic for breast and pancreatic c
227143_s_at	BID	3461.4	3361.05	2538.83	BID: BH3 interacting domain death agonist, a member of the BCL-2 family of that interacts with BAX to induce cytochrome c release from mitochondria during apoptosis; reduced expression is associated with hepatocellular carcinoma
227151_at	MGC32065	1769.73	2424.9	3076.53	MGC32065: Protein containing a phox protein (PX) domain, which bind phosphoinositides, a Src homology 3 (SH3) domain, and a variant SH3 domain, has moderate similarity to sorting nexin 9 (human SNX9), which binds human ADAM9 and human ADAM15
227172_at	LOC89894	1658.03	1815.75	2468.4	LOC89894: Protein of unknown function, has high similarity to uncharacterized mouse C030022K24Rik
227220_at	HOZFP	1001.23	1125.4	811.233	HOZFP: Member of the zinc finger containing family, has low similarity to a region of nuclear transcription factor X-box binding 1 (human NFX1), which is a transcriptional repressor
227317_at		1108.23	1737.2	2527.63
227421_at	C21orf57	2369.47	2583.9	3175.97	C21orf57: Member of the uncharacterized protein family UPF0054, has high similarity to uncharacterized mouse A130042E20Rik
227431_at	RSBN1L	1106.23	1213.9	1480.7	RSBN1L: Protein of unknown function, has a region of low similarity to a region of dumpy 21 (C. elegans DPY-21), which downregulates X-linked gene expression in XX animals through a dosage compensation complex
227443_at	C9orf150	3082.8	4648.7	5606.37	C9orf150: Protein of unknown function, has strong similarity to uncharacterized mouse D4Bwg0951e
227447_at		3913.43	5295	6382.37
227450_at	FLJ32115	1080.67	1047.5	1424.1	FLJ32115: Protein of unknown function, has low similarity to a region of procollagen-proline 2-oxoglutarate 4-dioxygenase (proline 4-hydroxylase) beta polypeptide (human P4HB), which acts as a protein folding catalyst and promotes protein solubility
227475_at	FOXQ1	3084.67	3895.65	859.733	FOXQ1: Protein with high similarity to HNF-3 forkhead homolog 1-like protein (rat Foxq1), contains a fork head domain, which are found in transcription factors involved in cell fate determination
227479_at		2263	2502.55	3026.5
227481_at	MAGI1	2390.23	1958.5	1227.17	MAGI1: Member of the DUF1170 domain of unknown function family, contains type 1 and type 2 SAM (sterile alpha motif) and PDZ domains, has high similarity to a region of rat Cnksr2, which binds rat Acvrip1, rat Dlgh4, rat Raf1 and rat LOC117284
227511_at		1363.47	1295.75	1752.4
227536_at	KIAA0853	2955.8	2842.7	4342.93	KIAA0853: Member of the zinc finger C-x8-C-x5-C-x3-H type (and similar) family, which bind DNA or RNA
227566_at	HNT	5026.07	4903.85	3459.07	HNT: Protein with very strong similarity to neurotrimin (rat Hnt), which is a glycosylphosphatidylinositol-associated protein that may act in neurogenesis and cell adhesion, contains three immunoglobulin (Ig), three Ig V-set, and three Ig I-set domains
227585_at	ATAD1	993.8	1238	1614.97	ATAD1: Member of the ATPase family associated with various cellular activities, has low similarity to proteasome (prosome, macropain) 26S subunit ATPase 6 (human PSMC6), which is involved in protein catabolism and may be involved in spermatogenesis
227646_at		1368.4	4301.55	6207.73
227701_at	C10orf118	1045.73	1328.25	821.033	C10orf118: Protein of unknown function, has strong similarity to uncharacterized mouse A630007B06Rik
227748_at		1845.13	2366.65	1437.37
227759_at	PCSK9	934.5	427.45	2565.33	PCSK9: Proprotein convertase subtilisin-kexin type 9 (neural apoptosis-regulated convertase 1), a proprotein convertase, member of the subtilase proteinase K subfamily, statin drugs induce expression; gene mutation causes autosomal dominant hypercholester
227769_at	EIF4E3	405.667	396.35	859.767	EIF4E3: Protein with high similarity to translation initiation factor 4E subtype 3 (mouse Eif4e3), which binds the mRNA cap and mouse eIF4G and may act in translation initiation, contains an eukaryotic initiation factor 4E domain
227803_at	ENPP5	149.567	817	1892.47	ENPP5: Ectonucleotide pyrophosphatases/phosphodiesterase 5, generates nucleoside 5'-monophosphates from a variety of nucleotides and their derivatives
227846_at		21569.8	15948.2	11193.1
227899_at	VIT	1270.63	3279.6	4210.8	VIT: Protein containing two von Willebrand factor (vWF) type A domains and an LCCL domain, has moderate similarity to coagulation factor C homolog (human COCH), which plays a role in hearing and is associated with nonsyndromic sensorineural deafness
227911_at	ARHGAP28	1709.67	791	2417.33	ARHGAP28: Protein containing a RhoGAP (GTPase activator protein) domain, has a region of low similarity to a region of breakpoint cluster region (human BCR), which is a p21rac GTPase-activating protein that is associated with a form of chronic myeloid leu
227954_at		2624.73	2409.6	3748.97
228033_at	E2F7	1653.17	1315.85	634.967	E2F7: E2F transcription factor 7, a transcriptional repressor predicted to negatively regulate cell proliferation and play a role in cell cycle progression by repressing a subset of E2F-responsive promoters, putative tumor suppressor
228109_at	RASGRF2	1544.13	920	547.333	RASGRF2: Ras protein-specific guanine nucleotide-releasing factor 2, activates Ras by enhancing the release of GDP, which leads to the activation of the extracellular signal-regulated kinase (ERK) and stress-activated protein kinase (SAPK) pathways
228124_at	C20orf22	1310.83	1263.35	646.967	C20orf22: Protein of unknown function, has moderate similarity to uncharacterized C. elegans Y97E10AL.2
228171_s_at	PLEKHG4	2505.03	4316.5	7381.8	PLEKHG4: Protein containing a RhoGEF (GTPase exchange factor) domain and a pleckstrin homology (PH) domain, has low similarity to MCF.2 cell line derived transforming sequence-like (human MCF2L), which inhibits cell proliferation
228174_at		1410.4	1079.9	857.833
228176_at	EDG3	12258.9	4442.8	2814.9	EDG3: Endothelial differentiation sphingolipid G protein-coupled receptor 3, binds sphingosine 1-phosphate, signals through Gi, Gq and G13 pathways, activates RHO and MAP kinase, regulates apoptosis, angiogenesis, cell proliferation and migration
228248_at	AVO3	1977.7	2730.4	1638.53	AVO3: Rapamycin-insensitive companion of mTOR, binds FRAP1 kinase to modulate phosphorylation of PKC alpha (PRKCA) and actin cytoskeleton
228253_at	LOXL3	4068.77	3163.6	1673.47	LOXL3: Protein with high similarity to lysyl oxidase-like 2 (human LOXL2), which is a putative copper binding amine oxidase associated with Werner syndrome, member of the lysyl oxidase (LOX) family, contains four scavenger receptor cysteine rich domains a
228284_at	TLE1	1655.77	1328.6	2064.3	TLE1: Transducin-like enhancer of split 1, a transcriptional corepressor, may play roles in Notch signaling, tissue-specific and cell-specific transcription, cell differentiation, and neuronal differentiation, mRNA is upregulated in hepatocellular carcino
228367_at	ALPK2	8377.53	9325.4	14932.4	ALPK2: Member of the alpha-kinase family, contains an immunoglobulin V-set domain, has a region of low similarity to a region of human TRPM6, which is a Mg2+ and Ca2+ ion channel that plays a likely role in intestinal and renal Mg2+ absorption
228368_at	ARHGAP20	1045.8	812.8	2874.67	ARHGAP20: Rho GTPase activating protein 20, a putative Rho GTPase activator, may act during spermatogenesis; altered expression or gene disruption is associated with B-cell chronic lymphocytic leukemia
228523_at	NANOS1	127.667	470.35	916.7	NANOS1: Nanos homolog 1 (Drosophila), a protein which interacts with PUMILIO2 (PUM2), may function in male germ-cell development
228541_x_at	PERP	5376.1	4452.5	3455.53	PERP: p53-induced protein (keratinocytes associated protein 1), downregulated in mammary and pancreatic cancers and loss of heterozygosity is detected in melanoma, breast, pancreatic, cervical, prostate and colon carcinomas
228564_at	LOC375295	1879.7	3263.35	4093.43	LOC375295: Protein of unknown function
228573_at	ANTXR2	3385	5488.85	7533.23	ANTXR2: Capillary morphogenesis protein 2, a collagen type IV and laminin binding protein, upregulated in endothelial cells during in vitro capillary morphogenesis, functions as an anthrax toxin receptor and may act in basement membrane assembly and synth
228575_at	MGC34923	355.767	602.6	1908.63	MGC34923: Protein containing a fibronectin type III domain, which act in cell surface binding, has low similarity to interleukin 10 receptor beta subunit (human IL10RB), which pairs with human IL10RA and human IL22RA1 to mediate human IL10 and human IL22
228603_at		1906.6	2010.15	1259.93
228754_at		4313.33	4992.55	799.533
228841_at		2777.37	3691.55	4551.6
228867_at	1500010M24Rik	1046.77	1146.95	1477.8	1500010M24Rik: Member of the TatD-related DNase family
228871_at		928.067	850.5	1481
228875_at	C6orf189	1073.87	746.65	411.333	C6orf189: Member of the DUF1075 domain of unknown function family, has high similarity to uncharacterized mouse 9430073N08Rik
228882_at	TUB	1648.87	1694.85	2169.8	TUB: Tubby homolog, may be a transcription factor which plays a role in signal transduction; alteration of the mouse tub gene is associated with the "tubby" phenotype characterized by obesity and sensory deficits
228949_at	FLJ23091	7525.87	5892.75	4162.67	FLJ23091: Member of the DUF1171 domain of unknown function family, has strong similarity to uncharacterized rat LOC362065
229043_at	PAPD5	3035.5	2546.1	1767.43	PAPD5: Topoisomerase-related function 4-2, a putative DNA repair protein that may play a role in resistance to DNA damage induced by camptothecin
229274_at	GNAS	1540.77	1663.05	863.2	GNAS: Guanine nucleotide binding protein alpha stimulating, component of heterotrimeric G protein complex that transduces signals from G protein-coupled receptors; gene mutation is associated with pseudohypoparathyroidism type Ib and McCune-Albright syndr
229299_at	FLJ30596	808.9	1100.9	1542.17	FLJ30596: Protein of unknown function, has high similarity to uncharacterized mouse 1110020G09Rik
229322_at	PPP2R5E	5241.83	8159.5	4129.5	PPP2R5E: Protein phosphatase 2 regulatory subunit B (B56) epsilon isoform, a regulatory subunit of protein phosphatase 2A that likely regulates PP2A intracellular targeting and substrate specificity, phosphorylated on serine and highly expressed in brain
229674_at	SERTAD4	2242.83	1891.8	1285.67	SERTAD4: Protein containing a SERTA motif, has high similarity to uncharacterized mouse Sertad4
229802_at	WISP1	438.967	2418.65	3003.27	WISP1: WNT1 inducible signaling pathway protein 1, a glycosoaminoglycan binding protein that promotes osteoblast differentiation and functions in Wnt1 signaling, upregulated in breast and colon cancer, variant form is associated with scirrhous gastric car
229831_at	CNTN3	2432.27	2140.7	1551.97	CNTN3: Protein with strong similarity to rat Cntn3, which is a neuronal adhesion molecule that may play a role in development of neural networks, contains five immunoglobulin (Ig), four Ig V-set, four Ig I-set, and four fibronectin type III domains
230172_at	FAM14B	3333.37	3502.3	2592.67	FAM14B: Member of the interferon-induced 6-16 family
230296_at	LOC146174	4457.8	5992.95	3136.27	LOC146174: Protein of unknown function
230508_at	DKK3	1995.4	2020.3	1206.37	DKK3: Dickkopf-3, a member of the Dickkopf family of secreted proteins, inhibits cell growth and may play a role in the regulation of the Wnt signaling pathway; corresponding gene is localized to a chromosomal region linked to loss of heterozygosity in tu
230699_at		933.5	946.8	1368.7
230712_at	FLJ20719	2382.53	2839.2	1621.13	FLJ20719: Protein containing six DUF1220 repeats of unknown function, has strong similarity to uncharacterized human MGC8902
230733_at	MRCL3	1743.8	3064.35	1264.1	MRCL3: Myosin regulatory light chain 3, a putative cytoskeletal protein that may regulate the ATPase activity of myosin heads in smooth muscle at rest
230876_at	ZNF135	337.3	698	1024.47	ZNF135: Protein with high similarity to zinc finger protein 85 (human ZNF85), which functions as a transcriptional corepressor, member of the KRAB box family, contains sixteen zinc finger C2H2 type repeats
230925_at	APBB1IP	2047.23	2688.7	3557.9	APBB1IP: Protein with strong similarity to amyloid beta (A4) precursor protein-binding family B member 1 interacting protein (mouse Apbb1ip), which interacts with mouse FE65, contains pleckstrin homology (PH) and Ras association (RalGDS or AF6) domains
230930_at		2823.43	1784.1	1283.7
230963_at	FLJ20489	1169.17	3190	5491.2	FLJ20489: Protein of unknown function, has a region of high similarity to a region of neuronal thread protein (human AD7C-NTP), which regulates neuritic outgrowth and neuronal apoptosis and is associated with Alzheimer's disease
231130_at	FKBP7	1292.27	1228	1797.33	FKBP7: Protein with high similarity to FK506-binding protein 7 (mouse Fkbp7), which is an endoplasmic reticulum-resident glycoprotein that binds calcium, contains two EF hand domains and a FKBP-type peptidyl-prolyl cis-trans isomerase domain
231174_s_at		424.833	535	854.967
231175_at	C6orf65	1752.5	2018.15	1412.87	C6orf65: Protein of unknown function
231559_at		2185.57	5747.85	7565.73
231669_at		291.7	1674.65	2348.33
231726_at	PCDHB14	314	636.1	859.4	PCDHB14: Protocadherin beta 14, a member of a family of human neural cadherin-like cell adhesion proteins, may have a role in forming neuronal connections during brain development
232103_at	BPNT1	1117.9	1426.65	2022.97	BPNT1: 3'(2') 5'-bisphosphate nucleotidase 1, a member of a family of metal-dependent, lithium-inhibited phosphomonoesterase proteins, plays a role in nucleotide metabolism, may be important for lithium-induced nephrotoxicity
232183_at	SERAC1	1988.5	2720.55	3384.87	SERAC1: Protein with strong similarity to serine active site containing 1 (mouse Serac1), which upon mutation is associated with proximal t haplotype-mediated male sterility but not transmission ratio distortion
232216_at	YME1L1	696.567	1147.8	506.867	YME1L1: Yeast mitochondrial escape 1 like 1, a putative mitochondrial metalloprotease, member of the subfamily of AAA proteins with metal-dependent peptidase activity, contains an ATP/GTP binding domain; candidate for some forms of hereditary spastic para
232224_at	MASP1	17226.5	14280.3	10704.6	MASP1: Mannan-binding lectin serine protease 1 (C4/C2 activating component of Ra-reactive factor), serine-type endopeptidase that binds to mannose binding lectin (MBL2), and MASP2 gene products to activate the lectin pathway of the complement cascade
232231_at	RUNX2	2607.07	2519.45	1147.37	RUNX2: Runt-related transcription factor 2, critical for bone development and osteoblast differentiation and function, mediates TGF beta signaling through SMAD proteins; mutations in corresponding gene are associated with cleidocranial dysplasia
232267_at	DKFZp434B1272	5584.03	1097.65	9083.17	DKFZp434B1272: Member of the secretin family of G protein-coupled receptors, and the latrophilin or CL-1-like GPS domain containing family, has a region of moderate similarity to a region of mouse Lphn1, which is an alpha-latrotoxin (black widow neurotoxi
232324_x_at	PPAP2B	644.4	509.65	1098.83	PPAP2B: Phosphatidic acid phosphatase 2b, dephosphorylates phosphatidic acid to supply diacylglycerol in glycerolipid biosynthesis, activity is magnesium-independent; expression is induced by epidermal growth factor (EGF)
232422_at	LOC87769	1085.13	1289.5	1658.83	LOC87769: Member of the UPF0131 uncharacterized protein family, has high similarity to uncharacterized mouse BC006662
232516_x_at	DAP3	813.3	741.35	1086.87	DAP3: Death-associated protein 3, positive mediator of apoptosis, binds glucocorticoid receptor (NR3C1) to enhance its transcriptional activator activity, expression is elevated in late stage thymoma; gene variants may be associated with adult bronchial a
232842_at	DOCK8	522.167	408.6	775.767	DOCK8: Dedicator of cytokinesis 8, interacts with Rho GTPases, may play a role in actin reorganization during lamellipodium biogenesis
233480_at	TMEM43	1086.73	1340.2	699.033	TMEM43: Member of the DUF1625 domain of unknown function family, has strong similarity to uncharacterized mouse Tmem43
233684_at		444.2	366.1	638
234302_s_at	FLJ20308	5816.23	6192	4284.37	FLJ20308: Protein containing a 2OG-Fe(II) oxygenase superfamily domain, has very strong similarity to uncharacterized mouse AW050020
234870_at		1124.07	875.85	1578.73
234994_at	KIAA1913	6740.7	6451.7	4321.43	KIAA1913: Protein of unknown function, has strong similarity to uncharacterized mouse C030003D03Rik
235004_at	RBM24	2254.33	1240.4	774.067	RBM24: Protein of unknown function
235007_at	BBS7	1388.77	1817.25	2230.03	BBS7: Bardet-Biedl syndrome 7; mutations cause Bardet-Biedl syndrome, which is a disorder that can include obesity, retinal dystrophy, polydactyly, hypogenitalism, learning disorders, and renal malformations
235074_at	SPRED1	1763.7	1601.2	1076.43	SPRED1: Protein with strong similarity to sprouty protein with EVH-1 domain 1-related sequence (mouse Spred1), which inhibits the activation of MAP kinase (mouse Mapk1) and is involved in cellular differentiation, contains a WASp homology 1 (WH1) domain
235094_at	TPM4	3062.3	5663.9	1710.1	TPM4: Tropomyosin 4, a member of a family of actin filament binding proteins involved in a variety of cytoskeletal-related functions; fusion of the gene with ALK has been seen in inflammatory myofibroblastic tumors
235476_at	TRIM59	1658.53	2513.85	935.9	TRIM59: Protein containing a B-box zinc finger domain and a C3HC4 type (RING) zinc finger, which may mediate protein-protein interactions, has a region of low similarity to human TRIM63, which binds proteins and maintains sarcomeric M-line components
235484_at		1823.57	2031.2	1269.73
235743_at	SNED1	424.167	2082.85	2524.77	SNED1: Sushi and nidogen and EGF-like domains 1 (Insulin response element-binding protein 1), a predicted transcription factor that exhibits insulin-stimulated nuclear translocation in HepG2 cells
235852_at	STN2	29.4667	904.85	1171.3	STN2: Stonin 2, an adaptor-like protein that interacts with the general endocytic machinery proteins EPS15, EPS15R and intersectin 1 (ITSN1), and appears to play a general role in endocytosis, including receptor-mediated endocytosis
236115_at	HTR7	939.667	1133.25	1861.2	HTR7: 5-hydroxytryptamine (serotonin) receptor 7, a G protein-coupled receptor that stimulates adenylyl cyclase, mediates smooth muscle relaxation in some tissues, and may play a role in the pathophysiology of migraine
236640_at		3322.43	2581.55	4122.67
236717_at	LOC165186	459.767	412.65	811.4	LOC165186: Protein of unknown function
236892_s_at		129.6	2936.7	3711.9
237465_at		2413.77	1856.45	3131.5
237737_at		254.8	829.7	1923.2
238191_at		945.633	733.2	1284.4
238480_at	C18orf17	4490.97	5040.85	2752.7	C18orf17: Protein containing a tetratricopeptide repeat, has strong similarity to uncharacterized mouse 2810439F02Rik
238520_at		2532.4	2461.35	1900.07
238579_at	C9orf85	1110.4	1387.65	1754.9	C9orf85: Protein of unknown function, has strong similarity to uncharacterized rat Mgc94797
238644_at	KIAA1915	607.133	505.75	854.833	KIAA1915: Member of the Mov34, MPN or PAD-1 family, contains a Myb-like DNA-binding, and a SWIRM domain, which may act in protein binding, has a region of low similarity to a region of human SMARCC2, which is part of globin gene switching and corepressor
238720_at	EVI2A	527.933	911.9	1171.23	EVI2A: Ecotropic viral integration site 2A, predicted membrane protein that may contain a leucine zipper and may function as a receptor; corresponding gene is a common viral integration site in myeloid leukemogenesis
238784_at	FLJ32949	586.5	594.55	326.367	FLJ32949: Protein of unknown function, has high similarity to uncharacterized human KIAA0877
238960_s_at	LOC113251	874.367	956.85	578.767	LOC113251: Protein containing a La domain, has strong similarity to uncharacterized mouse D330037H05Rik
239147_at	DKFZp313G1735	2053.5	2778	1313.47	DKFZp313G1735: Member of the sulfatase family, which hydrolyze sulfate esters, has weak similarity to iduronate 2-sulfatase (human IDS), which catalyzes hydrolysis of dermatan and heparan sulfate in glycosaminoglycan catabolism and is associated with Hunt
239240_at	DKFZp451M2119	723.7	704.05	1279.8	DKFZp451M2119: Protein of unknown function
239443_at	PCDHB6	196.967	371.3	577.867	PCDHB6: Protocadherin beta 6, a member of the cell adhesion protocadherin family, characterized by six cadherin ectodomain repeats
239468_at	C10orf48	7933.53	2508.55	1274.7	C10orf48: Protein containing a homeobox domain (homeodomain), has a region of moderate similarity to a region of Iroquois homeobox protein 3 (mouse Irx3), which is a transcription factor that regulates neuron subtype specification in the neural tube
239761_at	GCNT1	2275.53	1555.35	3622.73	GCNT1: Glucosaminyl (N-acetyl) transferase 1 core 2, forms O-glycan branched structures, functions in the immune response, plays a role in Wiskott-Aldrich syndrome, multiple sclerosis, and perhaps tumor metastasis
239791_at	HOXB3	116.7	1248.5	1942.4	HOXB3: Homeo box B3, member of the homeodomain family of transcription activators, regulates gene expression and participates in the control of cell and tissue morphogenesis and differentiation; mouse Hoxb3 is implicated in inducing acute myeloid leukemia
239843_at	RIT1	1372.03	1137	765.567	RIT1: Ras-like without CAAX 1, a member of the Ras-like subfamily of the Ras monomeric GTPase superfamily, membrane associated but lacks a C-terminal lipidation signal, may regulate proliferation through pathways distinct from those of Ras
240715_at	TBX5	3339.5	1416.85	970.833	TBX5: T-box 5, a member of the T-box DNA-binding domain family of transcription factors that is involved in embryonic limb and cardiac development; mutations in the corresponding gene are associated with Holt-Oram syndrome
240979_at	YWHAE	479.833	339.75	646.933	YWHAE: 14-3-3 epsilon, binds DNA topoisomerase II alpha (TOP2A) and renders cells resistant to anticancer drugs by preventing TOP2A binding of DNA; increased expression in cerebrospinal fluid is associated with Creutzfeldt-Jakob syndrome
241372_at	ZC3HDC6	413.867	428.65	751.467	ZC3HDC6: Member of the zinc finger C-x8-C-x5-C-x3-H type (and similar) family, which bind DNA or RNA, has a region of high similarity to a region of zinc finger CCCH type domain containing 8 (mouse Zc3hdc8), which is a specific transcriptional repressor
241726_at		280.333	802.25	1078.27
242140_at	LOC113386	2140.7	2488.4	3026.97	LOC113386: Protein of unknown function
242587_at	SLC9A9	630.2	1712.2	2317.7	SLC9A9: Solute carrier family 9 (sodium/hydrogen exchanger) isoform 9, a putative sodium/hydrogen ion exchanger; corresponding gene is disrupted in a familial form of attention deficit hyperactivity disorder (ADHD) with intellectual disability
242671_at	MID1	1563.43	1935	1027.7	MID1: Midline 1, a ubiquitin ligase that targets protein phosphatase 2A for degradation, bind microtubules to influence microtubule dynamics, homodimerizes, likely functions in midline development; mutation is associated with X-linked Opitz syndrome
242715_at		780.133	1159.5	146.9
243196_s_at	FLN29	938.933	1020.9	1645.23	FLN29: Protein of unknown function, has a region of moderate similarity to a region of XIAP associated factor-1 (human HSXIAPAF1), which negatively regulates antiapoptosis and may mediate cancer cell apoptosis sensitivity and resistance
243618_s_at	LOC152485	1246.67	1434.85	785.6	LOC152485: Protein containing eight zinc finger C2H2 type repeats, which bind nucleic acids, has a region of weak similarity to a region of olf1-EBF associated Zn finger protein Roaz (rat Roaz), which is a repressor that interacts with Olf1-EBF transcript
243648_at	KIAA0663	3353.9	3297.25	1412	KIAA0663: Protein of unknown function, has high similarity to uncharacterized mouse 5730454B08Rik
243792_x_at	PTPN13	691.033	667.55	478.7	PTPN13: Protein tyrosine phosphatase non-receptor type 13 (APO-1/CD95 (Fas)-associated phosphatase), interacts with the Fas (TNFRSF6) cell-surface receptor and inhibits Fas-mediated apoptosis
244115_at	DRCTNNB1A	1902.83	1894.5	3015.7	DRCTNNB1A: Downregulated by Ctnnb1 a, may play a role in the CTNNB1-Wnt signaling pathway, reduced expression in primary colorectal tumors suggests a possible tumor suppressor function
244710_at	FLJ32786	561.233	550.25	826.033	FLJ32786: Member of the guanylate kinase family, contains three leucine rich repeats, which mediate protein-protein interactions, has a region of low similarity to human B7, which binds T-cell antigens human CD28 and human CTLA4
244741_s_at	MGC9913	3946	2405.05	1895.6	MGC9913: Protein of unknown function
244885_at		364.267	1350.65	1896.7
35265_at	FXR2	2037.87	1844.95	1321.57	FXR2: Fragile X mental retardation gene autosomal homolog 2, binds mRNA, forms homomers or heteromers with FMR1 and FXR1, associates with the 60S ribosomal subunit and actively translating polyribosomes
396_f_at	EPOR	8797.7	8832.05	11356.4	EPOR: Erythropoietin receptor, a member of the cytokine receptor superfamily, activates JAK-STAT and other protein tyrosine kinases to promote erythropoiesis; mutation of the corresponding gene causes familial erythrocytosis and erythrocythemia
39729_at	PRDX2	14668	9872.7	6581.47	PRDX2: Peroxiredoxin 2, an antioxidant enzyme, acts in the response to lipid hydroperoxide and may play a role in protection of cells from reactive oxygen species, expression is altered in neurodegenerative diseases and breast cancer
40560_at	TBX2	2739.43	1317.65	456.133	TBX2: T-box 2, a member of the T-box DNA-binding domain family of transcription factors that may be involved in embryonic development; gene amplification in some breast cancers may contribute to cancer progression
43544_at	THRAP5	3021.6	2709.4	2137.93	THRAP5: Thyroid hormone receptor-associated protein 95 kDa subunit, a subunit of the TRAP thyroid hormone receptor-associated protein complex (SMCC-complex) and the vitamin D3 receptor interacting protein complex that are coactivators for nuclear receptor
44696_at	TBC1D13	2739.63	2949.5	2251.27	TBC1D13: Member of the TBC domain containing family, which may be GTPase activators of Rab-like small GTPases, has low similarity to a region of S. cerevisiae Gyp1p, which is a GTPase-activating protein for S. cerevisiae Ypt1p and S. cerevisiae Sec4p
48580_at	CXXC1	5820.17	5461.5	4143.9	CXXC1: CXXC finger 1 (CpG binding protein), a transcriptional activator and unmethylated CpG-binding protein, activation may require proteolysis to remove inhibitory C-terminal region, may regulate gene expression in CpG islands
52837_at	KIAA1644	943.467	3572.1	4523.1	KIAA1644: Protein of unknown function
57082_at	LDLRAP1	2265.77	3166.6	4176.8	LDLRAP1: LDL receptor adaptor protein, binds inositol phospholipids and clathrin, required for LDLR function in liver, may link LDLR to endocytic machinery of coated pits; gene mutations are found in autosomal recessive hypercholesterolemia
632_at	GSK3A	2291.27	2393.15	3187.37	GSK3A: Glycogen synthase kinase-3 alpha, a serine-threonine kinase that phosphorylates cytoplasmic and nuclear proteins; increased expression is associated with hepatocellular carcinoma
71933_at	WNT6	4009.47	4161	5964.07	WNT6: Wingless-type MMTV integration site family member 6, WNT core domain and RGD motif-containing protein that may have roles in the Wnt-beta catenin (CTNNB1)-TCF (TCF-3) signaling pathway; overexpression may promote the development of various cancers
