# Supplementary material for: Developing and applying a gene functional association network for anti-angiogenic kinase inhibitor activity assessment in an angiogenesis co-culture model
Source: BMC Genomics. 2008 Jun 2;9:264. doi: 10.1186/1471-2164-9-264 (PMC2435557; doi:10.1186/1471-2164-9-264)
Supplement: Additional file 3 — This file lists the detailed information about the interactome. [file 1471-2164-9-264-S3.xls]

## Sheet: interactome
Type	Nodes	Effect	References	StartGene	InterType	EndGene
Regulation	ABCB1 ---| POMC	negative	1	ABCB1	---|	POMC
Expression	ABCB1 ---> MYC		1	ABCB1	---+>	MYC
Regulation	ABCB1 ---> TNFRSF6	unknown	1	ABCB1	---+>	TNFRSF6
Regulation	ABCB1 ---> NR1I2	unknown	1	ABCB1	---+>	NR1I2
Regulation	ABCB1 ---> CASP8	unknown	1	ABCB1	---+>	CASP8
Regulation	ABCB1 ---> CASP3	unknown	2	ABCB1	---+>	CASP3
Regulation	ABCB1 ---> calcineurin	unknown	1	ABCB1	---+>	calcineurin
Regulation	ABCB1 ---> ABCF2	unknown	1	ABCB1	---+>	ABCF2
Regulation	ABCB1 --+> TP53	positive	1	ABCB1	--++>	TP53
Regulation	ABCB1 --+> JUN	positive	1	ABCB1	--++>	JUN
Binding	ABCB1 ---- EGR1		1	ABCB1	----	EGR1
Expression	ABCB1 ---> PTGS2		1	ABCB1	---+>	PTGS2
Expression	ABCB1 ---> TP53	unknown	2	ABCB1	---+>	TP53
Regulation	ABCB1 --+> Nuclear factor NF kappa B	positive	1	ABCB1	--++>	Nuclear factor NF kappa B
Binding	ABCB1 ---- CD9		1	ABCB1	----	CD9
Regulation	ABCE1 ---> MYOD1	unknown	1	ABCE1	---+>	MYOD1
Regulation	ABCE1 --+> IFNG	positive	1	ABCE1	--++>	IFNG
Expression	ABCF2 ---> PGR	unknown	1	ABCF2	---+>	PGR
Regulation	ACIN1 --+> HSPA4	positive	1	ACIN1	--++>	HSPA4
Regulation	ACIN1 --+> CYP1A2	positive	1	ACIN1	--++>	CYP1A2
Regulation	ACIN1 --+> CD8A	positive	1	ACIN1	--++>	CD8A
Expression	ACIN1 --+> HSPA4	positive	1	ACIN1	--++>	HSPA4
Expression	ACIN1 --+> HMOX1	positive	1	ACIN1	--++>	HMOX1
Regulation	ACO1 ---> TFRC	unknown	5	ACO1	---+>	TFRC
Regulation	ACO1 ---> WNT2	unknown	1	ACO1	---+>	WNT2
Binding	ACO1 ---- TFRC		3	ACO1	----	TFRC
Regulation	ACO1 ---> EIF4EBP1	unknown	1	ACO1	---+>	EIF4EBP1
Regulation	ACSL1 --+> PPARA	positive	1	ACSL1	--++>	PPARA
Regulation	ACTA2 ---| FN1	negative	1	ACTA2	---|	FN1
Regulation	ACTN1 ---> catenin	unknown	1	ACTN1	---+>	catenin
Binding	ACTN1 ---- VCL		12	ACTN1	----	VCL
Regulation	ACTN1 ---| CDH1	negative	1	ACTN1	---|	CDH1
Expression	ACTN1 ---> MYOD1	unknown	1	ACTN1	---+>	MYOD1
Expression	ACTN1 ---> MYOG	unknown	1	ACTN1	---+>	MYOG
Binding	ACTN1 ---- WASL		1	ACTN1	----	WASL
Binding	ACTN1 ---- fibronectin receptor (integrin)		1	ACTN1	----	fibronectin receptor (integrin)
Binding	ACTN1 ---- GRIN2B		1	ACTN1	----	GRIN2B
Binding	ACTN1 ---- ICAM1		2	ACTN1	----	ICAM1
Binding	ACTN1 ---- LIM		1	ACTN1	----	LIM
Binding	ACTN1 ---- MAP3K1		2	ACTN1	----	MAP3K1
Binding	ACTN1 ---- RHOA		1	ACTN1	----	RHOA
Binding	ACTN1 ---- SDC4		1	ACTN1	----	SDC4
Binding	ACTN1 ---- VASP		1	ACTN1	----	VASP
Binding	ACTN4 ---- PDLIM1		1	ACTN4	----	PDLIM1
Regulation	ACVR1 ---> BMP7	unknown	1	ACVR1	---+>	BMP7
Binding	ACVR1 ---- BMP7		6	ACVR1	----	BMP7
Regulation	ACVR1 --+> SMAD4	positive	3	ACVR1	--++>	SMAD4
Binding	ACVR2 ---- INHBA		2	ACVR2	----	INHBA
Regulation	ACVR2 ---| FST	negative	1	ACVR2	---|	FST
Binding	ACVR2 ---- TGFB1		1	ACVR2	----	TGFB1
Binding	ACVR2 ---- BMP7		2	ACVR2	----	BMP7
Binding	ACVR2 ---- ACVR1		3	ACVR2	----	ACVR1
Regulation	ADAM19 ---| KITLG	negative	1	ADAM19	---|	KITLG
Regulation	ADAMTS1 ---> PGR	unknown	1	ADAMTS1	---+>	PGR
Regulation	ADAMTS1 ---> FURIN	unknown	1	ADAMTS1	---+>	FURIN
Regulation	ADAMTS1 ---> CSPG2	unknown	2	ADAMTS1	---+>	CSPG2
Binding	ADAMTS1 ---- VEGF		1	ADAMTS1	----	VEGF
Regulation	ADAMTS1 ---| KDR	negative	1	ADAMTS1	---|	KDR
Regulation	ADAMTS1 ---| VEGF	negative	1	ADAMTS1	---|	VEGF
Binding	ADAMTSL1 ---- DCN		1	ADAMTSL1	----	DCN
Binding	ADAMTSL1 ---- SPARC		1	ADAMTSL1	----	SPARC
Regulation	ADAMTSL1 --+> TGFB1	positive	3	ADAMTSL1	--++>	TGFB1
Binding	ADAMTSL1 ---- TGFB1		2	ADAMTSL1	----	TGFB1
Regulation	ADAMTSL1 --+> FN1	positive	1	ADAMTSL1	--++>	FN1
Binding	ADAMTSL1 ---- IGFBP5		1	ADAMTSL1	----	IGFBP5
Regulation	ADAMTSL1 ---| IL1B	negative	1	ADAMTSL1	---|	IL1B
Regulation	ADAMTSL1 ---| laminin	negative	1	ADAMTSL1	---|	laminin
Regulation	ADAMTSL1 ---| LCP1	negative	3	ADAMTSL1	---|	LCP1
Binding	ADAMTSL1 ---- fibrinogen		6	ADAMTSL1	----	fibrinogen
Regulation	ADAMTSL1 ---| PLAU	negative	1	ADAMTSL1	---|	PLAU
Regulation	ADARB1 ---> APOBEC1	unknown	1	ADARB1	---+>	APOBEC1
Expression	ADARB1 ---| HGF	negative	1	ADARB1	---|	HGF
Regulation	ADCY2 --+> AKAP1	positive	1	ADCY2	--++>	AKAP1
Regulation	ADCY2 --+> BHLHB2	positive	1	ADCY2	--++>	BHLHB2
Regulation	ADCY2 --+> CD44	positive	1	ADCY2	--++>	CD44
Regulation	ADCY2 --+> CDKN1A	positive	1	ADCY2	--++>	CDKN1A
Regulation	ADCY2 --+> CFTR	positive	2	ADCY2	--++>	CFTR
Regulation	ADCY2 --+> CREB1	positive	3	ADCY2	--++>	CREB1
Regulation	ADCY2 --+> ADCYAP1	positive	7	ADCY2	--++>	ADCYAP1
Regulation	ADCY2 --+> IL6	positive	4	ADCY2	--++>	IL6
Regulation	ADCY2 ---| TGFB1	negative	1	ADCY2	---|	TGFB1
Regulation	ADCY2 --+> INS	positive	1	ADCY2	--++>	INS
Regulation	ADCY2 --+> MAP2	positive	1	ADCY2	--++>	MAP2
Regulation	ADCY2 --+> MAPK1	positive	5	ADCY2	--++>	MAPK1
Regulation	ADCY2 --+> MAPK3	positive	3	ADCY2	--++>	MAPK3
Regulation	ADCY2 --+> GCG	positive	4	ADCY2	--++>	GCG
Regulation	ADCY2 --+> NR4A1	positive	1	ADCY2	--++>	NR4A1
Regulation	ADCY2 ---| TNF	negative	1	ADCY2	---|	TNF
Regulation	ADCY2 --+> BDK	positive	2	ADCY2	--++>	BDK
Regulation	ADCY2 ---| STAT1	negative	1	ADCY2	---|	STAT1
Regulation	ADCY2 ---| SST	negative	1	ADCY2	---|	SST
Regulation	ADCY2 ---| GNRHR	negative	1	ADCY2	---|	GNRHR
Regulation	ADCY2 ---| F3	negative	1	ADCY2	---|	F3
Regulation	ADCY2 ---| CNR1	negative	1	ADCY2	---|	CNR1
Regulation	ADCY2 ---| AGTR1	negative	1	ADCY2	---|	AGTR1
Regulation	ADCY2 ---| AGT	negative	1	ADCY2	---|	AGT
Binding	ADCY2 ---- PTGER4		1	ADCY2	----	PTGER4
Binding	ADCY2 ---- PTGDS		1	ADCY2	----	PTGDS
ProtModification	ADCY2 ---> CREB1	unknown	3	ADCY2	---+>	CREB1
ProtModification	ADCY2 ---> PLA2G1B		1	ADCY2	---+>	PLA2G1B
Regulation	ADCY2 ---| TRHDE	negative	1	ADCY2	---|	TRHDE
Expression	ADCY2 ---| PDE4C	negative	1	ADCY2	---|	PDE4C
Expression	ADCY2 --+> APP	positive	1	ADCY2	--++>	APP
Regulation	ADCY2 --+> ADRB2	positive	1	ADCY2	--++>	ADRB2
Expression	ADCY2 --+> AKAP1	positive	1	ADCY2	--++>	AKAP1
Regulation	ADCY2 --+> NR4A2	positive	1	ADCY2	--++>	NR4A2
Expression	ADCY2 --+> FOS	positive	1	ADCY2	--++>	FOS
Expression	ADCY2 --+> GJA1	positive	1	ADCY2	--++>	GJA1
Expression	ADCY2 --+> POMC	positive	1	ADCY2	--++>	POMC
Expression	ADCY2 --+> PTGS2	positive	1	ADCY2	--++>	PTGS2
Expression	ADCY2 ---> AGTR1	unknown	1	ADCY2	---+>	AGTR1
Expression	ADCY2 ---> SLC2A1	unknown	1	ADCY2	---+>	SLC2A1
Expression	ADCY2 ---| SLC2A4	negative	1	ADCY2	---|	SLC2A4
Expression	ADCY2 ---| IGF1	negative	1	ADCY2	---|	IGF1
Regulation	ADCY2 --+> VEGF	positive	1	ADCY2	--++>	VEGF
Regulation	ADCY2 --+> NTS	positive	1	ADCY2	--++>	NTS
Regulation	ADCY2 --+> ODC1	positive	1	ADCY2	--++>	ODC1
Regulation	ADCY2 --+> PLA2G1B	positive	1	ADCY2	--++>	PLA2G1B
Regulation	ADCY2 --+> PRL	positive	1	ADCY2	--++>	PRL
Expression	ADCY2 ---> TH	unknown	1	ADCY2	---+>	TH
Regulation	ADCY2 --+> TH	positive	3	ADCY2	--++>	TH
Regulation	ADCY2 ---> FOS	unknown	2	ADCY2	---+>	FOS
Regulation	ADCY2 ---> PDE4D	unknown	2	ADCY2	---+>	PDE4D
Regulation	ADCY2 --+> PTGIS	positive	1	ADCY2	--++>	PTGIS
Regulation	ADCY2 ---> RGS2	unknown	1	ADCY2	---+>	RGS2
ProtModification	ADCYAP1 ---> STAT1		1	ADCYAP1	---+>	STAT1
Expression	ADCYAP1 --+> SLC1A2	positive	3	ADCYAP1	--++>	SLC1A2
Expression	ADCYAP1 --+> TH	positive	10	ADCYAP1	--++>	TH
Expression	ADCYAP1 ---> HOMER1	unknown	1	ADCYAP1	---+>	HOMER1
Expression	ADCYAP1 ---> PENK	unknown	1	ADCYAP1	---+>	PENK
Expression	ADCYAP1 ---> PER2	unknown	2	ADCYAP1	---+>	PER2
Binding	ADCYAP1 ---- CREB1		3	ADCYAP1	----	CREB1
ProtModification	ADCYAP1 ---> TH	unknown	1	ADCYAP1	---+>	TH
ProtModification	ADCYAP1 ---> GRIN2B		1	ADCYAP1	---+>	GRIN2B
PromoterBinding	ADCYAP1 ---> NOS2A	unknown	1	ADCYAP1	---+>	NOS2A
ProtModification	ADCYAP1 ---> CREB1	unknown	2	ADCYAP1	---+>	CREB1
Expression	ADCYAP1 --+> CHGA	positive	1	ADCYAP1	--++>	CHGA
Regulation	ADCYAP1 ---> SLC1A2	unknown	2	ADCYAP1	---+>	SLC1A2
Regulation	ADCYAP1 ---> PRDX6	unknown	1	ADCYAP1	---+>	PRDX6
Expression	ADCYAP1 --+> PRL	positive	2	ADCYAP1	--++>	PRL
Regulation	ADCYAP1 --+> AKT1	positive	1	ADCYAP1	--++>	AKT1
Expression	ADCYAP1 --+> BDNF	positive	5	ADCYAP1	--++>	BDNF
Expression	ADCYAP1 ---| TNFRSF6	negative	1	ADCYAP1	---|	TNFRSF6
Expression	ADCYAP1 ---| TNF	negative	4	ADCYAP1	---|	TNF
Regulation	ADCYAP1 ---> SGNE1	unknown	1	ADCYAP1	---+>	SGNE1
Expression	ADCYAP1 ---| NOS2A	negative	3	ADCYAP1	---|	NOS2A
Regulation	ADCYAP1 ---> CDKN2A	unknown	1	ADCYAP1	---+>	CDKN2A
Expression	ADCYAP1 ---| MYC	negative	1	ADCYAP1	---|	MYC
Expression	ADCYAP1 ---| INS	negative	1	ADCYAP1	---|	INS
Expression	ADCYAP1 ---| CCL5	negative	2	ADCYAP1	---|	CCL5
Expression	ADCYAP1 --+> FOS	positive	8	ADCYAP1	--++>	FOS
Expression	ADCYAP1 ---| CASP3	negative	1	ADCYAP1	---|	CASP3
Expression	ADCYAP1 --+> POMC	positive	5	ADCYAP1	--++>	POMC
Expression	ADCYAP1 --+> CREB1	positive	3	ADCYAP1	--++>	CREB1
Expression	ADCYAP1 --+> FST	positive	4	ADCYAP1	--++>	FST
Expression	ADCYAP1 --+> GLUL	positive	1	ADCYAP1	--++>	GLUL
Expression	ADCYAP1 --+> GNRHR	positive	1	ADCYAP1	--++>	GNRHR
Expression	ADCYAP1 --+> IL10	positive	2	ADCYAP1	--++>	IL10
Expression	ADCYAP1 --+> JUN	positive	1	ADCYAP1	--++>	JUN
Expression	ADCYAP1 --+> MCAM	positive	1	ADCYAP1	--++>	MCAM
Expression	ADCYAP1 --+> NTS	positive	1	ADCYAP1	--++>	NTS
Expression	ADCYAP1 ---| CCL4	negative	1	ADCYAP1	---|	CCL4
Regulation	ADCYAP1 ---| IL1B	negative	1	ADCYAP1	---|	IL1B
Regulation	ADCYAP1 ---| JUN	negative	5	ADCYAP1	---|	JUN
Regulation	ADCYAP1 --+> BDNF	positive	3	ADCYAP1	--++>	BDNF
Regulation	ADCYAP1 ---| CASP3	negative	4	ADCYAP1	---|	CASP3
Regulation	ADCYAP1 ---| CCL4	negative	1	ADCYAP1	---|	CCL4
Regulation	ADCYAP1 ---| CCL5	negative	2	ADCYAP1	---|	CCL5
Regulation	ADCYAP1 --+> calcineurin	positive	1	ADCYAP1	--++>	calcineurin
Regulation	ADCYAP1 ---| IFNG	negative	1	ADCYAP1	---|	IFNG
Regulation	ADCYAP1 ---> TNFRSF6	unknown	2	ADCYAP1	---+>	TNFRSF6
Regulation	ADCYAP1 --+> MAPK1	positive	7	ADCYAP1	--++>	MAPK1
Regulation	ADCYAP1 --+> MAPK3	positive	10	ADCYAP1	--++>	MAPK3
Regulation	ADCYAP1 --+> NEFL	positive	1	ADCYAP1	--++>	NEFL
Regulation	ADCYAP1 ---| IL6	negative	17	ADCYAP1	---|	IL6
Regulation	ADCYAP1 ---| ITIH4	negative	1	ADCYAP1	---|	ITIH4
Regulation	ADCYAP1 --+> CEBPB	positive	1	ADCYAP1	--++>	CEBPB
Regulation	ADCYAP1 ---| CHUK	negative	1	ADCYAP1	---|	CHUK
Regulation	ADCYAP1 --+> GLUL	positive	1	ADCYAP1	--++>	GLUL
Regulation	ADCYAP1 --+> CREB1	positive	3	ADCYAP1	--++>	CREB1
Regulation	ADCYAP1 --+> FKBP1A	positive	1	ADCYAP1	--++>	FKBP1A
Regulation	ADCYAP1 --+> FOS	positive	4	ADCYAP1	--++>	FOS
Regulation	ADCYAP1 --+> FST	positive	3	ADCYAP1	--++>	FST
Regulation	ADCYAP1 --+> GAL	positive	1	ADCYAP1	--++>	GAL
Regulation	ADCYAP1 ---> CDK5R1	unknown	1	ADCYAP1	---+>	CDK5R1
Regulation	ADCYAP1 --+> GH1	positive	2	ADCYAP1	--++>	GH1
Regulation	ADCYAP1 ---| MAP2K4	negative	1	ADCYAP1	---|	MAP2K4
Regulation	ADCYAP1 --+> GRIN2B	positive	1	ADCYAP1	--++>	GRIN2B
Regulation	ADCYAP1 --+> IL10	positive	9	ADCYAP1	--++>	IL10
Regulation	ADCYAP1 --+> IL5	positive	1	ADCYAP1	--++>	IL5
Regulation	ADCYAP1 --+> INS	positive	10	ADCYAP1	--++>	INS
Regulation	ADCYAP1 --+> KCNJ11	positive	1	ADCYAP1	--++>	KCNJ11
Regulation	ADCYAP1 --+> CDC42	positive	1	ADCYAP1	--++>	CDC42
Regulation	ADCYAP1 --+> GCG	positive	3	ADCYAP1	--++>	GCG
Regulation	ADCYAP1 ---| TNF	negative	11	ADCYAP1	---|	TNF
Regulation	ADCYAP1 ---> CDK2	unknown	1	ADCYAP1	---+>	CDK2
Regulation	ADCYAP1 --+> VEGF	positive	2	ADCYAP1	--++>	VEGF
Regulation	ADCYAP1 --+> TH	positive	8	ADCYAP1	--++>	TH
Regulation	ADCYAP1 --+> TERF2IP	positive	2	ADCYAP1	--++>	TERF2IP
Regulation	ADCYAP1 ---| JAK1	negative	2	ADCYAP1	---|	JAK1
Regulation	ADCYAP1 ---| TNPO1	negative	1	ADCYAP1	---|	TNPO1
Regulation	ADCYAP1 ---| TGFB1	negative	1	ADCYAP1	---|	TGFB1
Regulation	ADCYAP1 ---| TBP	negative	1	ADCYAP1	---|	TBP
Regulation	ADCYAP1 ---| STAT1	negative	3	ADCYAP1	---|	STAT1
Regulation	ADCYAP1 ---| Nuclear factor NF kappa B	negative	3	ADCYAP1	---|	Nuclear factor NF kappa B
Regulation	ADCYAP1 --+> RAC1	positive	1	ADCYAP1	--++>	RAC1
Regulation	ADCYAP1 --+> PRL	positive	2	ADCYAP1	--++>	PRL
Regulation	ADCYAP1 --+> NTRK1	positive	1	ADCYAP1	--++>	NTRK1
Regulation	ADCYAP1 --+> POMC	positive	2	ADCYAP1	--++>	POMC
Regulation	ADCYAP1 ---| MAP3K1	negative	3	ADCYAP1	---|	MAP3K1
Regulation	ADCYAP1 --+> PER2	positive	1	ADCYAP1	--++>	PER2
Regulation	ADCYAP1 --+> PENK	positive	2	ADCYAP1	--++>	PENK
Regulation	ADCYAP1 ---| MAPK8	negative	3	ADCYAP1	---|	MAPK8
Regulation	ADCYAP1 ---| NOS2A	negative	2	ADCYAP1	---|	NOS2A
Regulation	ADCYAP1 --+> TAC1	positive	1	ADCYAP1	--++>	TAC1
Regulation	ADCYAP1 --+> ADCY2	positive	14	ADCYAP1	--++>	ADCY2
Regulation	ADH5 ---| AKR1B1	negative	1	ADH5	---|	AKR1B1
Regulation	ADH5 ---| MAOA	negative	1	ADH5	---|	MAOA
Regulation	ADH5 ---| SSA2	negative	1	ADH5	---|	SSA2
Regulation	ADM --+> Phosphatidylinositol 3-kinase	positive	2	ADM	--++>	Phosphatidylinositol 3-kinase
Regulation	ADM --+> SRC	positive	1	ADM	--++>	SRC
Regulation	ADM --+> PTK2	positive	1	ADM	--++>	PTK2
Regulation	ADM --+> PLAU	positive	1	ADM	--++>	PLAU
Regulation	ADM --+> NOS2A	positive	1	ADM	--++>	NOS2A
Regulation	ADM --+> MYC	positive	1	ADM	--++>	MYC
Expression	ADM ---| VCAM1	negative	1	ADM	---|	VCAM1
Regulation	ADM --+> CFH	positive	1	ADM	--++>	CFH
Regulation	ADM --+> protein phosphatase 2A	positive	1	ADM	--++>	protein phosphatase 2A
Regulation	ADM ---| IL6	negative	3	ADM	---|	IL6
ProtModification	ADM ---> PTK2	unknown	1	ADM	---+>	PTK2
Regulation	ADM ---| VCAM1	negative	1	ADM	---|	VCAM1
Regulation	ADM ---| TNF	negative	1	ADM	---|	TNF
Regulation	ADM ---| SERPINE1	negative	1	ADM	---|	SERPINE1
Regulation	ADM ---| POMC	negative	2	ADM	---|	POMC
Expression	ADM ---| ICAM1	negative	1	ADM	---|	ICAM1
Regulation	ADM ---| INS	negative	1	ADM	---|	INS
PromoterBinding	ADM ---> OLFM1		1	ADM	---+>	OLFM1
Regulation	ADM ---| ICAM1	negative	1	ADM	---|	ICAM1
Regulation	ADM ---| GAL	negative	2	ADM	---|	GAL
Regulation	ADM ---| F3	negative	1	ADM	---|	F3
Regulation	ADM ---| CASP3	negative	2	ADM	---|	CASP3
Regulation	ADM ---| BDK	negative	1	ADM	---|	BDK
Regulation	ADM ---| AGT	negative	3	ADM	---|	AGT
Regulation	ADM ---| platelet-derived growth factor	negative	3	ADM	---|	platelet-derived growth factor
Binding	ADM ---- ADCY2		1	ADM	----	ADCY2
Expression	ADM ---| SERPINE1	negative	1	ADM	---|	SERPINE1
Expression	ADM --+> FOS	positive	4	ADM	--++>	FOS
Expression	ADM --+> NOS2A	positive	1	ADM	--++>	NOS2A
Expression	ADM --+> NOS3	positive	1	ADM	--++>	NOS3
Expression	ADM ---> EPAS1	unknown	1	ADM	---+>	EPAS1
Expression	ADM ---> MYC	unknown	1	ADM	---+>	MYC
Regulation	ADM --+> ADCY2	positive	5	ADM	--++>	ADCY2
Regulation	ADM --+> MAPK3	positive	1	ADM	--++>	MAPK3
Regulation	ADM --+> AKT1	positive	5	ADM	--++>	AKT1
Regulation	ADM --+> MAPK1	positive	3	ADM	--++>	MAPK1
Regulation	ADM --+> JUN	positive	2	ADM	--++>	JUN
Regulation	ADM --+> IL1B	positive	1	ADM	--++>	IL1B
Regulation	ADM --+> FOS	positive	4	ADM	--++>	FOS
Regulation	ADM --+> CEBPB	positive	1	ADM	--++>	CEBPB
Expression	ADM ---| F3	negative	1	ADM	---|	F3
Expression	ADM ---> ZNF198	unknown	1	ADM	---+>	ZNF198
Regulation	ADM --+> IFNG	positive	1	ADM	--++>	IFNG
Expression	ADRA2A ---> SRC	unknown	1	ADRA2A	---+>	SRC
Regulation	ADRA2A ---| ADCY2	negative	3	ADRA2A	---|	ADCY2
Regulation	ADRA2A ---| POMC	negative	1	ADRA2A	---|	POMC
Regulation	ADRA2A --+> RAF1	positive	1	ADRA2A	--++>	RAF1
Regulation	ADRA2A ---> EGFR	unknown	4	ADRA2A	---+>	EGFR
Regulation	ADRA2A ---> MAPK1	unknown	3	ADRA2A	---+>	MAPK1
Regulation	ADRB2 --+> POMC	positive	1	ADRB2	--++>	POMC
Regulation	ADRB2 --+> Nuclear factor NF kappa B	positive	1	ADRB2	--++>	Nuclear factor NF kappa B
Regulation	ADRB2 --+> NR3C1	positive	1	ADRB2	--++>	NR3C1
Regulation	ADRB2 --+> MAPK8	positive	1	ADRB2	--++>	MAPK8
Regulation	ADRB2 --+> MAPK3	positive	1	ADRB2	--++>	MAPK3
Regulation	ADRB2 --+> laminin	positive	1	ADRB2	--++>	laminin
Regulation	ADRB2 --+> INS	positive	2	ADRB2	--++>	INS
Regulation	ADRB2 --+> CREB1	positive	2	ADRB2	--++>	CREB1
Regulation	ADRB2 --+> SRC	positive	1	ADRB2	--++>	SRC
Regulation	ADRB2 ---| TNF	negative	2	ADRB2	---|	TNF
Regulation	ADRB2 --+> CFTR	positive	1	ADRB2	--++>	CFTR
Binding	ADRB2 ---- ADCY2		4	ADRB2	----	ADCY2
Binding	ADRB2 ---- SRC		2	ADRB2	----	SRC
Binding	ADRB2 ---- TFAP2A		1	ADRB2	----	TFAP2A
Regulation	ADRB2 --+> AKT1	positive	1	ADRB2	--++>	AKT1
Regulation	ADRB2 --+> ADCY2	positive	10	ADRB2	--++>	ADCY2
Expression	ADRB2 ---> IL6	unknown	1	ADRB2	---+>	IL6
Expression	ADRB2 --+> OXTR	positive	1	ADRB2	--++>	OXTR
Regulation	ADRB2 ---> DNM1	unknown	1	ADRB2	---+>	DNM1
Regulation	ADRB2 ---> SAG	unknown	1	ADRB2	---+>	SAG
Regulation	ADRB2 ---> NOS3	unknown	1	ADRB2	---+>	NOS3
Regulation	ADRB2 ---> MAPK1	unknown	1	ADRB2	---+>	MAPK1
Regulation	ADRB2 ---> IL6	unknown	3	ADRB2	---+>	IL6
Regulation	ADRB2 ---> EGFR	unknown	1	ADRB2	---+>	EGFR
ProtModification	AGT ---> MAPK1	unknown	1	AGT	---+>	MAPK1
Regulation	AGT ---| KCNK9	negative	1	AGT	---|	KCNK9
ProtModification	AGT ---> EGFR	unknown	3	AGT	---+>	EGFR
ProtModification	AGT ---> IRS2		1	AGT	---+>	IRS2
Regulation	AGT ---| KCNK3	negative	2	AGT	---|	KCNK3
ProtModification	AGT ---> FOS		1	AGT	---+>	FOS
ProtModification	AGT ---> JUN	unknown	2	AGT	---+>	JUN
ProtModification	AGT ---> CREB1	unknown	3	AGT	---+>	CREB1
ProtModification	AGT ---> BCL2		1	AGT	---+>	BCL2
ProtModification	AGT ---> MAPK3	unknown	3	AGT	---+>	MAPK3
ProtModification	AGT ---> AGTR1	unknown	1	AGT	---+>	AGTR1
ProtModification	AGT ---> SRC	unknown	3	AGT	---+>	SRC
Binding	AGT ---- AGTR1		6	AGT	----	AGTR1
Binding	AGT ---- ANGPT1		2	AGT	----	ANGPT1
Binding	AGT ---- CREB1		1	AGT	----	CREB1
Binding	AGT ---- FOS		1	AGT	----	FOS
ProtModification	AGT ---> AKT1	unknown	4	AGT	---+>	AKT1
Regulation	AGT ---| INS	negative	4	AGT	---|	INS
Regulation	AGT ---| ADCY2	negative	3	AGT	---|	ADCY2
Regulation	AGT ---| BCL2	negative	1	AGT	---|	BCL2
Regulation	AGT ---| CASP3	negative	3	AGT	---|	CASP3
Regulation	AGT ---| CNTNAP1	negative	1	AGT	---|	CNTNAP1
Binding	AGT ---- POMC		1	AGT	----	POMC
Regulation	AGT ---| GNAQ	negative	2	AGT	---|	GNAQ
Regulation	AGT ---| HGF	negative	8	AGT	---|	HGF
ProtModification	AGT ---> PTK2		1	AGT	---+>	PTK2
Regulation	AGT ---| IGFBP5	negative	1	AGT	---|	IGFBP5
ProtModification	AGT ---> MAPK8		1	AGT	---+>	MAPK8
Regulation	AGT ---| insulin receptor	negative	1	AGT	---|	insulin receptor
Regulation	AGT ---| JAG1	negative	1	AGT	---|	JAG1
Regulation	AGT ---| KCNA2	negative	1	AGT	---|	KCNA2
ProtModification	AGT ---> STAT3	unknown	1	AGT	---+>	STAT3
ProtModification	AGT ---> STAT1	unknown	2	AGT	---+>	STAT1
ProtModification	AGT ---> RB1	unknown	2	AGT	---+>	RB1
ProtModification	AGT ---> platelet-derived growth factor		1	AGT	---+>	platelet-derived growth factor
Regulation	AGT ---| IGFBP3	negative	2	AGT	---|	IGFBP3
Expression	AGT --+> JUN	positive	12	AGT	--++>	JUN
Expression	AGT --+> MYC	positive	2	AGT	--++>	MYC
Expression	AGT --+> GAS6	positive	1	AGT	--++>	GAS6
Expression	AGT --+> GFPT1	positive	1	AGT	--++>	GFPT1
Expression	AGT --+> HMOX1	positive	2	AGT	--++>	HMOX1
Expression	AGT --+> hypoxia-inducible factor 1	positive	1	AGT	--++>	hypoxia-inducible factor 1
Expression	AGT --+> FN1	positive	9	AGT	--++>	FN1
Expression	AGT --+> integrin	positive	1	AGT	--++>	integrin
Expression	AGT --+> FGF2	positive	2	AGT	--++>	FGF2
Expression	AGT --+> KDR	positive	3	AGT	--++>	KDR
Expression	AGT --+> KLF5	positive	1	AGT	--++>	KLF5
Expression	AGT --+> LEP	positive	1	AGT	--++>	LEP
Expression	AGT --+> MAPK1	positive	1	AGT	--++>	MAPK1
Expression	AGT --+> MC2R	positive	1	AGT	--++>	MC2R
Binding	AGT ---- JUN		1	AGT	----	JUN
Expression	AGT --+> IL6	positive	10	AGT	--++>	IL6
Expression	AGT --+> ACTN1	positive	1	AGT	--++>	ACTN1
Expression	AGT ---| BCL2	negative	1	AGT	---|	BCL2
Expression	AGT ---| CDKN1A	negative	1	AGT	---|	CDKN1A
Expression	AGT ---| CLU	negative	1	AGT	---|	CLU
Expression	AGT ---| HGF	negative	1	AGT	---|	HGF
Expression	AGT ---| NOS2A	negative	6	AGT	---|	NOS2A
Expression	AGT --+> FOS	positive	45	AGT	--++>	FOS
Expression	AGT --+> ACTA2	positive	4	AGT	--++>	ACTA2
Expression	AGT --+> NOS3	positive	4	AGT	--++>	NOS3
Expression	AGT --+> ADAMTSL1	positive	1	AGT	--++>	ADAMTSL1
Expression	AGT --+> BAX	positive	3	AGT	--++>	BAX
Expression	AGT --+> COL1A1	positive	1	AGT	--++>	COL1A1
Expression	AGT --+> DUSP1	positive	7	AGT	--++>	DUSP1
Expression	AGT --+> EGR1	positive	10	AGT	--++>	EGR1
Expression	AGT --+> F3	positive	4	AGT	--++>	F3
Expression	AGT ---| SYN1	negative	1	AGT	---|	SYN1
Expression	AGT ---> PTGS1	unknown	1	AGT	---+>	PTGS1
Expression	AGT --+> MIF	positive	1	AGT	--++>	MIF
Expression	AGT ---> BGN	unknown	1	AGT	---+>	BGN
Expression	AGT ---> CTGF	unknown	1	AGT	---+>	CTGF
Expression	AGT ---> ICAM1	unknown	3	AGT	---+>	ICAM1
Expression	AGT ---> IGF1	unknown	2	AGT	---+>	IGF1
Expression	AGT --+> ZFP36L1	positive	1	AGT	--++>	ZFP36L1
Expression	AGT ---> platelet-derived growth factor	unknown	2	AGT	---+>	platelet-derived growth factor
Expression	AGT --+> VEGF	positive	9	AGT	--++>	VEGF
Expression	AGT ---> STAT3	unknown	1	AGT	---+>	STAT3
Expression	AGT ---> TCF8	unknown	1	AGT	---+>	TCF8
Binding	AGT ---- SERPINE1		1	AGT	----	SERPINE1
Binding	AGT ---- SAG		1	AGT	----	SAG
Regulation	AGT ---| NOTCH3	negative	1	AGT	---|	NOTCH3
Binding	AGT ---- platelet-derived growth factor		2	AGT	----	platelet-derived growth factor
Expression	AGT ---> Nuclear factor NF kappa B	unknown	1	AGT	---+>	Nuclear factor NF kappa B
Expression	AGT --+> TGFBR1	positive	2	AGT	--++>	TGFBR1
Expression	AGT --+> PDGFA	positive	4	AGT	--++>	PDGFA
Expression	AGT --+> PTGS2	positive	6	AGT	--++>	PTGS2
Expression	AGT --+> SCARB1	positive	1	AGT	--++>	SCARB1
Expression	AGT --+> SERPINE1	positive	19	AGT	--++>	SERPINE1
Expression	AGT --+> SLC7A2	positive	2	AGT	--++>	SLC7A2
Expression	AGT ---> AGTR1	unknown	19	AGT	---+>	AGTR1
Expression	AGT --+> TGFB1	positive	17	AGT	--++>	TGFB1
Binding	AGT ---- INS		1	AGT	----	INS
Expression	AGT --+> TH	positive	2	AGT	--++>	TH
Expression	AGT --+> TNC	positive	1	AGT	--++>	TNC
Expression	AGT --+> TNF	positive	2	AGT	--++>	TNF
Expression	AGT --+> TNFRSF11B	positive	1	AGT	--++>	TNFRSF11B
Expression	AGT --+> TNFRSF6	positive	3	AGT	--++>	TNFRSF6
Expression	AGT --+> VCAM1	positive	3	AGT	--++>	VCAM1
Expression	AGT --+> SOCS3	positive	2	AGT	--++>	SOCS3
Regulation	AGT --+> RHOA	positive	4	AGT	--++>	RHOA
Regulation	AGT --+> PARP1	positive	1	AGT	--++>	PARP1
Regulation	AGT --+> RAC1	positive	3	AGT	--++>	RAC1
Regulation	AGT --+> RAC2	positive	1	AGT	--++>	RAC2
Regulation	AGT --+> RAF1	positive	14	AGT	--++>	RAF1
Regulation	AGT --+> RB1	positive	1	AGT	--++>	RB1
Regulation	AGT --+> pyruvate dehydrogenase	positive	1	AGT	--++>	pyruvate dehydrogenase
Regulation	AGT --+> RGS2	positive	1	AGT	--++>	RGS2
Regulation	AGT --+> PTK2	positive	9	AGT	--++>	PTK2
Regulation	AGT --+> RPA1	positive	1	AGT	--++>	RPA1
Regulation	AGT --+> S100A10	positive	1	AGT	--++>	S100A10
Regulation	AGT --+> SERPINE1	positive	24	AGT	--++>	SERPINE1
Regulation	AGT --+> SHC1	positive	2	AGT	--++>	SHC1
Regulation	AGT --+> SLC7A2	positive	1	AGT	--++>	SLC7A2
Regulation	AGT --+> SLC9A1	positive	8	AGT	--++>	SLC9A1
Regulation	AGT --+> replication factor C	positive	1	AGT	--++>	replication factor C
Regulation	AGT --+> POMC	positive	12	AGT	--++>	POMC
Regulation	AGT ---| MMP1	negative	2	AGT	---|	MMP1
Regulation	AGT --+> PENK	positive	1	AGT	--++>	PENK
Regulation	AGT --+> Phosphatidylinositol 3-kinase	positive	13	AGT	--++>	Phosphatidylinositol 3-kinase
Regulation	AGT --+> PIK3CA	positive	1	AGT	--++>	PIK3CA
Regulation	AGT --+> PLA2G1B	positive	16	AGT	--++>	PLA2G1B
Regulation	AGT --+> RAB5A	positive	1	AGT	--++>	RAB5A
Regulation	AGT --+> platelet-derived growth factor	positive	10	AGT	--++>	platelet-derived growth factor
Regulation	AGT --+> STAT1	positive	10	AGT	--++>	STAT1
Regulation	AGT --+> PPARG	positive	1	AGT	--++>	PPARG
Regulation	AGT --+> PRKCD	positive	3	AGT	--++>	PRKCD
Regulation	AGT --+> PRKCZ	positive	1	AGT	--++>	PRKCZ
Regulation	AGT --+> PRRX1	positive	1	AGT	--++>	PRRX1
Regulation	AGT --+> PTGS2	positive	4	AGT	--++>	PTGS2
Regulation	AGT --+> PTH	positive	1	AGT	--++>	PTH
Regulation	AGT --+> PLA2G4A	positive	3	AGT	--++>	PLA2G4A
Regulation	AGT ---> IL1F8	unknown	1	AGT	---+>	IL1F8
Regulation	AGT --+> ZFP36L1	positive	1	AGT	--++>	ZFP36L1
Regulation	AGT ---> CDKN1A	unknown	1	AGT	---+>	CDKN1A
Regulation	AGT ---> HMOX1	unknown	5	AGT	---+>	HMOX1
Regulation	AGT ---> IFNG	unknown	1	AGT	---+>	IFNG
Regulation	AGT ---> IGF1	unknown	6	AGT	---+>	IGF1
Regulation	AGT --+> SOCS3	positive	1	AGT	--++>	SOCS3
Regulation	AGT ---> IL1B	unknown	1	AGT	---+>	IL1B
Regulation	AGT --+> VCL	positive	1	AGT	--++>	VCL
Regulation	AGT ---> MET	unknown	2	AGT	---+>	MET
Regulation	AGT ---> PAK1	unknown	3	AGT	---+>	PAK1
Regulation	AGT ---> PRL	unknown	2	AGT	---+>	PRL
Regulation	AGT ---> SYN1	unknown	1	AGT	---+>	SYN1
Regulation	AGT ---> TCF8	unknown	1	AGT	---+>	TCF8
Regulation	AGT ---> TFPI	unknown	1	AGT	---+>	TFPI
Regulation	AGT ---> IGFBP2	unknown	3	AGT	---+>	IGFBP2
Regulation	AGT --+> TNF	positive	7	AGT	--++>	TNF
Regulation	AGT --+> Nuclear factor NF kappa B	positive	21	AGT	--++>	Nuclear factor NF kappa B
Regulation	AGT --+> STAT3	positive	13	AGT	--++>	STAT3
Regulation	AGT --+> TAC1	positive	3	AGT	--++>	TAC1
Regulation	AGT --+> TERF2IP	positive	2	AGT	--++>	TERF2IP
Regulation	AGT --+> TGFB1	positive	31	AGT	--++>	TGFB1
Regulation	AGT --+> TH	positive	3	AGT	--++>	TH
Regulation	AGT --+> VIM	positive	1	AGT	--++>	VIM
Regulation	AGT --+> TNC	positive	2	AGT	--++>	TNC
Regulation	AGT --+> VEGF	positive	12	AGT	--++>	VEGF
Regulation	AGT --+> TNFRSF6	positive	1	AGT	--++>	TNFRSF6
Regulation	AGT --+> TOM1L1	positive	1	AGT	--++>	TOM1L1
Regulation	AGT --+> TP53	positive	2	AGT	--++>	TP53
Regulation	AGT --+> TUBB	positive	2	AGT	--++>	TUBB
Regulation	AGT --+> VCAM1	positive	2	AGT	--++>	VCAM1
Regulation	AGT --+> SRC	positive	22	AGT	--++>	SRC
Regulation	AGT --+> THBS1	positive	2	AGT	--++>	THBS1
Regulation	AGT --+> DUSP1	positive	11	AGT	--++>	DUSP1
Regulation	AGT --+> PDGFA	positive	4	AGT	--++>	PDGFA
Regulation	AGT --+> CCNA2	positive	1	AGT	--++>	CCNA2
Regulation	AGT --+> CDK2	positive	1	AGT	--++>	CDK2
Regulation	AGT --+> CREB1	positive	2	AGT	--++>	CREB1
Regulation	AGT --+> CTGF	positive	6	AGT	--++>	CTGF
Regulation	AGT --+> calcineurin	positive	2	AGT	--++>	calcineurin
Regulation	AGT --+> CYR61	positive	1	AGT	--++>	CYR61
Regulation	AGT --+> BRAF	positive	1	AGT	--++>	BRAF
Regulation	AGT --+> EDNRA	positive	1	AGT	--++>	EDNRA
Regulation	AGT --+> EEF1D	positive	1	AGT	--++>	EEF1D
Regulation	AGT --+> EGF	positive	7	AGT	--++>	EGF
Regulation	AGT --+> EGFR	positive	24	AGT	--++>	EGFR
Regulation	AGT --+> EGR1	positive	11	AGT	--++>	EGR1
Regulation	AGT --+> EIF4EBP1	positive	3	AGT	--++>	EIF4EBP1
Regulation	AGT --+> CXCL1	positive	1	AGT	--++>	CXCL1
Regulation	AGT --+> AGTR1	positive	51	AGT	--++>	AGTR1
Regulation	AGT --+> protein phosphatase 2A	positive	2	AGT	--++>	protein phosphatase 2A
Regulation	AGT ---| NPTX1	negative	1	AGT	---|	NPTX1
Regulation	AGT ---| PRKCA	negative	1	AGT	---|	PRKCA
Regulation	AGT ---| SLC5A1	negative	1	AGT	---|	SLC5A1
Regulation	AGT --+> ACTA2	positive	2	AGT	--++>	ACTA2
Regulation	AGT --+> CAT	positive	2	AGT	--++>	CAT
Regulation	AGT --+> ADM	positive	3	AGT	--++>	ADM
Regulation	AGT --+> FGF2	positive	9	AGT	--++>	FGF2
Regulation	AGT --+> AKT1	positive	18	AGT	--++>	AKT1
Regulation	AGT --+> ANGPT1	positive	11	AGT	--++>	ANGPT1
Regulation	AGT --+> ANGPT2	positive	1	AGT	--++>	ANGPT2
Regulation	AGT --+> BAX	positive	1	AGT	--++>	BAX
Regulation	AGT --+> BDK	positive	12	AGT	--++>	BDK
Regulation	AGT --+> BHLHB2	positive	1	AGT	--++>	BHLHB2
Regulation	AGT --+> ACTN1	positive	1	AGT	--++>	ACTN1
Regulation	AGT --+> MAPK8	positive	34	AGT	--++>	MAPK8
Regulation	AGT --+> KHDRBS1	positive	1	AGT	--++>	KHDRBS1
Regulation	AGT --+> LEP	positive	2	AGT	--++>	LEP
Regulation	AGT --+> LTB	positive	1	AGT	--++>	LTB
Regulation	AGT --+> MAOA	positive	1	AGT	--++>	MAOA
Regulation	AGT --+> MAP3K5	positive	2	AGT	--++>	MAP3K5
Regulation	AGT --+> ETS1	positive	1	AGT	--++>	ETS1
Regulation	AGT --+> MAPK3	positive	51	AGT	--++>	MAPK3
Regulation	AGT --+> JAK1	positive	2	AGT	--++>	JAK1
Regulation	AGT --+> MC2R	positive	1	AGT	--++>	MC2R
Regulation	AGT --+> MIF	positive	2	AGT	--++>	MIF
Regulation	AGT --+> MKNK1	positive	1	AGT	--++>	MKNK1
Regulation	AGT --+> MYC	positive	6	AGT	--++>	MYC
Regulation	AGT --+> NOS3	positive	5	AGT	--++>	NOS3
Regulation	AGT --+> NR4A1	positive	1	AGT	--++>	NR4A1
Regulation	AGT --+> MAPK1	positive	84	AGT	--++>	MAPK1
Regulation	AGT --+> HSPA4	positive	1	AGT	--++>	HSPA4
Regulation	AGT ---| NOS2A	negative	5	AGT	---|	NOS2A
Regulation	AGT --+> FN1	positive	11	AGT	--++>	FN1
Regulation	AGT --+> FOS	positive	27	AGT	--++>	FOS
Regulation	AGT --+> FYN	positive	2	AGT	--++>	FYN
Regulation	AGT --+> GAS6	positive	1	AGT	--++>	GAS6
Regulation	AGT --+> GH1	positive	1	AGT	--++>	GH1
Regulation	AGT --+> KDR	positive	3	AGT	--++>	KDR
Regulation	AGT --+> GRK5	positive	2	AGT	--++>	GRK5
Regulation	AGT --+> JUN	positive	24	AGT	--++>	JUN
Regulation	AGT --+> hypoxia-inducible factor 1	positive	1	AGT	--++>	hypoxia-inducible factor 1
Regulation	AGT --+> ICAM1	positive	1	AGT	--++>	ICAM1
Regulation	AGT --+> IL6	positive	17	AGT	--++>	IL6
Regulation	AGT --+> INHBA	positive	1	AGT	--++>	INHBA
Regulation	AGT --+> integrin	positive	1	AGT	--++>	integrin
Regulation	AGT --+> F3	positive	3	AGT	--++>	F3
Regulation	AGT --+> GJA1	positive	3	AGT	--++>	GJA1
Regulation	AGT --+> PTGIS	positive	10	AGT	--++>	PTGIS
ProtModification	AGTPBP1 ---> NR4A1	unknown	1	AGTPBP1	---+>	NR4A1
Regulation	AGTPBP1 --+> TAC1	positive	1	AGTPBP1	--++>	TAC1
Regulation	AGTPBP1 --+> SAG	positive	1	AGTPBP1	--++>	SAG
Regulation	AGTR1 --+> SRC	positive	2	AGTR1	--++>	SRC
Regulation	AGTR1 --+> SERPINE1	positive	1	AGTR1	--++>	SERPINE1
Regulation	AGTR1 --+> RHOA	positive	2	AGTR1	--++>	RHOA
Regulation	AGTR1 --+> RAF1	positive	1	AGTR1	--++>	RAF1
Regulation	AGTR1 --+> RAC1	positive	2	AGTR1	--++>	RAC1
Regulation	AGTR1 --+> platelet-derived growth factor	positive	2	AGTR1	--++>	platelet-derived growth factor
Regulation	AGTR1 --+> Phosphatidylinositol 3-kinase	positive	1	AGTR1	--++>	Phosphatidylinositol 3-kinase
Regulation	AGTR1 --+> FN1	positive	3	AGTR1	--++>	FN1
Regulation	AGTR1 --+> Nuclear factor NF kappa B	positive	2	AGTR1	--++>	Nuclear factor NF kappa B
Regulation	AGTR1 ---> PLA2G1B	unknown	2	AGTR1	---+>	PLA2G1B
Regulation	AGTR1 --+> MAPK8	positive	3	AGTR1	--++>	MAPK8
Regulation	AGTR1 --+> MAPK3	positive	4	AGTR1	--++>	MAPK3
Regulation	AGTR1 --+> MAPK1	positive	12	AGTR1	--++>	MAPK1
Regulation	AGTR1 --+> JUN	positive	3	AGTR1	--++>	JUN
Regulation	AGTR1 --+> JAK1	positive	1	AGTR1	--++>	JAK1
Regulation	AGTR1 --+> IL6	positive	2	AGTR1	--++>	IL6
Regulation	AGTR1 --+> GNAQ	positive	1	AGTR1	--++>	GNAQ
Regulation	AGTR1 --+> ODC1	positive	1	AGTR1	--++>	ODC1
Expression	AGTR1 --+> IGF1	positive	1	AGTR1	--++>	IGF1
Expression	AGTR1 ---> TGFB1		1	AGTR1	---+>	TGFB1
Expression	AGTR1 ---> SOCS3	unknown	1	AGTR1	---+>	SOCS3
Expression	AGTR1 ---> SERPINE1	unknown	2	AGTR1	---+>	SERPINE1
Expression	AGTR1 ---> PTGS2	unknown	1	AGTR1	---+>	PTGS2
Expression	AGTR1 ---> MMP1	unknown	1	AGTR1	---+>	MMP1
Expression	AGTR1 ---> FGF2	unknown	1	AGTR1	---+>	FGF2
Expression	AGTR1 --+> TNF	positive	1	AGTR1	--++>	TNF
Expression	AGTR1 --+> RAC1	positive	1	AGTR1	--++>	RAC1
Regulation	AGTR1 --+> STAT1	positive	1	AGTR1	--++>	STAT1
Expression	AGTR1 --+> JUN	positive	1	AGTR1	--++>	JUN
Regulation	AGTR1 ---> CREB1	unknown	1	AGTR1	---+>	CREB1
Expression	AGTR1 --+> ICAM1	positive	1	AGTR1	--++>	ICAM1
Expression	AGTR1 --+> FOS	positive	3	AGTR1	--++>	FOS
Expression	AGTR1 --+> FN1	positive	1	AGTR1	--++>	FN1
Expression	AGTR1 --+> F3	positive	1	AGTR1	--++>	F3
Expression	AGTR1 --+> CCNA2	positive	1	AGTR1	--++>	CCNA2
Regulation	AGTR1 ---> VEGF	unknown	1	AGTR1	---+>	VEGF
Regulation	AGTR1 ---> TH	unknown	3	AGTR1	---+>	TH
Regulation	AGTR1 ---> FOS	unknown	1	AGTR1	---+>	FOS
Expression	AGTR1 --+> KDR	positive	1	AGTR1	--++>	KDR
ProtModification	AGTR1 ---> CREB1		1	AGTR1	---+>	CREB1
Regulation	AGTR1 --+> EGFR	positive	3	AGTR1	--++>	EGFR
Regulation	AGTR1 ---> TGFB1	unknown	1	AGTR1	---+>	TGFB1
Binding	AGTR1 ---- STAT1		1	AGTR1	----	STAT1
Binding	AGTR1 ---- SAG		4	AGTR1	----	SAG
ProtModification	AGTR1 ---> STAT3	unknown	2	AGTR1	---+>	STAT3
Regulation	AGTR1 ---| ADCY2	negative	4	AGTR1	---|	ADCY2
Regulation	AGTR1 --+> CDC42	positive	1	AGTR1	--++>	CDC42
Regulation	AGTR1 ---| KCNK9	negative	1	AGTR1	---|	KCNK9
Regulation	AGTR1 ---| SOCS1	negative	1	AGTR1	---|	SOCS1
Regulation	AGTR1 --+> AGT	positive	46	AGTR1	--++>	AGT
Regulation	AGTR1 --+> calcineurin	positive	2	AGTR1	--++>	calcineurin
Regulation	AGTR1 ---| EDNRA	negative	1	AGTR1	---|	EDNRA
Regulation	AGTR1 --+> EGF	positive	1	AGTR1	--++>	EGF
Regulation	AHR ---| RB1	negative	2	AHR	---|	RB1
Regulation	AHR ---| Nuclear factor NF kappa B	negative	1	AHR	---|	Nuclear factor NF kappa B
Expression	AHR ---> OPN3	unknown	1	AHR	---+>	OPN3
Expression	AHR ---> IL1B	unknown	1	AHR	---+>	IL1B
Expression	AHR --+> BAX	positive	3	AHR	--++>	BAX
Expression	AHR --+> MYC	positive	2	AHR	--++>	MYC
Regulation	AHR --+> AGT	positive	1	AHR	--++>	AGT
Regulation	AHR ---> HSPCA	unknown	1	AHR	---+>	HSPCA
Expression	AHR --+> RBL1	positive	1	AHR	--++>	RBL1
Regulation	AHR --+> BAX	positive	3	AHR	--++>	BAX
Regulation	AHR --+> MYC	positive	1	AHR	--++>	MYC
Regulation	AHR --+> XPO1	positive	1	AHR	--++>	XPO1
Regulation	AHR ---> CYP1B1	unknown	6	AHR	---+>	CYP1B1
Regulation	AHR ---> EGF	unknown	1	AHR	---+>	EGF
Regulation	AHR ---> GTF2B	unknown	1	AHR	---+>	GTF2B
Expression	AHR --+> ALDH1A1	positive	1	AHR	--++>	ALDH1A1
Regulation	AHR ---> IL1B	unknown	1	AHR	---+>	IL1B
Regulation	AHR ---> SCIN	unknown	1	AHR	---+>	SCIN
Regulation	AHR ---> SP1	unknown	3	AHR	---+>	SP1
Regulation	AHR ---> EGFR	unknown	1	AHR	---+>	EGFR
Binding	AHR ---- EP300		1	AHR	----	EP300
PromoterBinding	AHR ---> MDM2	unknown	1	AHR	---+>	MDM2
Expression	AHR --+> CYP1B1	positive	8	AHR	--++>	CYP1B1
Binding	AHR ---- CYP1B1		2	AHR	----	CYP1B1
Binding	AHR ---- KPNA2		1	AHR	----	KPNA2
Binding	AHR ---- Nuclear factor NF kappa B		3	AHR	----	Nuclear factor NF kappa B
Binding	AHR ---- RB1		3	AHR	----	RB1
Binding	AHR ---- RNA polymerase II		1	AHR	----	RNA polymerase II
Regulation	AHR ---| JUN	negative	1	AHR	---|	JUN
Binding	AHR ---- AGT		1	AHR	----	AGT
Regulation	AHSA2 --+> HSPCA	positive	1	AHSA2	--++>	HSPCA
Regulation	AHSA2 --+> SRC	positive	2	AHSA2	--++>	SRC
Binding	AIM1 ---- INCENP		1	AIM1	----	INCENP
Binding	AIM1 ---- BIRC5		1	AIM1	----	BIRC5
Regulation	AIP1 --+> catenin	positive	2	AIP1	--++>	catenin
Binding	AIP1 ---- TGFB1		1	AIP1	----	TGFB1
Binding	AIP1 ---- catenin		2	AIP1	----	catenin
Binding	AIP1 ---- ACVR2		2	AIP1	----	ACVR2
Regulation	AIP1 ---| AKT1	negative	2	AIP1	---|	AKT1
Regulation	AKAP1 ---> protein phosphatase 1	unknown	2	AKAP1	---+>	protein phosphatase 1
Regulation	AKAP1 --+> ADCY2	positive	1	AKAP1	--++>	ADCY2
Regulation	AKAP1 ---| CASP3	negative	1	AKAP1	---|	CASP3
Binding	AKAP1 ---- protein phosphatase 1		1	AKAP1	----	protein phosphatase 1
Binding	AKAP1 ---- SOD2		1	AKAP1	----	SOD2
Binding	AKAP1 ---- AKAP10		3	AKAP1	----	AKAP10
Regulation	AKAP13 ---| PDE4D	negative	1	AKAP13	---|	PDE4D
Binding	AKAP13 ---- AKAP7		1	AKAP13	----	AKAP7
Regulation	AKAP13 ---| VIL2	negative	1	AKAP13	---|	VIL2
Regulation	AKAP13 ---| calcineurin	negative	1	AKAP13	---|	calcineurin
Binding	AKAP13 ---- DLG4		1	AKAP13	----	DLG4
Binding	AKAP13 ---- calcineurin		1	AKAP13	----	calcineurin
Binding	AKAP13 ---- PRKCA		1	AKAP13	----	PRKCA
Binding	AKAP13 ---- VIL2		1	AKAP13	----	VIL2
Binding	AKAP13 ---- MAP2		1	AKAP13	----	MAP2
Binding	AKAP6 ---- RYR2		1	AKAP6	----	RYR2
Binding	AKAP7 ---- CACNA1C		1	AKAP7	----	CACNA1C
Binding	AKAP7 ---- CACNA1S		2	AKAP7	----	CACNA1S
Binding	AKAP7 ---- AKAP5		1	AKAP7	----	AKAP5
Binding	AKAP7 ---- AKAP6		1	AKAP7	----	AKAP6
Regulation	AKR1B1 --+> BAK1	positive	1	AKR1B1	--++>	BAK1
Regulation	AKR1B1 ---> CYP1A1	unknown	1	AKR1B1	---+>	CYP1A1
Regulation	AKR1B1 --+> TNF	positive	2	AKR1B1	--++>	TNF
Regulation	AKR1B1 --+> platelet-derived growth factor	positive	1	AKR1B1	--++>	platelet-derived growth factor
Regulation	AKR1B1 --+> Nuclear factor NF kappa B	positive	1	AKR1B1	--++>	Nuclear factor NF kappa B
Regulation	AKR1B1 --+> MICB	positive	1	AKR1B1	--++>	MICB
Regulation	AKR1B1 --+> MAPK8	positive	2	AKR1B1	--++>	MAPK8
Regulation	AKR1B1 --+> JUN	positive	1	AKR1B1	--++>	JUN
Regulation	AKR1B1 --+> HSPCA	positive	1	AKR1B1	--++>	HSPCA
Regulation	AKR1B1 --+> AGT	positive	1	AKR1B1	--++>	AGT
Regulation	AKR1B1 --+> CASP3	positive	1	AKR1B1	--++>	CASP3
Regulation	AKR1B1 --+> AHR	positive	1	AKR1B1	--++>	AHR
Regulation	AKR1B1 --+> FGF2	positive	1	AKR1B1	--++>	FGF2
Expression	AKR1B1 ---> VEGF		1	AKR1B1	---+>	VEGF
Regulation	AKR1B1 ---| BCL2	negative	1	AKR1B1	---|	BCL2
ProtModification	AKT1 ---> BCL2L1		1	AKT1	---+>	BCL2L1
ProtModification	AKT1 ---> FANCA	unknown	1	AKT1	---+>	FANCA
ProtModification	AKT1 ---> ETS2	unknown	1	AKT1	---+>	ETS2
ProtModification	AKT1 ---> EP300	unknown	1	AKT1	---+>	EP300
ProtModification	AKT1 ---> EIF4EBP1	unknown	8	AKT1	---+>	EIF4EBP1
ProtModification	AKT1 ---> EGFR		1	AKT1	---+>	EGFR
ProtModification	AKT1 ---> CTNNB1	unknown	1	AKT1	---+>	CTNNB1
ProtModification	AKT1 ---> CREB1	unknown	6	AKT1	---+>	CREB1
ProtModification	AKT1 ---> CHUK	unknown	3	AKT1	---+>	CHUK
ProtModification	AKT1 ---> CDKN1A	unknown	7	AKT1	---+>	CDKN1A
ProtModification	AKT1 ---> BRAF	unknown	4	AKT1	---+>	BRAF
ProtModification	AKT1 ---> IFNGR2		1	AKT1	---+>	IFNGR2
ProtModification	AKT1 ---> BCL2	unknown	5	AKT1	---+>	BCL2
ProtModification	AKT1 --+> TERT	positive	0	AKT1	--++>	TERT
ProtModification	AKT1 --+> CREB1	positive	0	AKT1	--++>	CREB1
ProtModification	AKT1 ---| RAF1	negative	0	AKT1	---|	RAF1
ProtModification	AKT1 ---| FOXO1A	negative	0	AKT1	---|	FOXO1A
Regulation	AKT1 ---> BCL2L11	unknown	2	AKT1	---+>	BCL2L11
Regulation	AKT1 ---> CASP3	unknown	11	AKT1	---+>	CASP3
Regulation	AKT1 ---> CSF1	unknown	1	AKT1	---+>	CSF1
Regulation	AKT1 ---> CXCL12	unknown	2	AKT1	---+>	CXCL12
ProtModification	AKT1 ---> CDK2		1	AKT1	---+>	CDK2
ProtModification	AKT1 ---> MAPK8	unknown	2	AKT1	---+>	MAPK8
ProtModification	AKT1 ---> SGK	unknown	2	AKT1	---+>	SGK
ProtModification	AKT1 ---> RAF1	unknown	19	AKT1	---+>	RAF1
ProtModification	AKT1 ---> RAC1		1	AKT1	---+>	RAC1
ProtModification	AKT1 ---> platelet-derived growth factor		1	AKT1	---+>	platelet-derived growth factor
ProtModification	AKT1 ---> Phosphatidylinositol 3-kinase	unknown	3	AKT1	---+>	Phosphatidylinositol 3-kinase
ProtModification	AKT1 ---> PCNA		1	AKT1	---+>	PCNA
ProtModification	AKT1 ---> PAK1	unknown	1	AKT1	---+>	PAK1
ProtModification	AKT1 ---> Nuclear factor NF kappa B	unknown	2	AKT1	---+>	Nuclear factor NF kappa B
ProtModification	AKT1 ---> NTRK1	unknown	1	AKT1	---+>	NTRK1
ProtModification	AKT1 ---> NR4A1	unknown	3	AKT1	---+>	NR4A1
ProtModification	AKT1 ---> FOXO1A	unknown	31	AKT1	---+>	FOXO1A
ProtModification	AKT1 ---> MDM2	unknown	4	AKT1	---+>	MDM2
ProtModification	AKT1 ---> GSK3B	unknown	42	AKT1	---+>	GSK3B
ProtModification	AKT1 ---> MAPK3	unknown	4	AKT1	---+>	MAPK3
ProtModification	AKT1 ---> MAPK1	unknown	3	AKT1	---+>	MAPK1
ProtModification	AKT1 ---> MAP3K5	unknown	3	AKT1	---+>	MAP3K5
ProtModification	AKT1 ---> MAP2K4	unknown	3	AKT1	---+>	MAP2K4
ProtModification	AKT1 ---> JUN	unknown	2	AKT1	---+>	JUN
ProtModification	AKT1 ---> IRS2	unknown	1	AKT1	---+>	IRS2
ProtModification	AKT1 ---> insulin receptor	unknown	1	AKT1	---+>	insulin receptor
ProtModification	AKT1 ---> INS	unknown	2	AKT1	---+>	INS
ProtModification	AKT1 ---> IGF1	unknown	2	AKT1	---+>	IGF1
Regulation	AKT1 ---> FGF2	unknown	1	AKT1	---+>	FGF2
ProtModification	AKT1 ---> NOS3	unknown	28	AKT1	---+>	NOS3
Binding	AKT1 ---- KCNA2		1	AKT1	----	KCNA2
Regulation	AKT1 ---> DTR	unknown	1	AKT1	---+>	DTR
Binding	AKT1 ---- AKT3		2	AKT1	----	AKT3
Binding	AKT1 ---- BCL2		1	AKT1	----	BCL2
Binding	AKT1 ---- catenin		2	AKT1	----	catenin
Binding	AKT1 ---- CDKN1A		3	AKT1	----	CDKN1A
Binding	AKT1 ---- CHUK		3	AKT1	----	CHUK
Binding	AKT1 ---- CTNNB1		1	AKT1	----	CTNNB1
Binding	AKT1 ---- GSK3B		4	AKT1	----	GSK3B
Binding	AKT1 ---- HSPA4		2	AKT1	----	HSPA4
Binding	AKT1 ---- HSPCA		11	AKT1	----	HSPCA
Regulation	AKT1 ---> TXN	unknown	1	AKT1	---+>	TXN
Binding	AKT1 ---- JUN		1	AKT1	----	JUN
Regulation	AKT1 ---> TP53	unknown	17	AKT1	---+>	TP53
Binding	AKT1 ---- MAP2K4		1	AKT1	----	MAP2K4
Binding	AKT1 ---- MAP3K5		2	AKT1	----	MAP3K5
Binding	AKT1 ---- MAPK8		2	AKT1	----	MAPK8
Binding	AKT1 ---- MDM2		3	AKT1	----	MDM2
Binding	AKT1 ---- PHB		1	AKT1	----	PHB
Binding	AKT1 ---- PRKCD		1	AKT1	----	PRKCD
Binding	AKT1 ---- PRKCZ		4	AKT1	----	PRKCZ
Binding	AKT1 ---- protein phosphatase 2A		1	AKT1	----	protein phosphatase 2A
Binding	AKT1 ---- SKP2		1	AKT1	----	SKP2
Binding	AKT1 ---- SRC		1	AKT1	----	SRC
Binding	AKT1 ---- INS		1	AKT1	----	INS
Regulation	AKT1 ---> MYOG	unknown	1	AKT1	---+>	MYOG
ProtModification	AKT1 ---> TERF2IP		1	AKT1	---+>	TERF2IP
Regulation	AKT1 ---> FOS	unknown	1	AKT1	---+>	FOS
Regulation	AKT1 ---> FOXO1A	unknown	25	AKT1	---+>	FOXO1A
Regulation	AKT1 ---> GNAQ	unknown	2	AKT1	---+>	GNAQ
Regulation	AKT1 ---> HAPLN1	unknown	1	AKT1	---+>	HAPLN1
Regulation	AKT1 ---> HMOX1	unknown	1	AKT1	---+>	HMOX1
Regulation	AKT1 ---> hypoxia-inducible factor 1	unknown	4	AKT1	---+>	hypoxia-inducible factor 1
Regulation	AKT1 ---> IGF2	unknown	1	AKT1	---+>	IGF2
Regulation	AKT1 ---> INS	unknown	37	AKT1	---+>	INS
Regulation	AKT1 ---> MAPK3	unknown	5	AKT1	---+>	MAPK3
Regulation	AKT1 ---> VEGF	unknown	7	AKT1	---+>	VEGF
Regulation	AKT1 ---> MRAS	unknown	1	AKT1	---+>	MRAS
Regulation	AKT1 ---> ETS2	unknown	2	AKT1	---+>	ETS2
Regulation	AKT1 ---> NOS2A	unknown	1	AKT1	---+>	NOS2A
Regulation	AKT1 ---> PRKCZ	unknown	3	AKT1	---+>	PRKCZ
Regulation	AKT1 ---> protein phosphatase 1	unknown	1	AKT1	---+>	protein phosphatase 1
Regulation	AKT1 ---> PSEN1	unknown	1	AKT1	---+>	PSEN1
Regulation	AKT1 ---> PTK2	unknown	2	AKT1	---+>	PTK2
Regulation	AKT1 ---> RAB5A	unknown	3	AKT1	---+>	RAB5A
Regulation	AKT1 ---> RAC1	unknown	2	AKT1	---+>	RAC1
Regulation	AKT1 ---> RBL2	unknown	1	AKT1	---+>	RBL2
Regulation	AKT1 ---> TERF2IP	unknown	1	AKT1	---+>	TERF2IP
Regulation	AKT1 ---> TERT	unknown	2	AKT1	---+>	TERT
Regulation	AKT1 ---> MGAT5	unknown	1	AKT1	---+>	MGAT5
Regulation	AKT1 ---| TNFAIP8	negative	1	AKT1	---|	TNFAIP8
Regulation	AKT1 ---| PRL	negative	1	AKT1	---|	PRL
Regulation	AKT1 ---| PTGS2	negative	2	AKT1	---|	PTGS2
Regulation	AKT1 ---| RAF1	negative	20	AKT1	---|	RAF1
Regulation	AKT1 ---| RNA polymerase II	negative	1	AKT1	---|	RNA polymerase II
Regulation	AKT1 ---| STAT3	negative	1	AKT1	---|	STAT3
Regulation	AKT1 ---| TGFB2	negative	1	AKT1	---|	TGFB2
Regulation	AKT1 ---| TGFBR3	negative	1	AKT1	---|	TGFBR3
Regulation	AKT1 ---| BRAF	negative	5	AKT1	---|	BRAF
Regulation	AKT1 ---| THBS1	negative	1	AKT1	---|	THBS1
Regulation	AKT1 --+> CHUK	positive	4	AKT1	--++>	CHUK
Regulation	AKT1 ---| TNF	negative	7	AKT1	---|	TNF
Regulation	AKT1 ---| PCNA	negative	3	AKT1	---|	PCNA
Regulation	AKT1 ---| TNFRSF6	negative	6	AKT1	---|	TNFRSF6
Regulation	AKT1 ---| VEGFC	negative	1	AKT1	---|	VEGFC
Regulation	AKT1 --+> ABCB1	positive	1	AKT1	--++>	ABCB1
Regulation	AKT1 --+> ADCY2	positive	1	AKT1	--++>	ADCY2
Regulation	AKT1 --+> BCL2L1	positive	3	AKT1	--++>	BCL2L1
Regulation	AKT1 --+> catenin	positive	5	AKT1	--++>	catenin
Regulation	AKT1 --+> CDH1	positive	1	AKT1	--++>	CDH1
Regulation	AKT1 --+> CDKN1A	positive	19	AKT1	--++>	CDKN1A
Regulation	AKT1 --+> CEBPB	positive	1	AKT1	--++>	CEBPB
ProtModification	AKT1 ---> STAT1	unknown	1	AKT1	---+>	STAT1
Binding	AKT1 ---- TERT		1	AKT1	----	TERT
Regulation	AKT1 ---| FADD	negative	1	AKT1	---|	FADD
Regulation	AKT1 ---| MAPK8	negative	19	AKT1	---|	MAPK8
Regulation	AKT1 ---| MAPK1	negative	15	AKT1	---|	MAPK1
Regulation	AKT1 ---| MAP3K5	negative	5	AKT1	---|	MAP3K5
Regulation	AKT1 ---| MAP3K1	negative	3	AKT1	---|	MAP3K1
Regulation	AKT1 ---| MAP2K4	negative	5	AKT1	---|	MAP2K4
Regulation	AKT1 ---| KRAS2	negative	1	AKT1	---|	KRAS2
Regulation	AKT1 ---| KITLG	negative	2	AKT1	---|	KITLG
Regulation	AKT1 ---| KDR	negative	1	AKT1	---|	KDR
Regulation	AKT1 ---| insulin receptor	negative	3	AKT1	---|	insulin receptor
Regulation	AKT1 ---| IGF1	negative	12	AKT1	---|	IGF1
Regulation	AKT1 ---| PPARA	negative	2	AKT1	---|	PPARA
Regulation	AKT1 ---| GSK3B	negative	42	AKT1	---|	GSK3B
Regulation	AKT1 ---| PIK3CA	negative	1	AKT1	---|	PIK3CA
Regulation	AKT1 ---| EGR1	negative	2	AKT1	---|	EGR1
Regulation	AKT1 ---| CDKN2A	negative	1	AKT1	---|	CDKN2A
Regulation	AKT1 ---| CDK2	negative	4	AKT1	---|	CDK2
Regulation	AKT1 ---| NGFB	negative	3	AKT1	---|	NGFB
Regulation	AKT1 ---| CASP8	negative	3	AKT1	---|	CASP8
Regulation	AKT1 ---| BIRC5	negative	3	AKT1	---|	BIRC5
Regulation	AKT1 ---| BID	negative	3	AKT1	---|	BID
Regulation	AKT1 ---| BAX	negative	6	AKT1	---|	BAX
Regulation	AKT1 ---| NR4A1	negative	2	AKT1	---|	NR4A1
Regulation	AKT1 --+> CREB1	positive	9	AKT1	--++>	CREB1
Regulation	AKT1 ---| HSPCA	negative	1	AKT1	---|	HSPCA
Regulation	AKT1 --+> SGK	positive	2	AKT1	--++>	SGK
Regulation	AKT1 --+> Nuclear factor NF kappa B	positive	34	AKT1	--++>	Nuclear factor NF kappa B
Regulation	AKT1 --+> PAK1	positive	3	AKT1	--++>	PAK1
Regulation	AKT1 --+> PGR	positive	1	AKT1	--++>	PGR
Regulation	AKT1 --+> Phosphatidylinositol 3-kinase	positive	18	AKT1	--++>	Phosphatidylinositol 3-kinase
Regulation	AKT1 --+> PIK3R1	positive	1	AKT1	--++>	PIK3R1
Regulation	AKT1 --+> platelet-derived growth factor	positive	7	AKT1	--++>	platelet-derived growth factor
Regulation	AKT1 --+> PLK1	positive	1	AKT1	--++>	PLK1
Regulation	AKT1 --+> PPARG	positive	1	AKT1	--++>	PPARG
Regulation	AKT1 --+> proteasome	positive	1	AKT1	--++>	proteasome
Regulation	AKT1 --+> CFLAR	positive	2	AKT1	--++>	CFLAR
Regulation	AKT1 --+> RB1	positive	1	AKT1	--++>	RB1
Regulation	AKT1 --+> MYOD1	positive	2	AKT1	--++>	MYOD1
Regulation	AKT1 --+> signal recognition particle	positive	1	AKT1	--++>	signal recognition particle
Regulation	AKT1 --+> SKP2	positive	1	AKT1	--++>	SKP2
Regulation	AKT1 --+> SLC2A1	positive	3	AKT1	--++>	SLC2A1
Regulation	AKT1 --+> SLC2A4	positive	9	AKT1	--++>	SLC2A4
Regulation	AKT1 --+> SREBF1	positive	2	AKT1	--++>	SREBF1
Regulation	AKT1 ---> ANGPT1	unknown	2	AKT1	---+>	ANGPT1
Regulation	AKT1 ---> APOB	unknown	1	AKT1	---+>	APOB
Regulation	AKT1 ---> BCL2	unknown	13	AKT1	---+>	BCL2
ProtModification	AKT1 ---> TOPK		1	AKT1	---+>	TOPK
Regulation	AKT1 ---| MYC	negative	9	AKT1	---|	MYC
Regulation	AKT1 --+> protein phosphatase 2A	positive	1	AKT1	--++>	protein phosphatase 2A
Regulation	AKT1 --+> IGFBP5	positive	1	AKT1	--++>	IGFBP5
Regulation	AKT1 --+> CTGF	positive	1	AKT1	--++>	CTGF
Regulation	AKT1 --+> CTNNB1	positive	2	AKT1	--++>	CTNNB1
Regulation	AKT1 --+> E2F1	positive	1	AKT1	--++>	E2F1
Regulation	AKT1 --+> EDG3	positive	1	AKT1	--++>	EDG3
Regulation	AKT1 --+> EGF	positive	5	AKT1	--++>	EGF
Regulation	AKT1 --+> EGFR	positive	6	AKT1	--++>	EGFR
Regulation	AKT1 --+> EIF4EBP1	positive	16	AKT1	--++>	EIF4EBP1
Regulation	AKT1 --+> EP300	positive	2	AKT1	--++>	EP300
Regulation	AKT1 --+> FOXA2	positive	1	AKT1	--++>	FOXA2
Regulation	AKT1 --+> HGF	positive	2	AKT1	--++>	HGF
Regulation	AKT1 --+> NR3C1	positive	2	AKT1	--++>	NR3C1
Regulation	AKT1 --+> IGFBP3	positive	1	AKT1	--++>	IGFBP3
Regulation	AKT1 --+> NOS3	positive	40	AKT1	--++>	NOS3
Regulation	AKT1 --+> IL10	positive	1	AKT1	--++>	IL10
Regulation	AKT1 --+> IL1F8	positive	1	AKT1	--++>	IL1F8
Regulation	AKT1 --+> integrin	positive	4	AKT1	--++>	integrin
Regulation	AKT1 --+> JUN	positive	5	AKT1	--++>	JUN
Regulation	AKT1 --+> LAMB1	positive	1	AKT1	--++>	LAMB1
Regulation	AKT1 --+> laminin	positive	3	AKT1	--++>	laminin
Regulation	AKT1 --+> LEP	positive	1	AKT1	--++>	LEP
Regulation	AKT1 --+> MDM2	positive	8	AKT1	--++>	MDM2
Regulation	AKT1 --+> MEF2A	positive	2	AKT1	--++>	MEF2A
ProtModification	AKT1 ---> STAT3	unknown	2	AKT1	---+>	STAT3
Regulation	AKT1 --+> IFNGR2	positive	1	AKT1	--++>	IFNGR2
Expression	AKT1 --+> GNAQ	positive	1	AKT1	--++>	GNAQ
Expression	AKT1 --+> SLC2A1	positive	8	AKT1	--++>	SLC2A1
Expression	AKT1 --+> SERPINE1	positive	1	AKT1	--++>	SERPINE1
Expression	AKT1 --+> S100A4	positive	1	AKT1	--++>	S100A4
Expression	AKT1 --+> PTGS2	positive	3	AKT1	--++>	PTGS2
Expression	AKT1 --+> Nuclear factor NF kappa B	positive	4	AKT1	--++>	Nuclear factor NF kappa B
Expression	AKT1 --+> NR3C1	positive	1	AKT1	--++>	NR3C1
Expression	AKT1 --+> MAPK1	positive	1	AKT1	--++>	MAPK1
Expression	AKT1 --+> LAMB1	positive	1	AKT1	--++>	LAMB1
Expression	AKT1 --+> IGFBP5	positive	2	AKT1	--++>	IGFBP5
Expression	AKT1 ---| FOS	negative	4	AKT1	---|	FOS
Expression	AKT1 --+> GSK3B	positive	1	AKT1	--++>	GSK3B
Expression	AKT1 --+> TNF	positive	2	AKT1	--++>	TNF
Expression	AKT1 --+> CREB1	positive	1	AKT1	--++>	CREB1
Expression	AKT1 --+> COL4A1	positive	1	AKT1	--++>	COL4A1
Expression	AKT1 --+> CDKN1A	positive	6	AKT1	--++>	CDKN1A
Expression	AKT1 --+> BDNF	positive	1	AKT1	--++>	BDNF
Expression	AKT1 --+> BCL2L1	positive	4	AKT1	--++>	BCL2L1
Expression	AKT1 --+> BCL2	positive	15	AKT1	--++>	BCL2
Expression	AKT1 ---| RAB5A	negative	1	AKT1	---|	RAB5A
Expression	AKT1 ---| PIK3R1	negative	1	AKT1	---|	PIK3R1
Expression	AKT1 ---| FOSL1	negative	1	AKT1	---|	FOSL1
Expression	AKT1 --+> IGFBP3	positive	1	AKT1	--++>	IGFBP3
Expression	AKT1 ---> hypoxia-inducible factor 1	unknown	2	AKT1	---+>	hypoxia-inducible factor 1
Expression	AKT1 ---> WDR5	unknown	1	AKT1	---+>	WDR5
Expression	AKT1 ---> TNFRSF11B	unknown	1	AKT1	---+>	TNFRSF11B
Expression	AKT1 ---> PPARG	unknown	1	AKT1	---+>	PPARG
Expression	AKT1 ---> Phosphatidylinositol 3-kinase	unknown	1	AKT1	---+>	Phosphatidylinositol 3-kinase
Expression	AKT1 ---> NTRK1	unknown	1	AKT1	---+>	NTRK1
Expression	AKT1 ---> NOS3	unknown	2	AKT1	---+>	NOS3
Expression	AKT1 ---> NOS2A	unknown	1	AKT1	---+>	NOS2A
Expression	AKT1 ---> MYOG	unknown	2	AKT1	---+>	MYOG
Expression	AKT1 ---> MDM2		1	AKT1	---+>	MDM2
Expression	AKT1 --+> TERT	positive	1	AKT1	--++>	TERT
Expression	AKT1 ---> ICAM1	unknown	2	AKT1	---+>	ICAM1
Expression	AKT1 --+> THBS1	positive	1	AKT1	--++>	THBS1
Expression	AKT1 ---> FOXO1A	unknown	1	AKT1	---+>	FOXO1A
Expression	AKT1 ---> FADD	unknown	1	AKT1	---+>	FADD
Expression	AKT1 ---> EGFR	unknown	2	AKT1	---+>	EGFR
Expression	AKT1 ---> CFLAR	unknown	3	AKT1	---+>	CFLAR
Expression	AKT1 ---> BMP2	unknown	1	AKT1	---+>	BMP2
Expression	AKT1 ---> BIRC5	unknown	1	AKT1	---+>	BIRC5
Expression	AKT1 --+> VEGF	positive	8	AKT1	--++>	VEGF
Expression	AKT1 --+> TP53	positive	1	AKT1	--++>	TP53
Expression	AKT1 --+> TNFRSF6	positive	5	AKT1	--++>	TNFRSF6
Expression	AKT1 --+> LEP	positive	2	AKT1	--++>	LEP
Expression	AKT1 ---> insulin receptor	unknown	1	AKT1	---+>	insulin receptor
Expression	AKT1 ---| CCNB1	negative	1	AKT1	---|	CCNB1
Expression	AKT1 ---| BCL2L11	negative	1	AKT1	---|	BCL2L11
Expression	AKT1 ---| BAX	negative	1	AKT1	---|	BAX
Expression	AKT1 --+> MYC	positive	5	AKT1	--++>	MYC
Expression	AKT1 ---| CDH1	negative	1	AKT1	---|	CDH1
Regulation	AKT1 ---| CDC42	negative	1	AKT1	---|	CDC42
Expression	AKT3 --+> FOSL1	positive	1	AKT3	--++>	FOSL1
ProtModification	AKT3 ---> RAC1		1	AKT3	---+>	RAC1
Binding	ALDH1A3 ---- RBP1		1	ALDH1A3	----	RBP1
Regulation	ALS2CR2 --+> MAPK12	positive	1	ALS2CR2	--++>	MAPK12
Regulation	ALS2CR2 --+> MAPK8	positive	2	ALS2CR2	--++>	MAPK8
Regulation	AMPH ---> DNM1	unknown	2	AMPH	---+>	DNM1
Expression	AMPH --+> FOS	positive	1	AMPH	--++>	FOS
ProtModification	AMPH ---> DNM1		1	AMPH	---+>	DNM1
Binding	AMPH ---- BIN1		1	AMPH	----	BIN1
Binding	AMPH ---- CDK5R1		3	AMPH	----	CDK5R1
Regulation	AMPH ---> PRL	unknown	2	AMPH	---+>	PRL
Binding	AMPH ---- DNM1		27	AMPH	----	DNM1
Regulation	AMPH --+> RGS2	positive	1	AMPH	--++>	RGS2
Regulation	AMPH --+> FOS	positive	1	AMPH	--++>	FOS
Regulation	AMPH --+> EGR1	positive	1	AMPH	--++>	EGR1
Regulation	AMPH ---| ADCY2	negative	1	AMPH	---|	ADCY2
Regulation	AMPH ---> TFAP2A	unknown	1	AMPH	---+>	TFAP2A
Expression	AMT ---> HSPB2		1	AMT	---+>	HSPB2
Regulation	AMT ---| NOS2A	negative	1	AMT	---|	NOS2A
Regulation	AMT ---| LTB	negative	1	AMT	---|	LTB
Regulation	AMT ---| CAT	negative	1	AMT	---|	CAT
Expression	ANGPT1 ---> EGFR	unknown	1	ANGPT1	---+>	EGFR
ProtModification	ANGPT1 ---> NOS3	unknown	1	ANGPT1	---+>	NOS3
Expression	ANGPT1 ---| ETS1	negative	1	ANGPT1	---|	ETS1
Regulation	ANGPT1 ---> ANGPT2	unknown	6	ANGPT1	---+>	ANGPT2
Regulation	ANGPT1 --+> CTNNB1	positive	1	ANGPT1	--++>	CTNNB1
Expression	ANGPT1 --+> BIRC5	positive	1	ANGPT1	--++>	BIRC5
Binding	ANGPT1 ---- ANGPT2		3	ANGPT1	----	ANGPT2
Regulation	ANGPT1 ---| MMP1	negative	1	ANGPT1	---|	MMP1
Regulation	ANGPT1 ---| VCAM1	negative	2	ANGPT1	---|	VCAM1
Regulation	ANGPT1 ---| VEGF	negative	9	ANGPT1	---|	VEGF
Regulation	ANGPT1 ---| FOXO1A	negative	1	ANGPT1	---|	FOXO1A
Regulation	ANGPT1 --+> HSPCA	positive	1	ANGPT1	--++>	HSPCA
Regulation	ANGPT1 ---| BIRC5	negative	3	ANGPT1	---|	BIRC5
Regulation	ANGPT1 ---| ICAM1	negative	2	ANGPT1	---|	ICAM1
Regulation	ANGPT1 --+> AKT1	positive	6	ANGPT1	--++>	AKT1
Regulation	ANGPT1 --+> AGT	positive	7	ANGPT1	--++>	AGT
Regulation	ANGPT1 --+> F3	positive	1	ANGPT1	--++>	F3
Expression	ANGPT1 ---> ANGPT2	unknown	1	ANGPT1	---+>	ANGPT2
Regulation	ANGPT1 --+> LCP1	positive	1	ANGPT1	--++>	LCP1
Regulation	ANGPT1 --+> MAPK1	positive	2	ANGPT1	--++>	MAPK1
Regulation	ANGPT1 --+> Phosphatidylinositol 3-kinase	positive	2	ANGPT1	--++>	Phosphatidylinositol 3-kinase
Regulation	ANGPT1 --+> PTGIS	positive	1	ANGPT1	--++>	PTGIS
Regulation	ANGPT1 --+> SERPINE1	positive	1	ANGPT1	--++>	SERPINE1
Expression	ANGPT2 ---> ANGPT1	unknown	2	ANGPT2	---+>	ANGPT1
Expression	ANGPT2 ---> VEGF	unknown	2	ANGPT2	---+>	VEGF
Regulation	ANGPT2 --+> Phosphatidylinositol 3-kinase	positive	2	ANGPT2	--++>	Phosphatidylinositol 3-kinase
Expression	ANGPT2 ---> ETS1	unknown	1	ANGPT2	---+>	ETS1
Regulation	ANGPT2 ---| ANGPT1	negative	8	ANGPT2	---|	ANGPT1
Regulation	ANGPT2 --+> VEGF	positive	6	ANGPT2	--++>	VEGF
Regulation	ANGPT2 ---| AGT	negative	1	ANGPT2	---|	AGT
Regulation	ANGPT2 --+> AKT1	positive	1	ANGPT2	--++>	AKT1
Regulation	ANGPT2 --+> TNF	positive	1	ANGPT2	--++>	TNF
Binding	ANK2 ---- ITPR3		1	ANK2	----	ITPR3
Binding	ANK2 ---- spectrin		1	ANK2	----	spectrin
Regulation	ANK2 ---> ANK3	unknown	1	ANK2	---+>	ANK3
Binding	ANK3 ---- ANK2		1	ANK3	----	ANK2
Expression	ANK3 ---> ANK2	unknown	1	ANK3	---+>	ANK2
Binding	ANK3 ---- spectrin		1	ANK3	----	spectrin
Regulation	ANK3 ---> ANK2	unknown	1	ANK3	---+>	ANK2
Binding	ANKRD6 ---- GSK3B		1	ANKRD6	----	GSK3B
Regulation	ANKRD6 --+> MAPK8	positive	1	ANKRD6	--++>	MAPK8
ProtModification	ANKRD6 ---> catenin		1	ANKRD6	---+>	catenin
ProtModification	ANKRD6 ---> CTNNB1	unknown	1	ANKRD6	---+>	CTNNB1
Regulation	ANKRD6 ---| CTNNB1	negative	1	ANKRD6	---|	CTNNB1
Regulation	ANKRD6 ---| catenin	negative	2	ANKRD6	---|	catenin
Regulation	ANP32A ---| EP300	negative	1	ANP32A	---|	EP300
Regulation	ANP32A ---| protein phosphatase 2A	negative	5	ANP32A	---|	protein phosphatase 2A
Binding	ANP32A ---- ATXN1		3	ANP32A	----	ATXN1
Binding	ANP32A ---- MAP2		3	ANP32A	----	MAP2
Binding	ANP32A ---- MAP4		3	ANP32A	----	MAP4
Binding	ANP32A ---- protein phosphatase 1		1	ANP32A	----	protein phosphatase 1
Binding	ANP32A ---- XPO1		1	ANP32A	----	XPO1
Regulation	ANP32A ---| MYC	negative	1	ANP32A	---|	MYC
Regulation	ANXA2 ---> S100A10	unknown	1	ANXA2	---+>	S100A10
Expression	ANXA2 ---> S100A10	unknown	1	ANXA2	---+>	S100A10
Expression	ANXA2 ---> INS	unknown	1	ANXA2	---+>	INS
Expression	ANXA2 --+> F3	positive	1	ANXA2	--++>	F3
Binding	ANXA2 ---- MYC		1	ANXA2	----	MYC
Binding	ANXA2 ---- LCP1		1	ANXA2	----	LCP1
Binding	ANXA2 ---- CD44		1	ANXA2	----	CD44
Regulation	ANXA2 ---| MAPK3	negative	1	ANXA2	---|	MAPK3
Regulation	ANXA2 ---| MAPK8	negative	1	ANXA2	---|	MAPK8
Regulation	ANXA2 --+> LCP1	positive	7	ANXA2	--++>	LCP1
Regulation	ANXA2 ---| Phosphatidylinositol 3-kinase	negative	1	ANXA2	---|	Phosphatidylinositol 3-kinase
Binding	ANXA4 ---- SNRPA		1	ANXA4	----	SNRPA
Regulation	ANXA7 ---> SRI	unknown	1	ANXA7	---+>	SRI
Expression	ANXA7 ---> LGALS3		1	ANXA7	---+>	LGALS3
Binding	AP1GBP1 ---- GGA2		1	AP1GBP1	----	GGA2
Binding	APBA1 ---- NRXN1		1	APBA1	----	NRXN1
Regulation	APBA1 ---> PSEN1	unknown	1	APBA1	---+>	PSEN1
Regulation	APBA1 --+> RUNX2	positive	1	APBA1	--++>	RUNX2
Regulation	APBA1 --+> APP	positive	10	APBA1	--++>	APP
Expression	APBA1 ---> APP	unknown	1	APBA1	---+>	APP
Binding	APBA1 ---- APP		14	APBA1	----	APP
Binding	APC2 ---- MAPRE3		1	APC2	----	MAPRE3
Binding	APEX2 ---- PCNA		1	APEX2	----	PCNA
Binding	APOB ---- HSPA4		5	APOB	----	HSPA4
Regulation	APOB ---| TNFRSF6	negative	1	APOB	---|	TNFRSF6
Binding	APOB ---- TRA1		4	APOB	----	TRA1
Binding	APOB ---- BGN		1	APOB	----	BGN
Regulation	APOB --+> Phosphatidylinositol 3-kinase	positive	1	APOB	--++>	Phosphatidylinositol 3-kinase
Binding	APOB ---- F3		1	APOB	----	F3
Binding	APOB ---- TFPI		1	APOB	----	TFPI
Binding	APOB ---- proteasome		1	APOB	----	proteasome
Expression	APP --+> NFKB2	positive	1	APP	--++>	NFKB2
Regulation	APP --+> PRKCA	positive	2	APP	--++>	PRKCA
Regulation	APP --+> PRKCD	positive	2	APP	--++>	PRKCD
Regulation	APP --+> PSPH	positive	1	APP	--++>	PSPH
Regulation	APP --+> SNCA	positive	1	APP	--++>	SNCA
Regulation	APP --+> MAPK1	positive	1	APP	--++>	MAPK1
Regulation	APP --+> TNFRSF6	positive	1	APP	--++>	TNFRSF6
Regulation	APP ---> NGFB	unknown	2	APP	---+>	NGFB
Regulation	APP ---> PTGS2	unknown	2	APP	---+>	PTGS2
Binding	APP ---- ABCB1		1	APP	----	ABCB1
Binding	APP ---- ACO1		1	APP	----	ACO1
Binding	APP ---- actin related protein 2/3 complex		1	APP	----	actin related protein 2/3 complex
Expression	APP ---| CD59	negative	1	APP	---|	CD59
Regulation	APP --+> PPARG	positive	1	APP	--++>	PPARG
Expression	APP --+> IL6	positive	1	APP	--++>	IL6
Regulation	APP --+> TNF	positive	2	APP	--++>	TNF
Expression	APP --+> PCNA	positive	1	APP	--++>	PCNA
Expression	APP --+> PTGS2	positive	1	APP	--++>	PTGS2
Expression	APP ---> IL1B	unknown	2	APP	---+>	IL1B
Expression	APP ---> PRNP	unknown	1	APP	---+>	PRNP
Expression	APP ---> PSEN1	unknown	2	APP	---+>	PSEN1
Expression	APP ---> RAB6A	unknown	1	APP	---+>	RAB6A
Expression	APP ---> SOCS3	unknown	1	APP	---+>	SOCS3
Binding	APP ---- CAT		1	APP	----	CAT
Binding	APP ---- CLU		2	APP	----	CLU
Binding	APP ---- HSPG2		1	APP	----	HSPG2
Binding	APP ---- MAPK8		2	APP	----	MAPK8
Binding	APP ---- TAC1		1	APP	----	TAC1
Binding	APP ---- NGFB		2	APP	----	NGFB
Expression	APP --+> DKK1	positive	1	APP	--++>	DKK1
Regulation	APP --+> BCL2L1	positive	1	APP	--++>	BCL2L1
Regulation	APP ---| GLUL	negative	1	APP	---|	GLUL
Regulation	APP ---| HGF	negative	1	APP	---|	HGF
Regulation	APP ---| INS	negative	1	APP	---|	INS
Regulation	APP ---| NOTCH1	negative	1	APP	---|	NOTCH1
Regulation	APP ---> MEF2A	unknown	1	APP	---+>	MEF2A
Regulation	APP ---| PTGIS	negative	1	APP	---|	PTGIS
Regulation	APP ---| EGF	negative	1	APP	---|	EGF
Regulation	APP ---| TP53	negative	1	APP	---|	TP53
Regulation	APP ---| LCP1	negative	1	APP	---|	LCP1
Regulation	APP --+> CASP3	positive	8	APP	--++>	CASP3
Regulation	APP --+> CCL4	positive	1	APP	--++>	CCL4
Regulation	APP --+> GSK3B	positive	3	APP	--++>	GSK3B
Regulation	APP --+> IL1B	positive	2	APP	--++>	IL1B
Regulation	APP --+> IL6	positive	3	APP	--++>	IL6
Regulation	APP --+> integrin	positive	3	APP	--++>	integrin
Regulation	APP ---| SST	negative	1	APP	---|	SST
Regulation	APP --+> PLA2G1B	positive	2	APP	--++>	PLA2G1B
Regulation	APP ---| PSEN1	negative	1	APP	---|	PSEN1
Binding	APP ---- MYC		1	APP	----	MYC
Regulation	APP --+> PCNA	positive	1	APP	--++>	PCNA
Regulation	APP --+> PARP1	positive	1	APP	--++>	PARP1
Regulation	APP --+> Nuclear factor NF kappa B	positive	5	APP	--++>	Nuclear factor NF kappa B
Regulation	APP --+> NFKB2	positive	1	APP	--++>	NFKB2
Regulation	APP --+> MAPK8	positive	3	APP	--++>	MAPK8
Regulation	APP ---| AKT1	negative	1	APP	---|	AKT1
Regulation	APP ---| CAT	negative	1	APP	---|	CAT
Regulation	APP --+> MLP	positive	1	APP	--++>	MLP
Binding	ARF4 ---- EGFR		1	ARF4	----	EGFR
Binding	ARFIP2 ---- ARL3		1	ARFIP2	----	ARL3
Binding	ARFIP2 ---- CDC42		1	ARFIP2	----	CDC42
Regulation	ARHGAP5 ---> INS	unknown	1	ARHGAP5	---+>	INS
Binding	ARHGAP5 ---- RASA1		1	ARHGAP5	----	RASA1
Binding	ARHGDIA ---- RHOA		10	ARHGDIA	----	RHOA
Regulation	ARHGDIA ---| MYOG	negative	1	ARHGDIA	---|	MYOG
Regulation	ARHGDIA ---| RHOA	negative	3	ARHGDIA	---|	RHOA
Binding	ARHGDIA ---- CD44		1	ARHGDIA	----	CD44
Binding	ARHGDIA ---- CDC42		14	ARHGDIA	----	CDC42
Binding	ARHGDIA ---- RAC2		2	ARHGDIA	----	RAC2
Regulation	ARHGDIA ---| EEF1D	negative	2	ARHGDIA	---|	EEF1D
Regulation	ARHGDIA ---| MYO1D	negative	1	ARHGDIA	---|	MYO1D
Regulation	ARHGDIA ---> CDC42	unknown	2	ARHGDIA	---+>	CDC42
Regulation	ARHGDIA ---| RAC1	negative	2	ARHGDIA	---|	RAC1
Binding	ARHGDIA ---- RAB4A		1	ARHGDIA	----	RAB4A
Regulation	ARL2 ---> ARL3	unknown	1	ARL2	---+>	ARL3
Binding	ARL2 ---- protein phosphatase 2A		1	ARL2	----	protein phosphatase 2A
Regulation	ARL6IP ---| VIM	negative	1	ARL6IP	---|	VIM
Regulation	ARL6IP ---| CASP3	negative	1	ARL6IP	---|	CASP3
Regulation	ARL6IP ---| PARP1	negative	1	ARL6IP	---|	PARP1
Binding	ARPP-19 ---- RBL2		1	ARPP-19	----	RBL2
Binding	ARRB1 ---- AGTR1		1	ARRB1	----	AGTR1
Binding	ARRB1 ---- EDNRA		1	ARRB1	----	EDNRA
Binding	ARRB1 ---- SRC		2	ARRB1	----	SRC
Regulation	ARRB1 ---> AKT1	unknown	2	ARRB1	---+>	AKT1
Regulation	ARRB1 ---| Phosphatidylinositol 3-kinase	negative	2	ARRB1	---|	Phosphatidylinositol 3-kinase
Regulation	ARRB1 ---| Nuclear factor NF kappa B	negative	1	ARRB1	---|	Nuclear factor NF kappa B
Regulation	ARRB1 --+> MAPK3	positive	2	ARRB1	--++>	MAPK3
Regulation	ARTS-1 --+> VEGF	positive	1	ARTS-1	--++>	VEGF
Regulation	ASK --+> CDC7	positive	7	ASK	--++>	CDC7
Binding	ASPM ---- RBL2		1	ASPM	----	RBL2
Binding	ASPM ---- RB1		1	ASPM	----	RB1
Expression	ATF3 ---> PTP4A2	unknown	1	ATF3	---+>	PTP4A2
Regulation	ATF3 --+> JUN	positive	1	ATF3	--++>	JUN
Regulation	ATF3 ---| TP53	negative	3	ATF3	---|	TP53
Regulation	ATF3 ---| TNF	negative	1	ATF3	---|	TNF
Regulation	ATF3 ---| PARP1	negative	1	ATF3	---|	PARP1
Regulation	ATF3 ---| FGF2	negative	1	ATF3	---|	FGF2
Regulation	ATF3 ---| CASP3	negative	1	ATF3	---|	CASP3
Regulation	ATF3 --+> MAPK8	positive	1	ATF3	--++>	MAPK8
Expression	ATF3 ---| DCN	negative	1	ATF3	---|	DCN
Binding	ATF3 ---- TP53		1	ATF3	----	TP53
Binding	ATF3 ---- Nuclear factor NF kappa B		1	ATF3	----	Nuclear factor NF kappa B
Binding	ATF3 ---- JUN		5	ATF3	----	JUN
Binding	ATF3 ---- FOS		1	ATF3	----	FOS
ProtModification	ATF3 ---> eIF-2	unknown	1	ATF3	---+>	eIF-2
Binding	ATF3 ---- CEBPB		1	ATF3	----	CEBPB
Expression	ATF3 ---| TP53	negative	1	ATF3	---|	TP53
Expression	ATF3 --+> PENK	positive	1	ATF3	--++>	PENK
Binding	ATF4 ---- EP300		1	ATF4	----	EP300
Regulation	ATF4 --+> CREB3	positive	1	ATF4	--++>	CREB3
Regulation	ATF4 --+> ATF3	positive	1	ATF4	--++>	ATF3
ProtModification	ATF4 ---> eIF-2	unknown	1	ATF4	---+>	eIF-2
Expression	ATF4 ---> VEGF	unknown	1	ATF4	---+>	VEGF
Binding	ATF4 ---- FLJ22386		1	ATF4	----	FLJ22386
Binding	ATF4 ---- GTF2B		1	ATF4	----	GTF2B
Binding	ATF4 ---- NFE2L2		3	ATF4	----	NFE2L2
Expression	ATF4 ---> HMOX1	unknown	1	ATF4	---+>	HMOX1
Binding	ATF5 ---- GPR51		1	ATF5	----	GPR51
Regulation	ATP7A ---> TYR	unknown	1	ATP7A	---+>	TYR
Regulation	ATP7A ---> TP53	unknown	1	ATP7A	---+>	TP53
Regulation	ATXN1 --+> ANXA2	positive	1	ATXN1	--++>	ANXA2
Regulation	ATXN1 --+> PQBP1	positive	1	ATXN1	--++>	PQBP1
Regulation	ATXN1 --+> RNA polymerase II	positive	1	ATXN1	--++>	RNA polymerase II
Regulation	ATXN1 ---> TP53	unknown	1	ATXN1	---+>	TP53
Binding	ATXN2 ---- ATXN1		1	ATXN2	----	ATXN1
Binding	ATXN2 ---- TBP		1	ATXN2	----	TBP
ProtModification	AURKB ---> CENPA		1	AURKB	---+>	CENPA
Binding	AURKB ---- protein phosphatase 2A		1	AURKB	----	protein phosphatase 2A
Binding	AURKB ---- INCENP		4	AURKB	----	INCENP
ProtModification	AURKB ---> MYLK		1	AURKB	---+>	MYLK
ProtModification	AURKB ---> INCENP	unknown	2	AURKB	---+>	INCENP
Binding	AURKB ---- KCNJ6		1	AURKB	----	KCNJ6
Regulation	AURKB ---> VIM	unknown	2	AURKB	---+>	VIM
Regulation	AURKB ---> INCENP	unknown	1	AURKB	---+>	INCENP
ProtModification	AURKB ---> VIM	unknown	1	AURKB	---+>	VIM
Regulation	BACE2 ---| CASP3	negative	1	BACE2	---|	CASP3
Regulation	BACE2 ---> APP	unknown	3	BACE2	---+>	APP
Binding	BACE2 ---- HIST2H2BE		1	BACE2	----	HIST2H2BE
Binding	BACH1 ---- JUN		1	BACH1	----	JUN
Binding	BACH1 ---- NFE2L2		1	BACH1	----	NFE2L2
Regulation	BACH1 ---| HMOX1	negative	2	BACH1	---|	HMOX1
Expression	BACH1 ---| HMOX1	negative	2	BACH1	---|	HMOX1
Regulation	BACH1 ---> Erythroid transcription factor NF-E2	unknown	1	BACH1	---+>	Erythroid transcription factor NF-E2
Binding	BACH1 ---- Erythroid transcription factor NF-E2		8	BACH1	----	Erythroid transcription factor NF-E2
Expression	BAG4 ---> APOBEC1	unknown	1	BAG4	---+>	APOBEC1
Regulation	BAG4 ---> HSPA4	unknown	1	BAG4	---+>	HSPA4
Regulation	BAG4 ---| TNF	negative	1	BAG4	---|	TNF
Binding	BAG4 ---- HSPA8		3	BAG4	----	HSPA8
Binding	BAG4 ---- HSPA4		4	BAG4	----	HSPA4
Binding	BAG4 ---- HSPA1A		1	BAG4	----	HSPA1A
Binding	BAG4 ---- BCL2		3	BAG4	----	BCL2
Regulation	BAG4 ---> Nuclear factor NF kappa B	unknown	1	BAG4	---+>	Nuclear factor NF kappa B
Regulation	BAK1 ---> CASP8	unknown	1	BAK1	---+>	CASP8
Regulation	BAK1 ---> CASP4	unknown	2	BAK1	---+>	CASP4
Regulation	BAK1 ---> PARP1	unknown	2	BAK1	---+>	PARP1
Regulation	BAK1 --+> RBPSUH	positive	1	BAK1	--++>	RBPSUH
Binding	BAK1 ---- BCL2		10	BAK1	----	BCL2
Binding	BAK1 ---- BCL2L1		7	BAK1	----	BCL2L1
Regulation	BAK1 ---| CASP3	negative	2	BAK1	---|	CASP3
Regulation	BAK1 ---| BCL2L1	negative	4	BAK1	---|	BCL2L1
Regulation	BAK1 ---| BCL2	negative	2	BAK1	---|	BCL2
Expression	BAK1 ---> BCL2	unknown	3	BAK1	---+>	BCL2
Regulation	BAK1 ---| TP53	negative	1	BAK1	---|	TP53
Regulation	BAK1 ---| BAX	negative	3	BAK1	---|	BAX
Expression	BAK1 ---> BCL2L1	unknown	1	BAK1	---+>	BCL2L1
Binding	BAT1 ---- SLC3A1		1	BAT1	----	SLC3A1
Regulation	BAT1 --+> IFNGR2	positive	1	BAT1	--++>	IFNGR2
Regulation	BAX ---> HK2	unknown	1	BAX	---+>	HK2
Regulation	BAX ---> CDK2	unknown	2	BAX	---+>	CDK2
Regulation	BAX ---> CASP4	unknown	2	BAX	---+>	CASP4
ProtModification	BAX ---> BCL2	unknown	5	BAX	---+>	BCL2
Regulation	BAX --+> TP53	positive	7	BAX	--++>	TP53
Regulation	BAX --+> PDCD4	positive	1	BAX	--++>	PDCD4
Regulation	BAX --+> FOS	positive	1	BAX	--++>	FOS
Regulation	BAX --+> TNFRSF6	positive	3	BAX	--++>	TNFRSF6
Regulation	BAX --+> CASP8	positive	2	BAX	--++>	CASP8
Regulation	BAX ---| BAK1	negative	1	BAX	---|	BAK1
Regulation	BAX ---| BCL2	negative	38	BAX	---|	BCL2
Regulation	BAX ---| BID	negative	1	BAX	---|	BID
Regulation	BAX ---| BIRC5	negative	1	BAX	---|	BIRC5
Regulation	BAX ---| calcineurin	negative	1	BAX	---|	calcineurin
Regulation	BAX ---| Phosphatidylinositol 3-kinase	negative	1	BAX	---|	Phosphatidylinositol 3-kinase
Regulation	BAX --+> BCL2L1	positive	12	BAX	--++>	BCL2L1
Regulation	BAX ---> MYC	unknown	2	BAX	---+>	MYC
Regulation	BAX ---> PARP1	unknown	3	BAX	---+>	PARP1
Regulation	BAX ---> KITLG	unknown	1	BAX	---+>	KITLG
Expression	BAX ---| BIRC5	negative	1	BAX	---|	BIRC5
Regulation	BAX --+> CASP3	positive	11	BAX	--++>	CASP3
Binding	BAX ---- BAK1		10	BAX	----	BAK1
Regulation	BAX ---| AKT1	negative	1	BAX	---|	AKT1
Expression	BAX ---| BCL2	negative	12	BAX	---|	BCL2
Expression	BAX --+> MAP3K5	positive	1	BAX	--++>	MAP3K5
Expression	BAX ---> AKT1	unknown	1	BAX	---+>	AKT1
Expression	BAX ---> BCL2L1	unknown	4	BAX	---+>	BCL2L1
Expression	BAX ---> FOS		1	BAX	---+>	FOS
Expression	BAX ---> MKI67		1	BAX	---+>	MKI67
Expression	BAX ---> TP53	unknown	4	BAX	---+>	TP53
Binding	BAX ---- TP53		3	BAX	----	TP53
Binding	BAX ---- CASP3		1	BAX	----	CASP3
Binding	BAX ---- BCL2		15	BAX	----	BCL2
Regulation	BAX --+> BMP2	positive	1	BAX	--++>	BMP2
Regulation	BAX ---> PRDX2	unknown	1	BAX	---+>	PRDX2
Regulation	BAZ1A --+> chromatin remodeling complex	positive	1	BAZ1A	--++>	chromatin remodeling complex
Binding	BAZ1A ---- chromatin remodeling complex		1	BAZ1A	----	chromatin remodeling complex
Binding	BAZ1A ---- MYC		1	BAZ1A	----	MYC
Binding	BBP ---- IBSP		1	BBP	----	IBSP
Regulation	BCCIP ---> CDKN1A	unknown	1	BCCIP	---+>	CDKN1A
Binding	BCCIP ---- CDKN1A		1	BCCIP	----	CDKN1A
Binding	BCCIP ---- CDK2		1	BCCIP	----	CDK2
Expression	BCL2 ---> CDX1	unknown	1	BCL2	---+>	CDX1
Expression	BCL2 ---| CDKN2A	negative	1	BCL2	---|	CDKN2A
Expression	BCL2 ---> DMD	unknown	1	BCL2	---+>	DMD
Expression	BCL2 <+-- STAT3	positive	0	BCL2	<++--	STAT3
Expression	BCL2 ---> E2F1	unknown	1	BCL2	---+>	E2F1
Expression	BCL2 ---> FOS	unknown	1	BCL2	---+>	FOS
Expression	BCL2 ---> CASP3	unknown	3	BCL2	---+>	CASP3
Expression	BCL2 ---> BID	unknown	1	BCL2	---+>	BID
Expression	BCL2 ---> BCL2L11	unknown	1	BCL2	---+>	BCL2L11
Expression	BCL2 ---> BAX	unknown	13	BCL2	---+>	BAX
Expression	BCL2 ---> AKT1	unknown	1	BCL2	---+>	AKT1
Expression	BCL2 ---> CDKN1A	unknown	7	BCL2	---+>	CDKN1A
Expression	BCL2 --+> LGALS3	positive	1	BCL2	--++>	LGALS3
Expression	BCL2 |--- TP53	negative	0	BCL2	|---	TP53
Expression	BCL2 ---> HSPA4	unknown	1	BCL2	---+>	HSPA4
Expression	BCL2 ---| KRT10	negative	1	BCL2	---|	KRT10
Expression	BCL2 ---> Nuclear factor NF kappa B	unknown	1	BCL2	---+>	Nuclear factor NF kappa B
Expression	BCL2 ---| BCL2L1	negative	2	BCL2	---|	BCL2L1
Regulation	BCL2 ---| BAK1	negative	11	BCL2	---|	BAK1
Regulation	BCL2 ---| BAX	negative	55	BCL2	---|	BAX
Regulation	BCL2 ---| BCL2L11	negative	3	BCL2	---|	BCL2L11
Regulation	BCL2 ---| BID	negative	10	BCL2	---|	BID
Regulation	BCL2 ---| BMP2	negative	1	BCL2	---|	BMP2
Expression	BCL2 ---| RAF1	negative	3	BCL2	---|	RAF1
Binding	BCL2 ---- PARP1		1	BCL2	----	PARP1
ProtModification	BCL2 ---> AKT1	unknown	1	BCL2	---+>	AKT1
ProtModification	BCL2 ---> CREB1	unknown	1	BCL2	---+>	CREB1
ProtModification	BCL2 ---> MAPK3		1	BCL2	---+>	MAPK3
Binding	BCL2 ---- TGFB1		1	BCL2	----	TGFB1
Binding	BCL2 ---- ANXA7		1	BCL2	----	ANXA7
Binding	BCL2 ---- BCL2L1		20	BCL2	----	BCL2L1
Binding	BCL2 ---- calcineurin		6	BCL2	----	calcineurin
Binding	BCL2 ---- CASP3		2	BCL2	----	CASP3
Binding	BCL2 ---- CASP8		1	BCL2	----	CASP8
Binding	BCL2 ---- CDKN1A		1	BCL2	----	CDKN1A
Expression	BCL2 ---> MKI67	unknown	2	BCL2	---+>	MKI67
Binding	BCL2 ---- Nuclear factor NF kappa B		2	BCL2	----	Nuclear factor NF kappa B
Expression	BCL2 ---> MDM2		1	BCL2	---+>	MDM2
Binding	BCL2 ---- protein phosphatase 1		1	BCL2	----	protein phosphatase 1
Binding	BCL2 ---- protein phosphatase 2A		2	BCL2	----	protein phosphatase 2A
Expression	BCL2 ---> VEGF	unknown	2	BCL2	---+>	VEGF
Expression	BCL2 ---> TP53	unknown	7	BCL2	---+>	TP53
Expression	BCL2 ---> STAT3	unknown	1	BCL2	---+>	STAT3
Expression	BCL2 ---> RARA	unknown	1	BCL2	---+>	RARA
Expression	BCL2 ---> PSEN1	unknown	1	BCL2	---+>	PSEN1
Expression	BCL2 ---> PCNA	unknown	1	BCL2	---+>	PCNA
Regulation	BCL2 ---| CASP8	negative	9	BCL2	---|	CASP8
Expression	BCL2 ---> MYC	unknown	3	BCL2	---+>	MYC
ProtModification	BCL2 |--- MAPK8	negative	0	BCL2	|---	MAPK8
Binding	BCL2 ---- EP300		1	BCL2	----	EP300
Regulation	BCL2 --+> VEGF	positive	1	BCL2	--++>	VEGF
Regulation	BCL2 --+> FCER2	positive	2	BCL2	--++>	FCER2
Regulation	BCL2 --+> GPX1	positive	1	BCL2	--++>	GPX1
Regulation	BCL2 --+> HSPA4	positive	1	BCL2	--++>	HSPA4
Regulation	BCL2 --+> IFNG	positive	1	BCL2	--++>	IFNG
Regulation	BCL2 --+> IGF1	positive	1	BCL2	--++>	IGF1
Regulation	BCL2 --+> MAPK3	positive	1	BCL2	--++>	MAPK3
Regulation	BCL2 --+> MDM2	positive	2	BCL2	--++>	MDM2
Regulation	BCL2 --+> Nuclear factor NF kappa B	positive	14	BCL2	--++>	Nuclear factor NF kappa B
Regulation	BCL2 --+> PERP	positive	1	BCL2	--++>	PERP
Regulation	BCL2 --+> protein phosphatase 2A	positive	1	BCL2	--++>	protein phosphatase 2A
Regulation	BCL2 --+> PTK2	positive	2	BCL2	--++>	PTK2
Regulation	BCL2 ---| calcineurin	negative	3	BCL2	---|	calcineurin
Regulation	BCL2 --+> RBL2	positive	3	BCL2	--++>	RBL2
Regulation	BCL2 --+> CD8A	positive	1	BCL2	--++>	CD8A
Regulation	BCL2 ---> AKT1	unknown	2	BCL2	---+>	AKT1
Regulation	BCL2 ---> BCL2L1	unknown	8	BCL2	---+>	BCL2L1
Regulation	BCL2 ---> CD19	unknown	1	BCL2	---+>	CD19
Regulation	BCL2 ---> CREB1	unknown	1	BCL2	---+>	CREB1
Regulation	BCL2 ---> MAP3K1	unknown	4	BCL2	---+>	MAP3K1
Regulation	BCL2 ---> NGFB	unknown	3	BCL2	---+>	NGFB
Regulation	BCL2 ---> NTRK1	unknown	1	BCL2	---+>	NTRK1
Regulation	BCL2 ---> PCNA	unknown	1	BCL2	---+>	PCNA
Regulation	BCL2 ---> PRDX2	unknown	1	BCL2	---+>	PRDX2
Regulation	BCL2 ---> PRKCA	unknown	2	BCL2	---+>	PRKCA
Regulation	BCL2 ---> proteasome	unknown	1	BCL2	---+>	proteasome
Regulation	BCL2 ---> RBL1	unknown	2	BCL2	---+>	RBL1
Regulation	BCL2 --+> RAF1	positive	3	BCL2	--++>	RAF1
Regulation	BCL2 ---| PARP1	negative	20	BCL2	---|	PARP1
Regulation	BCL2 ---> CCND2	unknown	1	BCL2	---+>	CCND2
Regulation	BCL2 ---| CDKN1A	negative	9	BCL2	---|	CDKN1A
Regulation	BCL2 ---| CDKN2A	negative	1	BCL2	---|	CDKN2A
Regulation	BCL2 ---| CRYAB	negative	1	BCL2	---|	CRYAB
Regulation	BCL2 ---| DAPK1	negative	1	BCL2	---|	DAPK1
Regulation	BCL2 ---| E2F1	negative	2	BCL2	---|	E2F1
Regulation	BCL2 ---| GZMB	negative	5	BCL2	---|	GZMB
Regulation	BCL2 ---| IL1B	negative	1	BCL2	---|	IL1B
Regulation	BCL2 ---| IL6	negative	1	BCL2	---|	IL6
Regulation	BCL2 ---| JUN	negative	2	BCL2	---|	JUN
Regulation	BCL2 ---| KRT10	negative	1	BCL2	---|	KRT10
Regulation	BCL2 ---| MAPK8	negative	14	BCL2	---|	MAPK8
Regulation	BCL2 --+> DUSP1	positive	1	BCL2	--++>	DUSP1
Regulation	BCL2 ---| NR3C1	negative	1	BCL2	---|	NR3C1
Regulation	BCL2 --+> CDC2	positive	3	BCL2	--++>	CDC2
Regulation	BCL2 ---| PLA2G1B	negative	1	BCL2	---|	PLA2G1B
Regulation	BCL2 ---| PRKCD	negative	2	BCL2	---|	PRKCD
Regulation	BCL2 ---| RAD51	negative	1	BCL2	---|	RAD51
Regulation	BCL2 ---| RB1	negative	1	BCL2	---|	RB1
Regulation	BCL2 ---| SNRPA	negative	1	BCL2	---|	SNRPA
Regulation	BCL2 ---| TGFB1	negative	3	BCL2	---|	TGFB1
Regulation	BCL2 ---| TNF	negative	10	BCL2	---|	TNF
Regulation	BCL2 ---| TNFAIP8	negative	1	BCL2	---|	TNFAIP8
Regulation	BCL2 ---| TNFRSF6	negative	4	BCL2	---|	TNFRSF6
Regulation	BCL2 ---| TP53	negative	37	BCL2	---|	TP53
Regulation	BCL2 --+> CAT	positive	1	BCL2	--++>	CAT
Regulation	BCL2 ---| CASP3	negative	3	BCL2	---|	CASP3
Regulation	BCL2 ---| MYC	negative	11	BCL2	---|	MYC
Regulation	BCL2 ---> CDK2	unknown	1	BCL2	---+>	CDK2
Binding	BCL2 ---- RAF1		3	BCL2	----	RAF1
Regulation	BCL2L1 ---| CDKN2A	negative	1	BCL2L1	---|	CDKN2A
Regulation	BCL2L1 ---| JUN	negative	1	BCL2L1	---|	JUN
Regulation	BCL2L1 ---| MAPK8	negative	7	BCL2L1	---|	MAPK8
Regulation	BCL2L1 ---| NR3C1	negative	1	BCL2L1	---|	NR3C1
Regulation	BCL2L1 ---| PARP1	negative	7	BCL2L1	---|	PARP1
Regulation	BCL2L1 ---| Phosphatidylinositol 3-kinase	negative	2	BCL2L1	---|	Phosphatidylinositol 3-kinase
Regulation	BCL2L1 ---| CASP8	negative	11	BCL2L1	---|	CASP8
Regulation	BCL2L1 ---| TNF	negative	4	BCL2L1	---|	TNF
Regulation	BCL2L1 ---| BID	negative	5	BCL2L1	---|	BID
Regulation	BCL2L1 ---| TNFRSF6	negative	3	BCL2L1	---|	TNFRSF6
Regulation	BCL2L1 ---| TP53	negative	7	BCL2L1	---|	TP53
Regulation	BCL2L1 --+> AKR1B1	positive	1	BCL2L1	--++>	AKR1B1
Regulation	BCL2L1 --+> BMP2	positive	1	BCL2L1	--++>	BMP2
Regulation	BCL2L1 --+> FGF2	positive	1	BCL2L1	--++>	FGF2
Regulation	BCL2L1 --+> INHBA	positive	3	BCL2L1	--++>	INHBA
Regulation	BCL2L1 --+> MAPK1	positive	1	BCL2L1	--++>	MAPK1
Regulation	BCL2L1 ---| PRKCD	negative	1	BCL2L1	---|	PRKCD
Expression	BCL2L1 <+-- STAT1	positive	0	BCL2L1	<++--	STAT1
Binding	BCL2L1 ---- TP53		1	BCL2L1	----	TP53
Binding	BCL2L1 ---- PSEN1		1	BCL2L1	----	PSEN1
Binding	BCL2L1 ---- BCL3		1	BCL2L1	----	BCL3
Binding	BCL2L1 ---- BAX		24	BCL2L1	----	BAX
Expression	BCL2L1 ---> TH	unknown	1	BCL2L1	---+>	TH
Expression	BCL2L1 ---> CDK5R1	unknown	1	BCL2L1	---+>	CDK5R1
Regulation	BCL2L1 ---| CASP3	negative	4	BCL2L1	---|	CASP3
Expression	BCL2L1 <+-- STAT3	positive	0	BCL2L1	<++--	STAT3
Regulation	BCL2L1 --+> NGFB	positive	1	BCL2L1	--++>	NGFB
Expression	BCL2L1 ---| E2F1	negative	1	BCL2L1	---|	E2F1
Expression	BCL2L1 ---| BCL2	negative	6	BCL2L1	---|	BCL2
Regulation	BCL2L1 ---| AVEN	negative	1	BCL2L1	---|	AVEN
Regulation	BCL2L1 ---| BAX	negative	30	BCL2L1	---|	BAX
Regulation	BCL2L1 ---| BCL2	negative	10	BCL2L1	---|	BCL2
Regulation	BCL2L1 ---| KITLG	negative	1	BCL2L1	---|	KITLG
Regulation	BCL2L1 ---| BNIP3L	negative	1	BCL2L1	---|	BNIP3L
Expression	BCL2L1 ---> AKT1	unknown	1	BCL2L1	---+>	AKT1
Regulation	BCL2L1 ---> MAP3K1	unknown	2	BCL2L1	---+>	MAP3K1
Regulation	BCL2L1 ---| FADD	negative	2	BCL2L1	---|	FADD
ProtModification	BCL2L1 ---> BCL2	unknown	1	BCL2L1	---+>	BCL2
Regulation	BCL2L1 ---> Nuclear factor NF kappa B	unknown	4	BCL2L1	---+>	Nuclear factor NF kappa B
Regulation	BCL2L1 ---> EGFR	unknown	1	BCL2L1	---+>	EGFR
Regulation	BCL2L1 ---> CDKN1A	unknown	1	BCL2L1	---+>	CDKN1A
Regulation	BCL2L1 ---> CCND2	unknown	1	BCL2L1	---+>	CCND2
Regulation	BCL2L1 ---> BAK1	unknown	8	BCL2L1	---+>	BAK1
Regulation	BCL2L1 --+> STAT3	positive	1	BCL2L1	--++>	STAT3
Regulation	BCL2L1 --+> RAC1	positive	1	BCL2L1	--++>	RAC1
Regulation	BCL2L1 --+> NTRK1	positive	1	BCL2L1	--++>	NTRK1
Expression	BCL2L11 ---| EGFR	negative	1	BCL2L11	---|	EGFR
Expression	BCL2L11 ---> MAPK1		1	BCL2L11	---+>	MAPK1
Expression	BCL2L11 ---> BCL2	unknown	1	BCL2L11	---+>	BCL2
Binding	BCL2L11 ---- BCL2		5	BCL2L11	----	BCL2
ProtModification	BCL2L11 ---> H2AFX		1	BCL2L11	---+>	H2AFX
Binding	BCL2L11 ---- BCL2L1		2	BCL2L11	----	BCL2L1
Regulation	BCL2L11 ---| TP53	negative	1	BCL2L11	---|	TP53
Binding	BCL2L11 ---- BAX		5	BCL2L11	----	BAX
Regulation	BCL2L11 ---> EGFR	unknown	1	BCL2L11	---+>	EGFR
Regulation	BCL2L11 --+> GSK3B	positive	1	BCL2L11	--++>	GSK3B
Regulation	BCL2L11 --+> BAX	positive	2	BCL2L11	--++>	BAX
Regulation	BCL2L11 ---| BCL2	negative	5	BCL2L11	---|	BCL2
Regulation	BCL2L11 ---> MAPK1	unknown	1	BCL2L11	---+>	MAPK1
Regulation	BCL2L11 ---| Phosphatidylinositol 3-kinase	negative	1	BCL2L11	---|	Phosphatidylinositol 3-kinase
Binding	BCL2L11 ---- DLC1		1	BCL2L11	----	DLC1
Binding	BCL3 ---- PIK3CA		1	BCL3	----	PIK3CA
Binding	BCL3 ---- Nuclear factor NF kappa B		1	BCL3	----	Nuclear factor NF kappa B
Binding	BCL3 ---- NR3C1		1	BCL3	----	NR3C1
Binding	BCL3 ---- NOTCH1		1	BCL3	----	NOTCH1
Binding	BCL3 ---- NFKB2		4	BCL3	----	NFKB2
Expression	BCL3 ---> MMP1	unknown	2	BCL3	---+>	MMP1
Expression	BCL3 --+> RB1	positive	1	BCL3	--++>	RB1
Expression	BCL3 --+> Nuclear factor NF kappa B	positive	2	BCL3	--++>	Nuclear factor NF kappa B
Binding	BCL3 ---- GTF2B		2	BCL3	----	GTF2B
Binding	BCL3 ---- JUN		2	BCL3	----	JUN
Expression	BCL3 ---| TNF	negative	1	BCL3	---|	TNF
Regulation	BCL3 ---| IL2RA	negative	1	BCL3	---|	IL2RA
Regulation	BCL3 ---| TNF	negative	2	BCL3	---|	TNF
Expression	BCL3 --+> JUN	positive	1	BCL3	--++>	JUN
Expression	BCL3 ---| TNFAIP8	negative	1	BCL3	---|	TNFAIP8
Binding	BCL3 ---- TBP		2	BCL3	----	TBP
PromoterBinding	BCL3 ---> NFKB2	unknown	1	BCL3	---+>	NFKB2
Regulation	BCL3 --+> JUN	positive	2	BCL3	--++>	JUN
Regulation	BCL3 ---> Nuclear factor NF kappa B	unknown	4	BCL3	---+>	Nuclear factor NF kappa B
Binding	BCL6 ---- JUN		1	BCL6	----	JUN
Binding	BCL6 ---- IL5		1	BCL6	----	IL5
Binding	BCL6 ---- HDAC1		4	BCL6	----	HDAC1
Binding	BCL6 ---- BCOR		3	BCL6	----	BCOR
Binding	BCL6 ---- NCOR2		5	BCL6	----	NCOR2
Binding	BCL6 ---- SAP30		2	BCL6	----	SAP30
Regulation	BCL6 ---| JUN	negative	1	BCL6	---|	JUN
Expression	BCL6 ---> BCL2L1	unknown	1	BCL6	---+>	BCL2L1
Regulation	BCL6 ---| CCNA2	negative	1	BCL6	---|	CCNA2
Binding	BCL6 ---- SP1		1	BCL6	----	SP1
PromoterBinding	BCL6 ---> FCER2	unknown	2	BCL6	---+>	FCER2
Regulation	BCL6 ---| BCL2L1	negative	1	BCL6	---|	BCL2L1
Regulation	BCL6 ---| CCND2	negative	1	BCL6	---|	CCND2
Regulation	BCL6 --+> MYC	positive	1	BCL6	--++>	MYC
Regulation	BCL6 ---> CD9	unknown	1	BCL6	---+>	CD9
Expression	BCL6 ---> FCER2	unknown	3	BCL6	---+>	FCER2
Regulation	BCL6 ---> TNFSF5	unknown	1	BCL6	---+>	TNFSF5
Expression	BCL6 ---| TNPO1	negative	1	BCL6	---|	TNPO1
Expression	BCL6 ---| JUN	negative	1	BCL6	---|	JUN
Expression	BCL6 ---| CSN2	negative	1	BCL6	---|	CSN2
Expression	BCL6 ---| CCND2	negative	2	BCL6	---|	CCND2
Regulation	BCL6 ---> IL10	unknown	1	BCL6	---+>	IL10
Regulation	BCL6 ---> IL5	unknown	2	BCL6	---+>	IL5
Expression	BCL6 ---> IL10	unknown	1	BCL6	---+>	IL10
Regulation	BCL6 ---| CD44	negative	1	BCL6	---|	CD44
Expression	BDNF ---> NGFB	unknown	1	BDNF	---+>	NGFB
Expression	BDNF ---> NTRK1	unknown	2	BDNF	---+>	NTRK1
Expression	BDNF ---> STMN2	unknown	1	BDNF	---+>	STMN2
ProtModification	BDNF ---> MAPK8	unknown	2	BDNF	---+>	MAPK8
ProtModification	BDNF ---> MAPK3	unknown	2	BDNF	---+>	MAPK3
ProtModification	BDNF ---> MAPK1		1	BDNF	---+>	MAPK1
ProtModification	BDNF ---> JUN		1	BDNF	---+>	JUN
ProtModification	BDNF ---> CREB1	unknown	3	BDNF	---+>	CREB1
ProtModification	BDNF ---> AKT1	unknown	2	BDNF	---+>	AKT1
Binding	BDNF ---- NTRK1		9	BDNF	----	NTRK1
Regulation	BDNF ---| CASP3	negative	4	BDNF	---|	CASP3
Expression	BDNF ---> BCL2	unknown	3	BDNF	---+>	BCL2
Regulation	BDNF ---| INS	negative	1	BDNF	---|	INS
Regulation	BDNF ---| ITIH4	negative	1	BDNF	---|	ITIH4
Regulation	BDNF ---| KCNJ6	negative	1	BDNF	---|	KCNJ6
Regulation	BDNF --+> ADRB2	positive	1	BDNF	--++>	ADRB2
Regulation	BDNF --+> AKT1	positive	9	BDNF	--++>	AKT1
Regulation	BDNF --+> CCK	positive	1	BDNF	--++>	CCK
Regulation	BDNF --+> CREB1	positive	3	BDNF	--++>	CREB1
Regulation	BDNF --+> D4S234E	positive	1	BDNF	--++>	D4S234E
Regulation	BDNF --+> DLG1	positive	1	BDNF	--++>	DLG1
Regulation	BDNF ---| APP	negative	1	BDNF	---|	APP
Expression	BDNF --+> MAP2	positive	1	BDNF	--++>	MAP2
Binding	BDNF ---- NTF3		8	BDNF	----	NTF3
Expression	BDNF ---| ADRB2	negative	1	BDNF	---|	ADRB2
Expression	BDNF ---| BAX	negative	1	BDNF	---|	BAX
Expression	BDNF ---| CASP3	negative	1	BDNF	---|	CASP3
Expression	BDNF ---| FMR1	negative	1	BDNF	---|	FMR1
Expression	BDNF --+> AKT1	positive	1	BDNF	--++>	AKT1
Expression	BDNF --+> APP	positive	3	BDNF	--++>	APP
Expression	BDNF --+> EGR1	positive	1	BDNF	--++>	EGR1
Expression	BDNF ---> CD47	unknown	1	BDNF	---+>	CD47
Expression	BDNF --+> FOS	positive	3	BDNF	--++>	FOS
Expression	BDNF ---> BCL2L1	unknown	1	BDNF	---+>	BCL2L1
Expression	BDNF --+> MAPK1	positive	1	BDNF	--++>	MAPK1
Expression	BDNF --+> MAPK3	positive	1	BDNF	--++>	MAPK3
Expression	BDNF --+> NOS2A	positive	1	BDNF	--++>	NOS2A
Expression	BDNF --+> NTF3	positive	3	BDNF	--++>	NTF3
Expression	BDNF --+> PSEN1	positive	1	BDNF	--++>	PSEN1
Expression	BDNF --+> PTMA	positive	1	BDNF	--++>	PTMA
Expression	BDNF --+> SST	positive	3	BDNF	--++>	SST
Expression	BDNF --+> TH	positive	3	BDNF	--++>	TH
Regulation	BDNF --+> EIF4EBP1	positive	2	BDNF	--++>	EIF4EBP1
Expression	BDNF --+> FGF2	positive	1	BDNF	--++>	FGF2
Regulation	BDNF ---> CD47	unknown	3	BDNF	---+>	CD47
Regulation	BDNF --+> EGR1	positive	1	BDNF	--++>	EGR1
Regulation	BDNF --+> RPH3A	positive	1	BDNF	--++>	RPH3A
Regulation	BDNF --+> SHC3	positive	2	BDNF	--++>	SHC3
Regulation	BDNF --+> SST	positive	3	BDNF	--++>	SST
Regulation	BDNF --+> STMN1	positive	1	BDNF	--++>	STMN1
Regulation	BDNF --+> SULT1A3	positive	1	BDNF	--++>	SULT1A3
Regulation	BDNF --+> SYN1	positive	3	BDNF	--++>	SYN1
Regulation	BDNF --+> TAC1	positive	2	BDNF	--++>	TAC1
Regulation	BDNF --+> RAB3A	positive	1	BDNF	--++>	RAB3A
Regulation	BDNF ---> BCL2	unknown	1	BDNF	---+>	BCL2
Regulation	BDNF --+> POMC	positive	1	BDNF	--++>	POMC
Regulation	BDNF ---> GABAA receptor	unknown	1	BDNF	---+>	GABAA receptor
Regulation	BDNF ---> GAL	unknown	1	BDNF	---+>	GAL
Regulation	BDNF ---> GSK3B	unknown	3	BDNF	---+>	GSK3B
Regulation	BDNF ---> MAP2	unknown	1	BDNF	---+>	MAP2
Regulation	BDNF ---> MAPK8	unknown	1	BDNF	---+>	MAPK8
Regulation	BDNF ---> NGFB	unknown	8	BDNF	---+>	NGFB
Regulation	BDNF ---> Nuclear factor NF kappa B	unknown	2	BDNF	---+>	Nuclear factor NF kappa B
Regulation	BDNF ---> PARP1	unknown	3	BDNF	---+>	PARP1
Regulation	BDNF ---> SLC1A2	unknown	1	BDNF	---+>	SLC1A2
Regulation	BDNF --+> TH	positive	1	BDNF	--++>	TH
Regulation	BDNF --+> MAPK1	positive	3	BDNF	--++>	MAPK1
Regulation	BDNF ---> BAX	unknown	2	BDNF	---+>	BAX
Regulation	BDNF --+> FOS	positive	6	BDNF	--++>	FOS
Regulation	BDNF --+> GPX1	positive	1	BDNF	--++>	GPX1
Regulation	BDNF --+> GRIN1	positive	6	BDNF	--++>	GRIN1
Regulation	BDNF --+> GRIN2B	positive	2	BDNF	--++>	GRIN2B
Regulation	BDNF --+> GSR	positive	1	BDNF	--++>	GSR
Regulation	BDNF --+> IFNG	positive	1	BDNF	--++>	IFNG
Regulation	BDNF --+> IGF1	positive	1	BDNF	--++>	IGF1
Regulation	BDNF --+> RAF1	positive	1	BDNF	--++>	RAF1
Regulation	BDNF --+> MAP2K5	positive	1	BDNF	--++>	MAP2K5
Regulation	BDNF --+> eIF-2	positive	1	BDNF	--++>	eIF-2
Regulation	BDNF --+> MAPK3	positive	3	BDNF	--++>	MAPK3
Regulation	BDNF --+> MEF2A	positive	1	BDNF	--++>	MEF2A
Regulation	BDNF --+> NR4A1	positive	1	BDNF	--++>	NR4A1
Regulation	BDNF --+> NRN1	positive	2	BDNF	--++>	NRN1
Regulation	BDNF --+> NTF3	positive	10	BDNF	--++>	NTF3
Regulation	BDNF --+> NTRK1	positive	13	BDNF	--++>	NTRK1
Regulation	BDNF --+> PENK	positive	1	BDNF	--++>	PENK
Regulation	BDNF --+> Phosphatidylinositol 3-kinase	positive	9	BDNF	--++>	Phosphatidylinositol 3-kinase
Regulation	BDNF --+> PLA2G1B	positive	1	BDNF	--++>	PLA2G1B
Regulation	BDNF --+> JUN	positive	6	BDNF	--++>	JUN
Regulation	BDNF ---> BCL2L1	unknown	1	BDNF	---+>	BCL2L1
Regulation	BGN --+> CSPG2	positive	1	BGN	--++>	CSPG2
Binding	BGN ---- WISP1		1	BGN	----	WISP1
Binding	BGN ---- TGFB1		1	BGN	----	TGFB1
Binding	BGN ---- laminin		1	BGN	----	laminin
Regulation	BGN ---| MAPK1	negative	1	BGN	---|	MAPK1
Regulation	BGN ---| WISP1	negative	1	BGN	---|	WISP1
Regulation	BGN --+> DCN	positive	3	BGN	--++>	DCN
Regulation	BGN ---> IL10	unknown	1	BGN	---+>	IL10
Regulation	BGN ---| TGFB1	negative	3	BGN	---|	TGFB1
Binding	BHLHB2 ---- USF1		2	BHLHB2	----	USF1
Expression	BHLHB2 ---| MYC	negative	1	BHLHB2	---|	MYC
Expression	BHLHB2 ---| PPARG	negative	1	BHLHB2	---|	PPARG
Binding	BHLHB2 ---- GTF2B		1	BHLHB2	----	GTF2B
Regulation	BHLHB2 ---> INS	unknown	1	BHLHB2	---+>	INS
Binding	BICD1 ---- Dynactin		1	BICD1	----	Dynactin
Binding	BID ---- BAK1		1	BID	----	BAK1
Binding	BID ---- TP53		1	BID	----	TP53
Binding	BID ---- CASP8		2	BID	----	CASP8
Binding	BID ---- BCL2L1		3	BID	----	BCL2L1
Binding	BID ---- BCL2		9	BID	----	BCL2
Regulation	BID ---| TNFAIP8	negative	2	BID	---|	TNFAIP8
Binding	BID ---- BAX		20	BID	----	BAX
Regulation	BID --+> BAX	positive	11	BID	--++>	BAX
Expression	BID ---> BCL2L1	unknown	1	BID	---+>	BCL2L1
ProtModification	BID ---> AKT1	unknown	1	BID	---+>	AKT1
Regulation	BID ---> TNFRSF6	unknown	3	BID	---+>	TNFRSF6
Regulation	BID --+> CASP3	positive	4	BID	--++>	CASP3
Regulation	BID --+> CASP8	positive	5	BID	--++>	CASP8
Regulation	BID --+> GZMB	positive	1	BID	--++>	GZMB
Regulation	BID ---| BCL2L1	negative	2	BID	---|	BCL2L1
Regulation	BID ---> BAK1	unknown	7	BID	---+>	BAK1
Regulation	BID ---> BCL2	unknown	6	BID	---+>	BCL2
Regulation	BID ---> PARP1	unknown	1	BID	---+>	PARP1
Regulation	BIN1 ---| TP53	negative	1	BIN1	---|	TP53
Regulation	BIN1 ---| CDKN1A	negative	1	BIN1	---|	CDKN1A
Binding	BIN1 ---- DNM1		6	BIN1	----	DNM1
Binding	BIN1 ---- TBP		2	BIN1	----	TBP
Regulation	BIN1 ---| MYC	negative	2	BIN1	---|	MYC
Expression	BIRC5 ---> PTGS2	unknown	1	BIRC5	---+>	PTGS2
Binding	BIRC5 ---- AURKB		6	BIRC5	----	AURKB
Binding	BIRC5 ---- CASP3		4	BIRC5	----	CASP3
Binding	BIRC5 ---- CDC2		2	BIRC5	----	CDC2
Binding	BIRC5 ---- CDKN2A		1	BIRC5	----	CDKN2A
Binding	BIRC5 ---- HLA-A		1	BIRC5	----	HLA-A
Binding	BIRC5 ---- HSPCA		1	BIRC5	----	HSPCA
Regulation	BIRC5 --+> MAPK8	positive	1	BIRC5	--++>	MAPK8
Regulation	BIRC5 --+> AGT	positive	1	BIRC5	--++>	AGT
Regulation	BIRC5 ---| TNFRSF6	negative	1	BIRC5	---|	TNFRSF6
Regulation	BIRC5 ---| SLC25A29	negative	1	BIRC5	---|	SLC25A29
Regulation	BIRC5 ---| FGF2	negative	1	BIRC5	---|	FGF2
Regulation	BIRC5 ---| CASP3	negative	5	BIRC5	---|	CASP3
Regulation	BIRC5 ---| BAX	negative	1	BIRC5	---|	BAX
Expression	BIRC5 ---> BCL2	unknown	2	BIRC5	---+>	BCL2
Regulation	BIRC5 --+> MAPK1	positive	1	BIRC5	--++>	MAPK1
Regulation	BIRC5 ---> AURKB	unknown	1	BIRC5	---+>	AURKB
Regulation	BIRC5 ---> CDKN1A	unknown	2	BIRC5	---+>	CDKN1A
Regulation	BIRC5 --+> CDK2	positive	1	BIRC5	--++>	CDK2
Expression	BIRC5 ---> CASP3		1	BIRC5	---+>	CASP3
Expression	BIRC5 ---> AURKB	unknown	1	BIRC5	---+>	AURKB
Regulation	BMP1 ---> MAPK8	unknown	1	BMP1	---+>	MAPK8
Binding	BMP1 ---- PER2		1	BMP1	----	PER2
Regulation	BMP1 ---| BMP4	negative	1	BMP1	---|	BMP4
Regulation	BMP1 --+> SMAD4	positive	1	BMP1	--++>	SMAD4
Binding	BMP1 ---- BMP2		2	BMP1	----	BMP2
Binding	BMP1 ---- BMP4		2	BMP1	----	BMP4
Regulation	BMP1 ---| BMP2	negative	1	BMP1	---|	BMP2
Regulation	BMP1 --+> BGN	positive	1	BMP1	--++>	BGN
Expression	BMP2 ---> MYOD1	unknown	2	BMP2	---+>	MYOD1
Expression	BMP2 ---| FOS	negative	3	BMP2	---|	FOS
Expression	BMP2 --+> SOX6	positive	1	BMP2	--++>	SOX6
Expression	BMP2 --+> SOX9	positive	2	BMP2	--++>	SOX9
Expression	BMP2 --+> TH	positive	3	BMP2	--++>	TH
Expression	BMP2 --+> VEGF	positive	1	BMP2	--++>	VEGF
Expression	BMP2 ---> BMP4	unknown	2	BMP2	---+>	BMP4
Expression	BMP2 ---> GJA1	unknown	1	BMP2	---+>	GJA1
Expression	BMP2 ---> IBSP	unknown	2	BMP2	---+>	IBSP
Expression	BMP2 ---| NOTCH1	negative	1	BMP2	---|	NOTCH1
Expression	BMP2 ---> MMP14	unknown	1	BMP2	---+>	MMP14
Expression	BMP2 --+> SMAD6	positive	2	BMP2	--++>	SMAD6
Expression	BMP2 ---> MYOG	unknown	2	BMP2	---+>	MYOG
Expression	BMP2 ---> NES	unknown	1	BMP2	---+>	NES
Expression	BMP2 ---> PTGS2	unknown	2	BMP2	---+>	PTGS2
Expression	BMP2 ---> SMAD4	unknown	1	BMP2	---+>	SMAD4
Expression	BMP2 ---> TGM2	unknown	1	BMP2	---+>	TGM2
Expression	BMP2 ---| MMP13	negative	1	BMP2	---|	MMP13
ProtModification	BMP2 ---> SMAD4		1	BMP2	---+>	SMAD4
Regulation	BMP2 ---| CASP8	negative	1	BMP2	---|	CASP8
Regulation	BMP2 ---| CDK2	negative	1	BMP2	---|	CDK2
Expression	BMP2 ---> MAP2	unknown	1	BMP2	---+>	MAP2
Expression	BMP2 --+> IGF1	positive	1	BMP2	--++>	IGF1
Expression	BMP2 ---| PRRX1	negative	1	BMP2	---|	PRRX1
Expression	BMP2 ---| PTHR1	negative	1	BMP2	---|	PTHR1
Expression	BMP2 ---| TGFB1I4	negative	1	BMP2	---|	TGFB1I4
Expression	BMP2 --+> BCL2L1	positive	2	BMP2	--++>	BCL2L1
Expression	BMP2 --+> BHLHB2	positive	1	BMP2	--++>	BHLHB2
Expression	BMP2 --+> CDKN1A	positive	3	BMP2	--++>	CDKN1A
Expression	BMP2 --+> COL1A1	positive	2	BMP2	--++>	COL1A1
Expression	BMP2 --+> FN1	positive	1	BMP2	--++>	FN1
Expression	BMP2 ---| CASP3	negative	1	BMP2	---|	CASP3
Expression	BMP2 --+> HOXA13	positive	1	BMP2	--++>	HOXA13
Expression	BMP2 --+> SMAD7	positive	1	BMP2	--++>	SMAD7
Expression	BMP2 --+> MEF2A	positive	1	BMP2	--++>	MEF2A
Expression	BMP2 --+> NKX2-5	positive	1	BMP2	--++>	NKX2-5
Expression	BMP2 --+> NOTCH3	positive	1	BMP2	--++>	NOTCH3
Expression	BMP2 --+> NTF3	positive	1	BMP2	--++>	NTF3
Expression	BMP2 --+> POSTN	positive	1	BMP2	--++>	POSTN
Expression	BMP2 --+> PPARG	positive	2	BMP2	--++>	PPARG
Expression	BMP2 --+> RARA	positive	1	BMP2	--++>	RARA
Expression	BMP2 --+> RUNX2	positive	6	BMP2	--++>	RUNX2
Regulation	BMP2 ---| INS	negative	1	BMP2	---|	INS
Expression	BMP2 --+> GAS1	positive	1	BMP2	--++>	GAS1
Regulation	BMP2 --+> PTH	positive	1	BMP2	--++>	PTH
Regulation	BMP2 ---| FOS	negative	1	BMP2	---|	FOS
Regulation	BMP2 --+> IGF2	positive	1	BMP2	--++>	IGF2
Regulation	BMP2 --+> JUN	positive	2	BMP2	--++>	JUN
Regulation	BMP2 --+> MAPK1	positive	2	BMP2	--++>	MAPK1
Regulation	BMP2 --+> MAPK8	positive	3	BMP2	--++>	MAPK8
Regulation	BMP2 --+> MEF2A	positive	1	BMP2	--++>	MEF2A
Regulation	BMP2 --+> NGFB	positive	1	BMP2	--++>	NGFB
Regulation	BMP2 --+> Phosphatidylinositol 3-kinase	positive	2	BMP2	--++>	Phosphatidylinositol 3-kinase
Regulation	BMP2 --+> GREM1	positive	1	BMP2	--++>	GREM1
Regulation	BMP2 --+> PPARG	positive	1	BMP2	--++>	PPARG
Regulation	BMP2 --+> GFRA1	positive	1	BMP2	--++>	GFRA1
Regulation	BMP2 --+> RUNX2	positive	6	BMP2	--++>	RUNX2
Regulation	BMP2 --+> SMAD4	positive	2	BMP2	--++>	SMAD4
Regulation	BMP2 --+> SMAD6	positive	1	BMP2	--++>	SMAD6
Regulation	BMP2 --+> SOX9	positive	2	BMP2	--++>	SOX9
Regulation	BMP2 --+> TGFB2	positive	1	BMP2	--++>	TGFB2
Regulation	BMP2 --+> TH	positive	2	BMP2	--++>	TH
Regulation	BMP2 --+> VEGF	positive	1	BMP2	--++>	VEGF
Regulation	BMP2 ---> Nuclear factor NF kappa B	unknown	2	BMP2	---+>	Nuclear factor NF kappa B
Regulation	BMP2 ---> TGFB1	unknown	2	BMP2	---+>	TGFB1
Regulation	BMP2 --+> POSTN	positive	1	BMP2	--++>	POSTN
Regulation	BMP2 --+> ACVR1	positive	1	BMP2	--++>	ACVR1
Regulation	BMP2 --+> KLF4	positive	1	BMP2	--++>	KLF4
Regulation	BMP2 ---| MYOD1	negative	1	BMP2	---|	MYOD1
Regulation	BMP2 ---| MYOG	negative	1	BMP2	---|	MYOG
Regulation	BMP2 ---| NES	negative	1	BMP2	---|	NES
Regulation	BMP2 ---| NTRK1	negative	1	BMP2	---|	NTRK1
Regulation	BMP2 ---| platelet-derived growth factor	negative	1	BMP2	---|	platelet-derived growth factor
Regulation	BMP2 ---| PTGS2	negative	1	BMP2	---|	PTGS2
Regulation	BMP2 ---| PTHR1	negative	1	BMP2	---|	PTHR1
Regulation	BMP2 --+> IGF1	positive	3	BMP2	--++>	IGF1
Regulation	BMP2 ---| TAGLN	negative	1	BMP2	---|	TAGLN
Regulation	BMP2 ---| GJA1	negative	1	BMP2	---|	GJA1
Regulation	BMP2 --+> AKT1	positive	1	BMP2	--++>	AKT1
Regulation	BMP2 --+> BCL2L1	positive	1	BMP2	--++>	BCL2L1
Regulation	BMP2 --+> BDNF	positive	3	BMP2	--++>	BDNF
Regulation	BMP2 --+> BMP4	positive	3	BMP2	--++>	BMP4
Regulation	BMP2 --+> catenin	positive	1	BMP2	--++>	catenin
Regulation	BMP2 --+> CDKN1A	positive	5	BMP2	--++>	CDKN1A
Regulation	BMP2 --+> COL1A1	positive	1	BMP2	--++>	COL1A1
Regulation	BMP2 --+> CREB1	positive	1	BMP2	--++>	CREB1
Regulation	BMP2 --+> CSF1	positive	1	BMP2	--++>	CSF1
Regulation	BMP2 ---| STAT3	negative	1	BMP2	---|	STAT3
Binding	BMP2 ---- BMP4		2	BMP2	----	BMP4
Regulation	BMP2 --+> MAPK3	positive	1	BMP2	--++>	MAPK3
Binding	BMP2 ---- ACVR2		1	BMP2	----	ACVR2
Binding	BMP2 ---- MGP		1	BMP2	----	MGP
Regulation	BMP4 ---| BMP2	negative	1	BMP4	---|	BMP2
Expression	BMP4 --+> COL1A1	positive	1	BMP4	--++>	COL1A1
Expression	BMP4 --+> FOXF1	positive	1	BMP4	--++>	FOXF1
Expression	BMP4 --+> FST	positive	1	BMP4	--++>	FST
Binding	BMP4 ---- laminin		1	BMP4	----	laminin
Expression	BMP4 --+> GATA2	positive	4	BMP4	--++>	GATA2
Regulation	BMP4 ---> VCAM1	unknown	1	BMP4	---+>	VCAM1
Expression	BMP4 ---| MYOD1	negative	1	BMP4	---|	MYOD1
ProtModification	BMP4 ---> CFL1		1	BMP4	---+>	CFL1
Regulation	BMP4 --+> FST	positive	1	BMP4	--++>	FST
Regulation	BMP4 ---| MYOD1	negative	1	BMP4	---|	MYOD1
Regulation	BMP4 ---| STAT3	negative	2	BMP4	---|	STAT3
Regulation	BMP4 ---| WNT5A	negative	1	BMP4	---|	WNT5A
Regulation	BMP4 --+> CASP3	positive	1	BMP4	--++>	CASP3
Regulation	BMP4 --+> CASP8	positive	1	BMP4	--++>	CASP8
Regulation	BMP4 --+> CDKN1A	positive	1	BMP4	--++>	CDKN1A
Regulation	BMP4 --+> DKK1	positive	1	BMP4	--++>	DKK1
Expression	BMP4 --+> ICAM1	positive	1	BMP4	--++>	ICAM1
Expression	BMP4 --+> NRXN1	positive	1	BMP4	--++>	NRXN1
Expression	BMP4 ---> LEF1	unknown	2	BMP4	---+>	LEF1
Expression	BMP4 ---> HOXA13	unknown	1	BMP4	---+>	HOXA13
Expression	BMP4 ---> GJA1	unknown	1	BMP4	---+>	GJA1
Expression	BMP4 ---> EGFR	unknown	1	BMP4	---+>	EGFR
Expression	BMP4 ---> BMP2	unknown	2	BMP4	---+>	BMP2
Expression	BMP4 --+> MYC	positive	1	BMP4	--++>	MYC
Expression	BMP4 --+> DKK1	positive	1	BMP4	--++>	DKK1
Expression	BMP4 --+> SMAD6	positive	1	BMP4	--++>	SMAD6
Expression	BMP4 ---> TGM2	unknown	2	BMP4	---+>	TGM2
Expression	BMP4 ---| WNT5A	negative	1	BMP4	---|	WNT5A
Expression	BMP4 --+> ACTN1	positive	1	BMP4	--++>	ACTN1
Expression	BMP4 --+> CDKN1A	positive	1	BMP4	--++>	CDKN1A
Binding	BMP4 ---- FN1		1	BMP4	----	FN1
Expression	BMP4 ---| PITX2	negative	1	BMP4	---|	PITX2
Expression	BMP4 --+> GREM1	positive	1	BMP4	--++>	GREM1
Expression	BMP4 ---| PITX1	negative	1	BMP4	---|	PITX1
Expression	BMP4 --+> TUBB4	positive	1	BMP4	--++>	TUBB4
Regulation	BMP4 --+> VEGF	positive	2	BMP4	--++>	VEGF
Regulation	BMP4 --+> GATA2	positive	3	BMP4	--++>	GATA2
Expression	BMP4 --+> GAS1	positive	1	BMP4	--++>	GAS1
Regulation	BMP4 ---> PRL	unknown	1	BMP4	---+>	PRL
Regulation	BMP4 ---> EGFR	unknown	1	BMP4	---+>	EGFR
Regulation	BMP4 --+> TNFRSF11B	positive	1	BMP4	--++>	TNFRSF11B
Regulation	BMP4 --+> TH	positive	1	BMP4	--++>	TH
Regulation	BMP4 --+> SMAD7	positive	1	BMP4	--++>	SMAD7
Regulation	BMP4 --+> PTK2	positive	1	BMP4	--++>	PTK2
Regulation	BMP4 --+> Nuclear factor NF kappa B	positive	1	BMP4	--++>	Nuclear factor NF kappa B
Regulation	BMP4 --+> NKX2-5	positive	1	BMP4	--++>	NKX2-5
Regulation	BMP4 --+> MAPK1	positive	1	BMP4	--++>	MAPK1
Regulation	BMP4 --+> JUN	positive	2	BMP4	--++>	JUN
Regulation	BMP4 --+> SMAD4	positive	1	BMP4	--++>	SMAD4
Regulation	BMP4 --+> GREM1	positive	2	BMP4	--++>	GREM1
Regulation	BMP4 ---> INHBA	unknown	2	BMP4	---+>	INHBA
Regulation	BMP4 --+> ICAM1	positive	1	BMP4	--++>	ICAM1
Expression	BMP7 ---| MMP13	negative	1	BMP7	---|	MMP13
Expression	BMP7 --+> SMAD7	positive	2	BMP7	--++>	SMAD7
Expression	BMP7 --+> SMAD6	positive	2	BMP7	--++>	SMAD6
Expression	BMP7 --+> RUNX2	positive	3	BMP7	--++>	RUNX2
Expression	BMP7 --+> MAP2	positive	1	BMP7	--++>	MAP2
Expression	BMP7 --+> IGFBP3	positive	1	BMP7	--++>	IGFBP3
Expression	BMP7 --+> CD44	positive	1	BMP7	--++>	CD44
Expression	BMP7 --+> VEGF	positive	1	BMP7	--++>	VEGF
Regulation	BMP7 ---> SERPINE1	unknown	2	BMP7	---+>	SERPINE1
Expression	BMP7 --+> GAS1	positive	1	BMP7	--++>	GAS1
Expression	BMP7 --+> WNT4	positive	1	BMP7	--++>	WNT4
Expression	BMP7 ---> BMP2	unknown	1	BMP7	---+>	BMP2
Expression	BMP7 ---> GJA1	unknown	1	BMP7	---+>	GJA1
Expression	BMP7 ---> IGF1	unknown	2	BMP7	---+>	IGF1
Expression	BMP7 ---> IGF2	unknown	1	BMP7	---+>	IGF2
Expression	BMP7 ---> SMAD4	unknown	1	BMP7	---+>	SMAD4
Expression	BMP7 ---| KITLG	negative	1	BMP7	---|	KITLG
Regulation	BMP7 ---> IL6	unknown	1	BMP7	---+>	IL6
Regulation	BMP7 --+> SMAD7	positive	1	BMP7	--++>	SMAD7
Binding	BMP7 ---- EDNRA		1	BMP7	----	EDNRA
Binding	BMP7 ---- BMP2		1	BMP7	----	BMP2
Binding	BMP7 ---- BMP1		1	BMP7	----	BMP1
Regulation	BMP7 ---> IGF1	unknown	1	BMP7	---+>	IGF1
Regulation	BMP7 --+> MAP2	positive	1	BMP7	--++>	MAP2
Regulation	BMP7 ---| ICAM1	negative	1	BMP7	---|	ICAM1
Regulation	BMP7 ---| JUN	negative	1	BMP7	---|	JUN
Regulation	BMP7 ---| MAPK8	negative	1	BMP7	---|	MAPK8
Regulation	BMP7 ---| TGFB1	negative	2	BMP7	---|	TGFB1
Regulation	BMP7 --+> ACVR1	positive	1	BMP7	--++>	ACVR1
Regulation	BMP7 --+> CD44	positive	1	BMP7	--++>	CD44
Regulation	BMP7 --+> CDKN1A	positive	1	BMP7	--++>	CDKN1A
Regulation	BMP7 --+> IGF2	positive	2	BMP7	--++>	IGF2
Regulation	BMP7 --+> IGFALS	positive	1	BMP7	--++>	IGFALS
Regulation	BMP7 --+> WNT5B	positive	1	BMP7	--++>	WNT5B
Regulation	BMP7 --+> IGFBP5	positive	4	BMP7	--++>	IGFBP5
Expression	BMP7 ---| IL6	negative	1	BMP7	---|	IL6
Regulation	BMP7 --+> PTK2	positive	1	BMP7	--++>	PTK2
Regulation	BMP7 --+> RUNX2	positive	5	BMP7	--++>	RUNX2
Regulation	BMP7 --+> SMAD6	positive	1	BMP7	--++>	SMAD6
Regulation	BMP7 --+> WNT4	positive	1	BMP7	--++>	WNT4
Regulation	BMP7 ---> BMP2	unknown	2	BMP7	---+>	BMP2
Expression	BMP7 ---| EDNRA	negative	1	BMP7	---|	EDNRA
Expression	BMP7 ---| FN1	negative	1	BMP7	---|	FN1
Expression	BMP7 ---| ICAM1	negative	1	BMP7	---|	ICAM1
Expression	BMP7 ---| IGFBP5	negative	2	BMP7	---|	IGFBP5
Expression	BMP7 ---| IL1B	negative	1	BMP7	---|	IL1B
Regulation	BMP7 --+> IGFBP3	positive	4	BMP7	--++>	IGFBP3
Regulation	BMP7 ---| IL1B	negative	1	BMP7	---|	IL1B
Binding	BMPER ---- BMP2		1	BMPER	----	BMP2
Binding	BMPER ---- BMP4		1	BMPER	----	BMP4
Regulation	BMPER ---| BMP4	negative	1	BMPER	---|	BMP4
Binding	BNIP1 ---- EIF1		2	BNIP1	----	EIF1
Binding	BNIP3L ---- BCL2		1	BNIP3L	----	BCL2
Binding	BNIP3L ---- BCL2L1		1	BNIP3L	----	BCL2L1
Regulation	BNIP3L --+> CASP3	positive	1	BNIP3L	--++>	CASP3
Regulation	BRAF --+> MAPK3	positive	7	BRAF	--++>	MAPK3
Regulation	BRAF --+> MAPK1	positive	29	BRAF	--++>	MAPK1
Regulation	BRAF --+> HSPCA	positive	1	BRAF	--++>	HSPCA
Regulation	BRAF --+> EGR1	positive	1	BRAF	--++>	EGR1
Regulation	BRAF ---| HRIHFB2122	negative	1	BRAF	---|	HRIHFB2122
Regulation	BRAF ---| ADCY2	negative	1	BRAF	---|	ADCY2
Regulation	BRAF --+> NTRK1	positive	1	BRAF	--++>	NTRK1
ProtModification	BRAF ---> MAPK3	unknown	2	BRAF	---+>	MAPK3
Regulation	BRAF --+> FOS	positive	1	BRAF	--++>	FOS
Expression	BRAF --+> CDKN1A	positive	1	BRAF	--++>	CDKN1A
Expression	BRAF ---> LIM	unknown	1	BRAF	---+>	LIM
Expression	BRAF ---> RAF1	unknown	1	BRAF	---+>	RAF1
ProtModification	BRAF ---> MAPK1	unknown	4	BRAF	---+>	MAPK1
Regulation	BRAF --+> TERF2IP	positive	3	BRAF	--++>	TERF2IP
Binding	BRAF ---- TERF2IP		11	BRAF	----	TERF2IP
Regulation	BRAF ---| RAF1	negative	3	BRAF	---|	RAF1
Regulation	BRAF --+> proteasome	positive	1	BRAF	--++>	proteasome
Regulation	BRCA2 ---| TP53	negative	1	BRCA2	---|	TP53
Regulation	BRCA2 --+> RAD51	positive	1	BRCA2	--++>	RAD51
Binding	BRCA2 ---- BUB1B		1	BRCA2	----	BUB1B
Binding	BRCA2 ---- RAD51		8	BRCA2	----	RAD51
Binding	BRCA2 ---- TP53		3	BRCA2	----	TP53
Binding	BRCA2 ---- RPA1		1	BRCA2	----	RPA1
Binding	BSG ---- MMP1		3	BSG	----	MMP1
Expression	BSG ---> MMP14	unknown	1	BSG	---+>	MMP14
Expression	BSG ---> MMP1	unknown	2	BSG	---+>	MMP1
Binding	BSG ---- SLC16A4		2	BSG	----	SLC16A4
Regulation	BSG --+> CD59	positive	1	BSG	--++>	CD59
Regulation	BSG --+> MMP1	positive	8	BSG	--++>	MMP1
Regulation	BTG2 --+> TH	positive	1	BTG2	--++>	TH
Regulation	BTG2 ---| CDC2	negative	1	BTG2	---|	CDC2
Expression	BTG2 ---> TH	unknown	1	BTG2	---+>	TH
Binding	BUB1 ---- MAD1L1		3	BUB1	----	MAD1L1
Regulation	BUB1 ---> CDC20	unknown	1	BUB1	---+>	CDC20
Regulation	BUB1 ---> MAD2L1	unknown	1	BUB1	---+>	MAD2L1
Expression	BUB1 ---> CCNA2	unknown	1	BUB1	---+>	CCNA2
ProtModification	BUB1 ---> BUB3	unknown	4	BUB1	---+>	BUB3
ProtModification	BUB1 ---> MAD1L1	unknown	2	BUB1	---+>	MAD1L1
Regulation	BUB1 ---> MAD1L1	unknown	2	BUB1	---+>	MAD1L1
Binding	BUB1 ---- BUB3		6	BUB1	----	BUB3
Regulation	BUB1B ---> CENPE	unknown	1	BUB1B	---+>	CENPE
Binding	BUB1B ---- BUB1		1	BUB1B	----	BUB1
ProtModification	BUB1B ---> CDC20	unknown	2	BUB1B	---+>	CDC20
Regulation	BUB1B ---| CDC2	negative	1	BUB1B	---|	CDC2
Regulation	BUB1B ---| CDC20	negative	3	BUB1B	---|	CDC20
Binding	BUB3 ---- BUB1B		3	BUB3	----	BUB1B
Binding	BUB3 ---- CDC20		5	BUB3	----	CDC20
Binding	BUB3 ---- MAD1L1		3	BUB3	----	MAD1L1
Binding	BUB3 ---- MAD2L1		3	BUB3	----	MAD2L1
Binding	BUB3 ---- PARP1		1	BUB3	----	PARP1
Regulation	BUB3 ---| CDC20	negative	2	BUB3	---|	CDC20
Regulation	BUB3 ---| MAD1L1	negative	1	BUB3	---|	MAD1L1
Regulation	BUB3 ---| MAD2L1	negative	1	BUB3	---|	MAD2L1
Regulation	BVES ---> Nuclear factor NF kappa B	unknown	1	BVES	---+>	Nuclear factor NF kappa B
Binding	BVES ---- PTER		2	BVES	----	PTER
Regulation	C12orf2 ---> catenin	unknown	1	C12orf2	---+>	catenin
Regulation	C12orf2 ---> SRC	unknown	1	C12orf2	---+>	SRC
Regulation	C12orf2 ---> GSK3B	unknown	1	C12orf2	---+>	GSK3B
Regulation	C19orf10 --+> IL5	positive	1	C19orf10	--++>	IL5
Regulation	C19orf10 ---| GSK3B	negative	1	C19orf10	---|	GSK3B
Regulation	C21orf106 ---| H6PD	negative	1	C21orf106	---|	H6PD
Regulation	C3 --+> APOBEC1	positive	1	C3	--++>	APOBEC1
Regulation	C3 ---| POMC	negative	2	C3	---|	POMC
Expression	C3 ---| TYR	negative	1	C3	---|	TYR
Regulation	C3 --+> SLC2A4	positive	1	C3	--++>	SLC2A4
Regulation	C3 ---> APOB	unknown	1	C3	---+>	APOB
Regulation	C3 ---> LEP	unknown	1	C3	---+>	LEP
Regulation	C3 ---> TYR	unknown	2	C3	---+>	TYR
Regulation	C3 --+> INS	positive	4	C3	--++>	INS
Binding	C5orf13 ---- CEBPB		1	C5orf13	----	CEBPB
Binding	C5orf13 ---- TGFB2		1	C5orf13	----	TGFB2
Regulation	CA9 ---| CA12	negative	1	CA9	---|	CA12
Regulation	CA9 --+> hypoxia-inducible factor 1	positive	1	CA9	--++>	hypoxia-inducible factor 1
Expression	CA9 ---| CA12	negative	1	CA9	---|	CA12
Regulation	CA9 ---> SP1	unknown	1	CA9	---+>	SP1
Binding	CACNA1C ---- RYR1		2	CACNA1C	----	RYR1
Regulation	CACNA1C ---> RYR1	unknown	1	CACNA1C	---+>	RYR1
Binding	CACNA1C ---- TFAP2A		1	CACNA1C	----	TFAP2A
Regulation	CACNA1C ---| TP73L	negative	1	CACNA1C	---|	TP73L
Regulation	CACNA1C ---| FGF2	negative	1	CACNA1C	---|	FGF2
Binding	CAD ---- EP300		1	CAD	----	EP300
Binding	CALD1 ---- DMD		1	CALD1	----	DMD
Binding	CALD1 ---- MYLK		1	CALD1	----	MYLK
Regulation	CALD1 ---| CDC2	negative	1	CALD1	---|	CDC2
Regulation	CALD1 ---| ENTPD2	negative	1	CALD1	---|	ENTPD2
Regulation	CALD1 ---| actin related protein 2/3 complex	negative	1	CALD1	---|	actin related protein 2/3 complex
Regulation	CARD10 ---| PRKCA	negative	1	CARD10	---|	PRKCA
Regulation	CARD10 --+> Nuclear factor NF kappa B	positive	2	CARD10	--++>	Nuclear factor NF kappa B
Binding	CASP3 ---- proteasome		1	CASP3	----	proteasome
Regulation	CASP3 ---| BMP4	negative	1	CASP3	---|	BMP4
Regulation	CASP3 ---| CAT	negative	1	CASP3	---|	CAT
ProtModification	CASP3 ---| PARP1	negative	0	CASP3	---|	PARP1
Expression	CASP3 ---> PSEN1	unknown	1	CASP3	---+>	PSEN1
Expression	CASP3 ---> CCL5	unknown	1	CASP3	---+>	CCL5
Expression	CASP3 ---> BCL2L1	unknown	1	CASP3	---+>	BCL2L1
Expression	CASP3 ---> BAX	unknown	3	CASP3	---+>	BAX
Expression	CASP3 ---| BCL2	negative	3	CASP3	---|	BCL2
ProtModification	CASP3 ---> BCL2		1	CASP3	---+>	BCL2
ProtModification	CASP3 <+-- GZMB	positive	0	CASP3	<++--	GZMB
Binding	CASP3 ---- VIM		1	CASP3	----	VIM
ProtModification	CASP3 ---| SREBF1	negative	0	CASP3	---|	SREBF1
Expression	CASP3 ---> TP53	unknown	1	CASP3	---+>	TP53
ProtModification	CASP3 ---| PAK2	negative	0	CASP3	---|	PAK2
ProtModification	CASP3 ---| PAK1	negative	0	CASP3	---|	PAK1
ProtModification	CASP3 ---| APP	negative	0	CASP3	---|	APP
Binding	CASP3 ---- CDKN1A		14	CASP3	----	CDKN1A
Binding	CASP3 ---- PARP1		1	CASP3	----	PARP1
Regulation	CASP3 ---| CSF1	negative	1	CASP3	---|	CSF1
Binding	CASP3 ---- protein phosphatase 2A		1	CASP3	----	protein phosphatase 2A
ProtModification	CASP3 <+-- CASP8	positive	0	CASP3	<++--	CASP8
Regulation	CASP3 ---> Nuclear factor NF kappa B	unknown	4	CASP3	---+>	Nuclear factor NF kappa B
Regulation	CASP3 ---> CDH1	unknown	1	CASP3	---+>	CDH1
Regulation	CASP3 ---> CDKN1A	unknown	6	CASP3	---+>	CDKN1A
Regulation	CASP3 ---> CTNNB1	unknown	1	CASP3	---+>	CTNNB1
Regulation	CASP3 ---> eIF-2	unknown	1	CASP3	---+>	eIF-2
Regulation	CASP3 ---> FYN	unknown	1	CASP3	---+>	FYN
Regulation	CASP3 ---> GSK3B	unknown	2	CASP3	---+>	GSK3B
Regulation	CASP3 ---> INS	unknown	1	CASP3	---+>	INS
Regulation	CASP3 ---> ITIH4	unknown	1	CASP3	---+>	ITIH4
Regulation	CASP3 ---> JUN	unknown	1	CASP3	---+>	JUN
Regulation	CASP3 ---> LMNB1	unknown	1	CASP3	---+>	LMNB1
Regulation	CASP3 ---| CDC42	negative	1	CASP3	---|	CDC42
Regulation	CASP3 ---> MDM2	unknown	1	CASP3	---+>	MDM2
Regulation	CASP3 --+> TP53	positive	4	CASP3	--++>	TP53
Regulation	CASP3 ---> PRKCD	unknown	15	CASP3	---+>	PRKCD
Regulation	CASP3 ---> protein phosphatase 2A	unknown	1	CASP3	---+>	protein phosphatase 2A
Regulation	CASP3 ---> RAD51	unknown	2	CASP3	---+>	RAD51
Regulation	CASP3 ---> RARA	unknown	1	CASP3	---+>	RARA
Regulation	CASP3 ---> RASA1	unknown	1	CASP3	---+>	RASA1
Regulation	CASP3 ---> RB1	unknown	2	CASP3	---+>	RB1
Regulation	CASP3 ---> spectrin	unknown	1	CASP3	---+>	spectrin
Regulation	CASP3 ---> TJP1	unknown	1	CASP3	---+>	TJP1
Regulation	CASP3 ---> TNFAIP8	unknown	1	CASP3	---+>	TNFAIP8
Regulation	CASP3 ---> TOP1	unknown	1	CASP3	---+>	TOP1
Regulation	CASP3 ---> VIM	unknown	1	CASP3	---+>	VIM
Regulation	CASP3 ---> MAP3K1	unknown	5	CASP3	---+>	MAP3K1
Regulation	CASP3 --+> BID	positive	3	CASP3	--++>	BID
Regulation	CASP3 ---| MAPK1	negative	1	CASP3	---|	MAPK1
Regulation	CASP3 ---| HSPB2	negative	2	CASP3	---|	HSPB2
Regulation	CASP3 ---| IGF2	negative	1	CASP3	---|	IGF2
Regulation	CASP3 ---| KRT18	negative	1	CASP3	---|	KRT18
Regulation	CASP3 ---| NDUFA1	negative	1	CASP3	---|	NDUFA1
Regulation	CASP3 ---| PLA2G4A	negative	1	CASP3	---|	PLA2G4A
Regulation	CASP3 ---| PTK2	negative	8	CASP3	---|	PTK2
Regulation	CASP3 ---| SRC	negative	1	CASP3	---|	SRC
Regulation	CASP3 ---| TGFB1	negative	1	CASP3	---|	TGFB1
Regulation	CASP3 --+> AKT1	positive	4	CASP3	--++>	AKT1
Regulation	CASP3 --+> APP	positive	4	CASP3	--++>	APP
Regulation	CASP3 ---> catenin	unknown	2	CASP3	---+>	catenin
Regulation	CASP3 --+> BCL2L1	positive	9	CASP3	--++>	BCL2L1
Regulation	CASP3 ---> BCL2	unknown	15	CASP3	---+>	BCL2
Regulation	CASP3 --+> CASP8	positive	4	CASP3	--++>	CASP8
Regulation	CASP3 --+> IGF1	positive	1	CASP3	--++>	IGF1
Regulation	CASP3 --+> MAP2K4	positive	1	CASP3	--++>	MAP2K4
Regulation	CASP3 --+> MAPK8	positive	8	CASP3	--++>	MAPK8
Regulation	CASP3 --+> PAK2	positive	4	CASP3	--++>	PAK2
Regulation	CASP3 --+> Phosphatidylinositol 3-kinase	positive	1	CASP3	--++>	Phosphatidylinositol 3-kinase
Regulation	CASP3 --+> PIK3CA	positive	1	CASP3	--++>	PIK3CA
Regulation	CASP3 --+> TAC1	positive	1	CASP3	--++>	TAC1
Regulation	CASP3 --+> TNF	positive	2	CASP3	--++>	TNF
Regulation	CASP3 --+> TNFRSF6	positive	16	CASP3	--++>	TNFRSF6
Regulation	CASP3 ---| COL11A1	negative	1	CASP3	---|	COL11A1
Regulation	CASP3 --+> BAX	positive	6	CASP3	--++>	BAX
Regulation	CASP3 ---| PARP1	negative	12	CASP3	---|	PARP1
Regulation	CASP4 --+> CASP3	positive	3	CASP4	--++>	CASP3
Regulation	CASP4 --+> MAPK8	positive	1	CASP4	--++>	MAPK8
ProtModification	CASP8 |--- CFLAR	negative	0	CASP8	|---	CFLAR
Binding	CASP8 ---- BAK1		2	CASP8	----	BAK1
Binding	CASP8 ---- BAX		2	CASP8	----	BAX
Binding	CASP8 ---- BCL2L1		5	CASP8	----	BCL2L1
Binding	CASP8 ---- GNAQ		1	CASP8	----	GNAQ
Regulation	CASP8 --+> CASP3	positive	7	CASP8	--++>	CASP3
ProtModification	CASP8 --+> BID	positive	0	CASP8	--++>	BID
Regulation	CASP8 --+> BID	positive	48	CASP8	--++>	BID
Regulation	CASP8 ---| BMP4	negative	1	CASP8	---|	BMP4
Regulation	CASP8 ---| DAPK1	negative	1	CASP8	---|	DAPK1
Regulation	CASP8 ---| PTK2	negative	1	CASP8	---|	PTK2
ProtModification	CASP8 <+-- TNFRSF6	positive	0	CASP8	<++--	TNFRSF6
Regulation	CASP8 --+> BAX	positive	4	CASP8	--++>	BAX
ProtModification	CASP8 ---> BID	unknown	1	CASP8	---+>	BID
Binding	CASP8 ---- TNFAIP8		1	CASP8	----	TNFAIP8
Regulation	CASP8 --+> TRAF2	positive	1	CASP8	--++>	TRAF2
Regulation	CASP8 ---> TP53	unknown	2	CASP8	---+>	TP53
Regulation	CASP8 ---> TNFRSF6	unknown	3	CASP8	---+>	TNFRSF6
Regulation	CASP8 ---> SLC6A4	unknown	1	CASP8	---+>	SLC6A4
Regulation	CASP8 ---> Nuclear factor NF kappa B	unknown	3	CASP8	---+>	Nuclear factor NF kappa B
Regulation	CASP8 ---> GZMB	unknown	1	CASP8	---+>	GZMB
Regulation	CASP8 ---> CFLAR	unknown	2	CASP8	---+>	CFLAR
Regulation	CASP8 --+> BCL2	positive	2	CASP8	--++>	BCL2
Regulation	CASP8 ---> APP	unknown	1	CASP8	---+>	APP
Regulation	CASP8 ---| Follicle-stimulating hormone	negative	1	CASP8	---|	Follicle-stimulating hormone
Regulation	CASP8 --+> TNFAIP8	positive	1	CASP8	--++>	TNFAIP8
Regulation	CASP8 --+> TNF	positive	6	CASP8	--++>	TNF
Regulation	CASP8 --+> STAT1	positive	1	CASP8	--++>	STAT1
Regulation	CASP8 --+> PLEC1	positive	1	CASP8	--++>	PLEC1
Regulation	CASP8 --+> PARP1	positive	6	CASP8	--++>	PARP1
Regulation	CASP8 --+> NGFB	positive	1	CASP8	--++>	NGFB
Regulation	CASP8 --+> MAPK8	positive	3	CASP8	--++>	MAPK8
Regulation	CASP8 ---> BAK1	unknown	1	CASP8	---+>	BAK1
Regulation	CASP8 ---| VIM	negative	1	CASP8	---|	VIM
Binding	CASP8AP2 ---- CASP8		1	CASP8AP2	----	CASP8
Binding	CASP8AP2 ---- FADD		1	CASP8AP2	----	FADD
Regulation	CAT ---| NOS3	negative	2	CAT	---|	NOS3
Regulation	CAT ---| TGFB1	negative	3	CAT	---|	TGFB1
Regulation	CAT ---| SOD2	negative	2	CAT	---|	SOD2
Regulation	CAT ---| RPE65	negative	1	CAT	---|	RPE65
Regulation	CAT ---| PTGS2	negative	3	CAT	---|	PTGS2
Regulation	CAT ---| PRDX6	negative	1	CAT	---|	PRDX6
Regulation	CAT ---| platelet-derived growth factor	negative	3	CAT	---|	platelet-derived growth factor
Regulation	CAT ---| PARP1	negative	1	CAT	---|	PARP1
Regulation	CAT ---| TNF	negative	6	CAT	---|	TNF
Regulation	CAT ---| Nuclear factor NF kappa B	negative	10	CAT	---|	Nuclear factor NF kappa B
Regulation	CAT ---| TP53	negative	3	CAT	---|	TP53
Regulation	CAT ---| NOS2A	negative	1	CAT	---|	NOS2A
[truncated: 15,227 more rows]
